# Supplementary material for: DAF-18/PTEN protects LIN-35/Rb from CLP-1/CAPN-mediated cleavage to promote starvation resistance
Source: Life Sci Alliance. 2025 Apr 8;8(6):e202403147. doi: 10.26508/lsa.202403147 (PMC11979363; doi:10.26508/lsa.202403147)
Supplement: Supplementary file 1 [file LSA-2024-03147_Supplemental_Data_1.xlsx]

## Sheet: README
Sample collection
Samples were starved in virgin S-Basal + 0.1% ethanol in Erlenmeyer flasks at 20 °C and were shaken at 180 rpm. All samples were collected 16 h after bleach.
RNA-seq analysis
WS273 was used in mapping and analysis
bowtie2-2.3.3.1-linux-x86_64 was used to map paired-end reads (bowtie2 -p 2 -k 1 -S)
HTSeq python-htseq 0.6.1p1-4build1 (amd64 binary) in ubuntu bionic was used to count reads
edgeR 3.28.1 was used for differential expression analysis. Count data was restricted to include only protein-coding genes (20,127). Prior to differential expression analysis, this list was further restricted to include only genes with CPM>1 in at least 3 libraries (15,018 genes)
PCA was performed on log2 mean normalized CPM values for the 15,018 genes included in differential expression analysis
Pearson correlation coefficients between libraries were calculated using log2-normalized CPM values
Sheets
CPM has counts per million data for genes and samples that pass the filters mentioned above
A_vs_B type of sheets have differential expression analysis results with genotype B being the baseline of comparison. logFC > 0 means logFoldChange(A/B) >0, meaning a gene is up-regulated in A compared to B
glmQLFTest has the result from fitting a Genewise Negative Binomial Generalized Linear Model and doing a Quasi-likelihood Test (using edgeR functions glmQLFit followed by glmQLFTest). This approach identified 871 genes that are differentially expressed in at least one of the genotypes amongst daf-16, daf-18, daf-16; daf-18, and wild type at FDR < 0.05
Mapping efficiency
genotypes	rep	total_mapped	total_unmapped	efficiency
wild type	A	38838170	3754584	0.911849
daf-16	A	39838556	4311262	0.902349
daf-18	A	42414303	4528803	0.903526
daf-16;daf-18	A	44379656	4627310	0.905579
wild type	B	38962879	4135081	0.904054
daf-16	B	59333756	6366422	0.903099
daf-18	B	51118705	5495659	0.902928
daf-16;daf-18	B	44264179	7664989	0.852395
wild type	C	50810356	5260110	0.906188
daf-16	C	39239461	3936163	0.908834
daf-18	C	38738301	4156229	0.903106
daf-16;daf-18	C	40092572	4353124	0.902057

## Sheet: CPM
gene_id	symbol	sequence	daf-16_repA	daf-16_repB	daf-16_repC	daf-18_repA	daf-18_repB	daf-18_repC	daf-16;daf-18_repA	daf-16;daf-18_repB	daf-16;daf-18_repC	wild type_repA	wild type_repB	wild type_repC
WBGene00000001	aap-1	Y110A7A.10	3.84097	4.57428	3.18048	3.88146	4.78335	4.93331	6.38528	3.8016	4.0258	5.10644	4.46106	5.77446
WBGene00000002	aat-1	F27C8.1	27.783	28.8725	30.1036	38.1369	29.3219	26.6399	25.5411	31.3231	32.3951	28.9844	31.9284	50.3203
WBGene00000003	aat-2	F07C3.7	26.6947	36.3005	38.4616	36.1654	38.7929	32.0994	30.4952	47.0649	39.5032	23.1588	35.561	32.1205
WBGene00000004	aat-3	F52H2.2	63.7601	65.0471	60.2072	58.8381	63.2358	60.3179	60.5501	62.3249	61.2677	58.2566	68.6365	68.7264
WBGene00000005	aat-4	T13A10.10	2.75269	2.22419	2.14498	1.78671	1.53067	1.24977	2.69723	3.48034	2.13871	1.72612	0.828482	0.876481
WBGene00000006	aat-5	C55C2.5	157.096	212.557	169.379	137.823	183.776	175.626	161.394	208.178	186.005	173.763	187.81	182.308
WBGene00000007	aat-6	T11F9.4	45.0674	42.0918	48.2989	35.3645	43.672	40.1243	40.2933	50.224	49.1903	19.6346	22.9426	21.1387
WBGene00000008	aat-7	F54D12.3	4.92924	3.81889	6.87871	8.87192	8.75352	5.65686	4.62382	6.74651	3.27096	3.45224	0.573564	1.23739
WBGene00000009	aat-8	F28F9.4	6.52965	9.61018	5.99114	6.28428	8.32302	8.61685	6.82565	8.9418	8.55483	3.73993	8.53974	4.07306
WBGene00000010	aat-9	Y53H1C.1	13.7635	16.9122	14.1273	13.123	18.0332	18.0888	15.688	17.5623	14.5935	13.8809	17.1432	14.6939
WBGene00000015	abf-4	Y38H6C.22	0.512129	0.629488	0.739647	0.862548	1.148	1.4471	1.10091	1.07087	0.629032	0.359608	0.637294	0.567135
WBGene00000016	abf-5	T22H6.5	25.4144	23.4589	21.006	21.8717	17.2679	20.2595	20.4219	19.1151	20.1919	18.7716	31.1637	20.5715
WBGene00000017	abf-6	T22H6.7	57.4225	51.2403	55.2516	52.6154	50.5121	47.5571	55.5409	51.509	44.4725	51.2802	70.9308	64.8596
WBGene00000018	abl-1	M79.1	77.9076	86.9533	83.1363	66.2313	76.0552	82.2218	68.7519	75.7643	86.8064	79.2577	78.642	78.3677
WBGene00000019	abt-1	C24F3.5	0.448113	0.335727	0.887576	0.800937	0.717502	0.78933	1.87155	0.267719	0.314516	0.215765	1.14713	0.103115
WBGene00000020	abt-2	F12B6.1	131.489	151.791	138.166	104.307	127.141	116.755	116.311	114.584	139.079	143.268	136.572	154.518
WBGene00000022	abt-4	Y39D8C.1	77.3315	73.0206	83.654	68.6958	95.8104	107.217	66.3849	62.3784	87.4983	83.9326	67.2345	109.766
WBGene00000023	abt-5	Y53C10A.9	1.79245	2.51795	2.58876	1.1706	2.77434	3.09154	2.86237	2.67719	1.57258	3.88377	1.78442	2.16542
WBGene00000024	abu-1	AC3.3	0.448113	0.797351	2.58876	1.90993	0.621835	1.4471	0.330273	0.535437	1.63548	1.0069	1.91188	1.59829
WBGene00000029	abu-6	C03A7.7	0.256065	0.965215	1.62722	0.800937	0.334834	1.31555	0.550455	0.481893	1.44677	1.72612	1.14713	1.44362
WBGene00000030	abu-7	C03A7.8	1.28032	2.43402	4.28995	2.27959	1.24367	4.40709	1.98164	0.588981	6.60483	2.94879	4.26987	5.98069
WBGene00000031	abu-8	C03A7.14	9.98652	37.4336	67.3818	29.1418	14.5414	50.5829	10.2385	14.3497	79.6983	31.5017	52.3218	82.9564
WBGene00000033	abu-10	F35A5.3	2.43261	10.6174	12.2042	10.5354	7.98819	21.8381	4.56878	5.30083	22.8967	5.75374	15.7412	18.9217
WBGene00000034	abu-11	T01D1.6	1.6004	9.61018	9.76334	4.80562	3.58751	10.7875	4.3486	4.71185	14.971	6.18527	10.133	16.4469
WBGene00000035	ace-1	W09B12.1	69.2015	59.9692	50.5179	70.2976	65.1492	65.5801	74.972	62.9674	60.4499	54.3728	53.214	48.2065
WBGene00000036	ace-2	Y44E3A.2	137.955	185.657	153.255	112.747	178.228	167.535	143.669	161.809	157.195	153.337	213.175	196.538
WBGene00000037	ace-3	Y48B6A.8	73.6186	94.5071	84.8375	60.44	86.6742	90.2467	72.2197	85.5093	89.637	72.9286	93.491	100.228
WBGene00000038	ace-4	Y48B6A.7	19.2689	26.0608	20.3403	15.0946	21.8121	18.8781	17.0641	21.0427	22.9597	16.7578	20.1385	22.1183
WBGene00000039	acn-1	C42D8.5	17.2844	1.34291	5.84321	23.6585	2.10467	5.39375	28.2934	6.10398	3.01935	0.791139	1.78442	4.33085
WBGene00000040	aco-1	ZK455.1	630.367	552.313	487.353	535.211	568.022	419.463	562.73	514.609	454.853	529.775	410.481	447.366
WBGene00000041	aco-2	F54H12.1	1737.08	1198.88	1208.88	1401.95	1226.74	1108.68	1321.64	1014.22	972.231	1940.52	1327.99	1619.89
WBGene00000042	acr-2	K11G12.2	8.38611	11.4986	10.6509	8.62548	10.8582	8.55107	7.65133	10.3875	8.86935	8.41484	8.73092	10.724
WBGene00000043	acr-3	K11G12.7	4.22507	5.07787	5.17753	2.46442	4.06584	4.73598	3.68805	4.97956	4.59193	4.38722	3.76003	4.48552
WBGene00000044	acr-5	K03F8.2	8.38611	10.0718	8.5799	7.27005	8.99269	8.15641	8.42197	9.26306	7.23386	10.7163	7.45634	9.22883
WBGene00000045	acr-6	ZK973.5	2.43261	1.63667	1.62722	2.03315	1.91334	1.51288	1.65137	1.07087	1.63548	1.79804	0.95594	2.06231
WBGene00000046	acr-7	T09A5.3	3.90498	6.46274	4.73374	5.42173	5.69218	4.73598	4.56878	5.35437	5.03225	3.88377	4.71597	4.79487
WBGene00000047	acr-8	ZC504.2	12.2271	14.4782	16.1983	10.9667	13.0585	19.4701	10.4036	18.0978	19.4371	9.78135	12.491	13.7144
WBGene00000048	acr-9	C40C9.2	3.5849	4.78411	3.32841	2.83409	3.39618	5.45953	4.29355	2.73073	3.9629	4.3153	4.97089	4.53708
WBGene00000049	acr-10	R02E12.8	3.13679	3.06351	3.47634	2.71086	3.01351	2.30221	1.54127	3.4268	2.39032	2.08573	2.93155	1.75296
WBGene00000050	acr-11	D2092.3	6.01752	6.8824	5.99114	7.76293	6.88802	8.28796	4.78896	8.0851	6.16451	3.59608	6.37294	5.25889
WBGene00000051	acr-12	R01E6.4	11.0108	12.9255	16.1243	10.2274	10.8582	12.3004	11.8348	13.6001	12.3919	8.48676	13.6381	15.4673
WBGene00000053	acr-14	T05C12.2	1.85647	1.21701	1.70119	1.97154	1.67417	1.64444	1.43118	1.44568	1.25806	2.6611	1.40205	1.90764
WBGene00000054	acr-15	F25G6.4	11.3949	12.8416	10.503	12.5686	12.4845	10.5902	7.92656	12.2615	13.5871	10.5725	13.6381	11.652
WBGene00000055	acr-16	F25G6.3	9.28234	10.1138	7.3225	12.7534	11.9584	11.2479	10.6238	12.3686	11.7	10.4286	11.7899	11.8583
WBGene00000056	acr-17	F53E10.2	7.04178	8.47711	8.13611	4.25113	5.74002	8.7484	5.66969	7.17486	8.99515	9.13406	10.2604	9.3835
WBGene00000057	acr-18	F28F8.1	7.42587	8.18334	6.87871	5.11368	7.36635	4.40709	6.33024	6.05044	5.47257	6.83256	6.9465	5.87758
WBGene00000058	acr-19	C31H5.3	26.3106	29.3341	23.8906	22.9807	26.6911	26.311	23.6145	29.0742	27.8032	25.5322	30.5264	26.9131
WBGene00000059	acr-20	R06A4.10	17.3484	17.2899	15.6065	11.4596	17.9854	16.5759	15.8531	17.7765	16.1661	18.0523	14.2754	16.8594
WBGene00000060	acr-21	F27B3.2	9.60242	9.56822	8.5799	9.05675	11.2887	9.80084	7.59628	10.4946	10.8822	11.6513	10.3879	11.1365
WBGene00000061	lgc-11	F48E3.7	18.6927	20.899	16.8639	16.2652	15.4024	15.7866	15.0825	20.0789	13.2097	14.7439	19.3737	15.7767
WBGene00000062	acr-23	F59B1.9	5.31334	4.70018	8.13611	5.60656	4.49635	5.72264	5.39446	6.10398	7.17096	5.39413	4.26987	6.39316
WBGene00000063	act-1	T04C12.6	1731.12	2176.35	1893.05	1287.54	1761.9	2108.43	1365.46	1510.84	2096.63	1385.36	1914.18	2350.62
WBGene00000064	act-2	T04C12.5	396.516	355.409	326.036	369.479	345.071	406.571	361.484	300.755	378.3	299.842	288.503	360.44
WBGene00000065	act-3	T04C12.4	862.297	1011.92	851.777	645.309	857.463	988.701	662.583	719.199	997.33	710.083	843.012	1135.15
WBGene00000066	act-4	M03F4.2	2345.1	2963.17	2712.36	1969.2	2551.1	3113.12	1939.09	1995.25	2977.08	2344.22	2762.16	3061.45
WBGene00000067	act-5	T25C8.2	1207.66	1008.69	850.964	751.279	813.265	1208.27	805.151	779.007	1297.88	654.416	824.977	968.769
WBGene00000068	acy-1	F17C8.1	98.2008	116.665	115.237	88.2879	99.5414	102.152	93.4673	97.9314	113.289	120.109	113.566	131.111
WBGene00000069	acy-2	C10F3.3	30.9198	34.1602	31.8788	21.6253	28.7001	28.6132	25.3209	28.6459	31.0742	34.3786	38.5563	37.4825
WBGene00000070	acy-3	C44F1.5	89.3665	93.5419	77.2931	67.9564	82.5606	77.4201	70.4583	79.4053	91.4612	74.6547	70.9308	65.0143
WBGene00000071	acy-4	T01C2.1	27.1428	30.0476	28.6243	28.6489	33.8661	26.6399	26.4219	28.9671	28.6838	33.3717	33.3942	31.2955
WBGene00000072	add-1	F39C12.2	35.721	35.4192	37.9439	31.7294	29.1784	29.5999	31.9264	30.3057	32.6467	37.3274	40.978	45.7832
WBGene00000073	add-2	F57F5.4	12.3551	18.9686	18.6391	20.6395	16.5982	16.6417	15.0825	15.956	17.2355	18.0523	19.8198	21.8605
WBGene00000074	adm-2	C04A11.4	38.9858	42.8891	38.3877	43.5587	38.9364	47.4913	45.1924	39.7294	54.0967	33.6594	36.6444	42.4836
WBGene00000075	adm-4	ZK154.7	13.0593	14.5202	19.3787	13.6775	16.933	15.2604	18.3852	14.671	12.8951	21.0011	21.7317	19.0248
WBGene00000079	adr-1	H15N14.1	83.9252	71.6357	78.9943	71.037	72.4677	68.0139	77.2839	66.7155	74.2886	71.4182	68.3816	69.1905
WBGene00000080	adr-2	T20H4.4	29.8955	29.46	30.4734	30.9901	31.9049	28.087	27.798	33.5184	29.7532	25.1726	26.8301	27.4287
WBGene00000081	ads-1	Y50D7A.7	387.042	381.847	363.24	288.707	351.05	407.623	352.016	365.382	425.666	343.858	334.643	387.095
WBGene00000082	adt-1	C02B4.1	9.02628	8.64497	10.7249	6.77716	5.54868	13.3528	7.54124	6.74651	12.4548	15.1036	8.60346	23.9743
WBGene00000083	adt-2	F08C6.1	239.036	200.723	185.06	195.922	176.075	179.046	213.412	184.512	185.627	222.67	180.545	192.929
WBGene00000084	aex-1	D2030.10	17.1563	21.4446	16.5681	13.2463	18.3202	16.0497	16.1283	19.1151	19.3742	18.8435	22.0504	20.7262
WBGene00000085	aex-2	T14B1.2	12.6752	11.4567	13.0178	10.597	10.1885	11.7742	11.7247	13.9214	12.5806	8.91829	12.4272	11.2911
WBGene00000086	aex-3	C02H7.3	76.3072	93.7517	87.4262	49.2884	83.2781	81.2352	63.3574	71.0525	92.9709	86.378	94.6381	116.005
WBGene00000088	aex-5	F32A7.6	40.0741	49.4358	49.3344	28.5257	44.0068	45.1891	41.2841	40.6397	50.637	45.023	55.9544	59.1883
WBGene00000089	aex-6	Y87G2A.4	44.4272	52.9609	44.009	46.5776	48.551	49.07	51.0823	52.3122	51.1403	39.4131	52.5767	55.5277
WBGene00000090	age-1	B0334.8	35.2729	37.3077	40.0889	33.9474	36.8318	39.598	34.0181	34.6963	38.9371	43.2249	38.1102	40.0603
WBGene00000092	ags-3	F32A6.4	45.0674	51.9118	46.3019	34.6867	51.8036	48.6753	48.8804	50.3846	53.3419	49.8417	48.9442	59.5492
WBGene00000093	agt-1	Y62E10A.5	4.48113	4.70018	5.0296	3.5118	4.87901	6.57775	5.99996	7.2284	6.29032	3.59608	4.3336	4.89798
WBGene00000094	agt-2	F09E5.13	3.00876	3.73496	3.92013	3.81985	4.11368	3.81509	3.63301	3.53388	3.83709	3.23648	3.18647	3.60904
WBGene00000095	aha-1	C25A1.11	59.599	61.0184	55.9173	62.5347	64.336	59.5286	66.2198	62.0036	61.708	62.6438	58.0575	63.6222
WBGene00000096	ahr-1	C41G7.5	6.3376	6.04308	6.43493	6.46911	9.90153	7.69596	9.96324	7.44257	7.54838	5.53797	5.60818	5.87758
WBGene00000097	aip-1	F58E10.4	28.6152	27.9073	42.8995	47.5017	24.5864	27.4292	29.4494	43.0491	31.1371	30.9983	22.8788	79.3473
WBGene00000098	air-1	K07C11.2	17.9885	13.7228	13.1657	24.2746	20.6641	22.4301	21.5778	16.9734	17.3613	12.2267	11.3438	9.28039
WBGene00000099	air-2	B0207.4	10.0505	6.16898	5.91717	10.4738	10.3799	10.7217	9.46783	6.10398	8.36612	6.04142	4.39733	4.38241
WBGene00000100	ajm-1	C25A11.4	530.182	625.207	628.922	387.592	503.399	603.706	464.749	426.797	597.832	607.954	614.988	681.129
WBGene00000101	aka-1	D1022.7	111.452	122.834	110.651	99.0698	115.039	100.968	105.963	109.979	107.25	117.88	120.703	123.171
WBGene00000102	akt-1	C12D8.10	94.4878	129.045	100	108.003	121.354	116.097	98.5865	118.599	117.189	222.67	295.895	296.818
WBGene00000103	akt-2	F28H6.1	69.1374	78.8119	77.8848	73.9327	78.5426	74.0654	74.5867	76.7281	79.8241	114.715	147.342	143.382
WBGene00000105	alg-1	F48F7.1	354.329	387.974	346.081	281.683	352.82	313.43	340.567	306.698	352.195	314.801	357.649	399.624
WBGene00000106	alg-2	T07D3.7	59.8551	56.1923	62.796	58.9613	55.726	72.7499	59.4492	56.0603	79.6983	53.6536	51.6208	61.7661
WBGene00000107	alh-1	F54D8.3	1460.46	1314.62	1292.01	1229.07	1282.56	927.068	1238.36	1244.89	879.512	2246.47	1590.3	1655.83
WBGene00000109	alh-3	F36H1.6	170.027	98.4519	84.9854	187.111	109.443	112.479	171.467	109.711	104.671	121.835	72.4603	90.5353
WBGene00000110	alh-4	T05H4.13	270.02	160.31	181.879	263.94	227.687	194.372	193.87	176.105	168.455	287.974	302.714	279.597
WBGene00000111	alh-5	T08B1.3	148.902	117.085	104.882	93.7097	100.642	84.1294	87.027	78.4951	82.9064	101.985	118.728	136.009
WBGene00000112	alh-6	F56D12.1	178.605	215.872	200.074	142.382	177.51	185.756	148.623	158.489	176.569	207.206	216.68	253.561
WBGene00000113	alh-7	F45H10.1	81.4285	63.8301	79.8079	53.9092	42.7153	67.1588	63.1923	44.709	58.8145	92.779	52.8316	56.5588
WBGene00000114	alh-8	F13D12.4	1513.28	2035.47	1860.8	1064.69	1876.27	1870.32	1601.55	1632.55	2141.16	1641.9	1757.27	1741.83
WBGene00000115	alh-9	F01F1.6	111.068	56.57	51.3315	90.4443	43.9111	44.4656	71.284	55.5784	47.2403	92.779	90.9418	85.4311
WBGene00000116	alh-10	C54D1.4	32.6482	16.5765	17.8255	26.0613	17.0287	20.7199	20.3668	19.8647	21.7016	18.6277	17.3344	24.3352
WBGene00000117	alh-11	F42G9.5	70.9939	67.5231	66.7161	59.2694	60.4137	63.541	60.9905	59.5406	60.5757	75.7335	66.9796	72.2324
WBGene00000118	alh-12	Y69F12A.2	188.464	208.067	171.968	183.415	228.979	189.044	185.999	189.116	187.326	235.615	236.818	253.716
WBGene00000120	aly-1	C01F6.5	19.1408	16.1569	15.3847	21.3173	18.6551	19.6675	21.6879	15.5812	15.2855	14.3124	14.9764	15.5704
WBGene00000121	aly-2	F23B2.6	19.4609	13.2612	13.9793	22.1182	16.1677	26.5741	19.4861	11.9402	19.8774	14.3124	11.4076	11.3943
WBGene00000122	aly-3	M18.7	173.548	176.592	189.645	173.31	178.802	174.968	162.825	176.587	163.989	185.055	168.947	160.499
WBGene00000123	ama-1	F36A4.7	151.206	136.725	147.042	137.022	128.002	158.326	134.421	107.141	161.661	162.831	121.022	160.396
WBGene00000133	amt-1	C05E11.4	23.0458	25.5572	39.0533	18.8528	22.2904	13.4186	23.3393	18.419	10.5677	11.3636	9.68686	8.81637
WBGene00000134	amt-2	F49E11.3	9.02628	7.05027	8.28404	7.63971	6.45752	4.6702	8.14674	7.28194	6.22741	7.76754	8.0299	7.06341
WBGene00000135	amt-3	M195.3	27.0788	27.9912	30.3995	20.085	26.2606	25.2586	23.9999	23.6663	29.1242	27.6899	25.7467	26.6553
WBGene00000136	amt-4	C05E11.5	24.3902	31.8941	24.2604	28.4025	37.6449	32.231	34.2934	41.2286	45.7935	54.3728	57.4202	55.0636
WBGene00000137	amx-1	R13G10.2	27.911	21.0249	21.006	24.8291	23.5341	24.4034	27.0274	23.8269	19.8145	23.1588	20.011	22.0151
WBGene00000138	amx-2	B0019.1	41.6105	45.0713	48.7427	37.2744	44.7243	39.2034	54.1098	53.2224	40.3209	41.7865	46.7136	53.0013
WBGene00000139	amx-3	F25C8.2	5.82547	4.28052	3.99409	3.88146	4.63985	4.27554	2.36696	2.78427	3.9629	7.40793	8.22109	5.67135
WBGene00000140	anc-1	ZK973.6	970.485	1082.38	1197.86	724.232	779.638	911.478	750.656	712.827	1024.94	1523.88	1077.22	1296.88
WBGene00000142	aos-1	C08B6.9	36.1051	26.1867	31.1391	40.7862	29.9438	32.6256	32.697	32.501	32.9613	35.2416	26.8938	30.8831
WBGene00000143	apc-2	K06H7.6	16.5802	16.6185	21.4498	16.6348	16.9809	15.8524	19.7063	17.9371	18.4935	15.8947	17.2707	15.0033
WBGene00000144	apc-10	F15H10.3	1.34434	0.671454	1.18343	1.1706	1.67417	2.0391	1.59632	2.14175	1.06935	0.719217	2.35799	1.54673
WBGene00000145	apc-11	F35G12.9	7.36186	7.63779	6.87871	8.62548	7.46202	8.94574	10.1834	8.72762	9.37257	7.69562	7.83871	6.18693
WBGene00000146	ape-1	F46F3.4	110.812	140.376	131.953	126.548	142.257	147.276	126.164	127.38	144.866	121.26	122.743	139.825
WBGene00000147	aph-1	VF36H2L.1	13.9555	14.4363	13.4616	18.4832	16.2634	12.1688	16.899	13.8678	12.0774	10.6444	13.8293	12.3223
WBGene00000148	aph-2	ZC434.6	23.2379	21.4446	25.2959	29.8195	21.3816	20.6541	19.5412	19.3828	20.8209	23.6622	22.8788	19.7982
WBGene00000149	apl-1	C42D8.8	765.185	853.082	815.978	644.754	757.012	868.328	683.776	656.499	835.92	785.816	781.641	875.553
WBGene00000150	apm-1	F55A12.7	109.019	93.3321	82.2487	96.7902	85.2392	85.7738	97.5957	98.7346	92.5934	87.5287	95.4029	90.2776
WBGene00000151	apn-1	T05H10.2	28.1671	29.9636	30.5474	29.2034	31.8571	33.2176	30.4402	28.8065	31.7661	28.1214	25.8104	28.8723
WBGene00000155	app-1	W03G9.4	63.1839	47.967	42.9735	49.3501	43.7198	41.9003	44.3667	45.3515	48.7499	44.8791	39.3847	40.4728
WBGene00000156	1-Apr	K04G2.8	50.1887	55.269	59.0238	52.9235	55.9173	61.3704	54.8804	52.687	53.2161	73.504	64.749	72.0261
WBGene00000157	aps-2	F02E8.3	25.1583	20.7731	19.2308	27.2319	19.0377	19.4701	22.5136	21.5246	18.9968	24.2376	22.4327	20.5715
WBGene00000158	apg-1	Y105E8A.9	107.291	102.481	104.29	97.7143	97.8673	108.204	107.339	95.5755	102.91	105.006	105.6	110.282
WBGene00000159	aps-1	F29G9.3	22.5977	19.3043	19.8225	30.0043	22.0512	17.2995	21.743	22.8096	18.808	22.5834	23.0063	19.4888
WBGene00000160	apb-1	Y71H2B.10	132.577	104.243	109.616	112.932	101.646	106.033	115.155	93.1125	116.811	117.664	111.017	126.523
WBGene00000161	apa-2	T20B5.1	151.974	145.076	139.497	132.524	131.159	133.134	136.568	133.913	148.137	147.799	145.622	164.83
WBGene00000162	apd-3	W09G10.4	63.6961	67.2293	71.4499	66.2313	57.448	66.501	57.7428	54.7752	67.558	70.2675	53.7876	63.7253
WBGene00000163	apb-3	R11A5.1	80.7244	79.945	78.6984	82.3117	77.6816	78.2752	83.2839	73.7832	76.8048	88.8233	77.0488	79.6567
WBGene00000164	apm-3	F53H8.1	21.7015	23.7107	23.077	31.1133	25.6387	24.0088	24.7705	23.8805	24.9726	22.008	21.1581	21.3965
WBGene00000165	aps-3	Y48G8AL.14	19.653	9.69412	23.3728	21.0092	9.23186	17.8257	18.8806	7.71029	15.2855	19.9942	7.26515	12.5801
WBGene00000166	apt-9	W04G3.4	20.5492	20.857	22.4853	13.924	22.8166	21.9697	19.5962	22.649	22.5822	22.6553	24.9819	28.6661
WBGene00000168	apx-1	K08D9.3	5.50539	4.86804	3.5503	5.72978	4.49635	6.90663	8.64215	4.06932	6.16451	5.46605	4.65224	3.76371
WBGene00000169	aqp-1	F32A5.5	454.963	395.025	317.013	451.359	380.85	283.369	344.64	377.001	203.303	684.766	458.915	399.572
WBGene00000170	aqp-2	C01G6.1	579.474	512.907	533.581	523.505	491.585	597.128	555.189	486.498	568.267	526.898	539.214	677.159
WBGene00000172	aqp-4	F40F9.9	53.9656	55.9405	46.3019	41.5871	57.3045	51.3064	47.8896	56.5957	53.908	29.416	47.4784	44.3396
WBGene00000173	aqp-5	C35A5.1	4.41711	5.83326	6.58286	3.69663	3.20484	3.94665	3.24769	8.35282	5.72419	4.67491	6.30921	4.89798
WBGene00000174	aqp-6	C32C4.2	6.78571	7.42796	6.50889	10.289	6.45752	6.84086	8.25683	6.69296	6.10161	7.76754	7.32888	6.96029
WBGene00000175	aqp-7	M02F4.8	525.252	315.08	335.356	512.477	362.817	343.03	423.355	339.306	268.596	349.611	235.735	325.845
WBGene00000176	aqp-8	K02G10.7	74.0027	84.5612	79.586	99.3778	66.2015	85.1818	106.623	88.2936	108.256	58.1127	47.2872	66.561
WBGene00000177	aqp-9	K07A1.16	21.3814	21.2767	21.6716	20.1467	16.3112	19.4044	16.899	19.9718	18.7451	15.1755	16.1873	14.8486
WBGene00000178	aqp-10	ZK1321.3	103.962	72.3072	70.8582	110.591	77.4902	75.5125	94.4031	78.8163	76.3644	96.7347	95.849	83.6266
WBGene00000179	aqp-11	ZK525.2	44.6193	41.84	37.9439	42.0184	34.6793	40.0585	40.2383	42.835	46.2338	25.3164	36.6444	39.4417
WBGene00000180	arc-1	ZK1320.6	51.533	60.0951	54.512	49.9662	58.1655	50.3855	49.7061	58.8445	51.3919	58.0408	58.631	53.7747
WBGene00000181	ard-1	F01G4.2	100.697	88.2962	90.1629	89.8898	108.104	93.404	96.715	97.1818	99.3241	96.0874	108.722	98.733
WBGene00000182	arf-1.2	B0336.2	395.812	350.205	323.004	434.046	353.25	374.471	396.328	400.293	373.393	246.044	335.344	318.936
WBGene00000183	arf-3	F57H12.1	185.839	144.195	149.409	210.462	151.967	160.694	188.036	158.168	157.132	126.942	142.116	145.238
WBGene00000184	arf-6	Y116A8C.12	33.1604	31.936	26.7012	36.0422	35.3489	31.9679	33.4126	29.5026	31.5774	22.7992	33.1393	30.6768
WBGene00000185	arg-1	F31A9.3	0.704178	1.13308	1.10947	0.246442	1.435	1.18399	1.43118	0.267719	1.13226	1.36651	0.95594	1.03115
WBGene00000186	ark-1	C01C7.1	90.5188	84.1416	78.9203	73.8094	92.8926	86.4316	85.4307	79.7266	94.9838	76.5966	62.3273	72.9542
WBGene00000187	arl-1	F54C9.10	30.5357	32.4816	29.8078	49.042	28.7001	28.0212	37.1007	37.9625	29.1242	26.8268	31.7372	27.8412
WBGene00000188	arl-3	F19H8.3	20.4211	26.3965	23.5947	20.886	23.5819	20.0621	20.532	22.649	22.6451	23.6622	21.668	27.4803
WBGene00000189	arl-5	ZK632.8	8.19407	6.96633	6.13907	10.1657	6.02702	8.55107	10.2385	8.9418	6.79354	5.32221	6.37294	7.21808
WBGene00000190	arf-1.1	F45E4.1	13.7635	1.46881	3.69823	34.9332	1.19584	2.43377	30.3301	12.4757	5.66128	5.89758	0.382376	1.59829
WBGene00000192	arl-8	Y57G11C.13	85.8456	82.0013	65.5327	92.1694	77.8729	85.3792	94.1279	79.1911	77.0564	72.2813	84.6963	78.9349
WBGene00000193	arl-6	C38D4.8	4.99326	6.04308	8.28404	5.79139	5.64435	4.6702	6.22015	5.72918	5.84999	7.40793	7.77498	6.75406
WBGene00000195	arr-1	F53H8.2	34.8888	46.0366	41.1983	35.919	41.9978	48.2807	38.9722	36.6239	51.7693	38.8377	42.0614	35.6779
WBGene00000196	aars-1	W02B12.6	35.3369	39.0702	35.7249	31.0517	35.8273	37.2958	34.0732	36.8381	40.6354	44.6634	37.7915	36.606
WBGene00000197	aars-2	F28H1.3	128.352	121.113	112.426	103.383	107.53	111.953	130.238	101.733	122.661	106.3	114.012	110.334
WBGene00000198	art-1	C15F1.6	133.538	97.151	92.6777	115.705	86.4829	83.2085	103.706	101.144	96.8709	107.235	109.806	117.809
WBGene00000199	arx-1	Y71F9AL.16	113.821	96.9412	86.1688	120.017	100.307	92.0227	124.128	98.0921	99.4499	87.8164	89.0937	86.617
WBGene00000200	arx-2	K07C5.1	91.9912	82.0013	83.1363	94.6338	88.1571	83.9978	89.0086	89.6857	88.2531	71.5621	78.1322	80.5847
WBGene00000201	arx-3	Y79H2A.6	97.8807	98.2001	88.9055	98.5153	93.9928	98.8635	95.449	86.8479	96.116	93.4263	94.0645	93.8866
WBGene00000202	exos-4.2	Y6D11A.1	14.1476	15.9051	15.0148	12.6302	12.8194	16.839	15.2476	12.3151	20.758	12.1548	10.133	13.7144
WBGene00000203	arx-5	Y37D8A.1	28.1671	20.7731	22.4113	29.6347	20.0422	26.9688	22.7889	24.5766	21.3242	20.3538	21.7954	18.8186
WBGene00000204	arx-6	C35D10.16	45.9636	40.7069	38.1658	49.5965	41.663	41.9003	44.2016	41.9783	41.6419	26.8268	42.1251	35.5748
WBGene00000205	arx-7	M01B12.3	23.75	17.6676	18.3432	26.6774	19.2291	24.0746	23.009	22.9167	22.1419	22.008	19.1188	18.8186
WBGene00000206	asb-1	F35G12.10	14.3396	15.947	14.1273	21.6253	19.7074	22.8906	18.9907	19.2757	19.9403	14.672	12.4272	14.9002
WBGene00000207	asb-2	F02E8.1	939.629	944.064	902.369	730.208	908.501	876.682	768.986	756.519	852.904	862.341	900.241	913.396
WBGene00000208	trip-4	Y53F4B.15	31.56	28.4109	29.29	34.1939	33.0529	31.3759	38.3667	30.3057	26.7338	35.6012	30.3989	26.2944
WBGene00000209	asg-1	K07A12.3	45.3874	37.5595	40.5326	50.7671	48.264	50.9118	45.8529	50.8665	45.9822	34.5224	41.8065	42.3289
WBGene00000210	asg-2	C53B7.4	199.73	191.155	189.424	222.291	196.93	172.008	181.54	193.025	168.518	190.592	215.596	190.557
WBGene00000211	asm-1	B0252.2	9.79447	7.88958	9.02369	11.3363	6.98369	10.3271	12.7706	9.20952	9.74999	7.40793	5.16208	7.83677
WBGene00000212	asm-2	ZK455.4	66.0647	82.421	148.373	61.9802	86.0524	71.3028	97.0453	65.3233	90.2031	84.2203	142.308	101.93
WBGene00000213	asm-3	W03G1.7	33.6725	54.3038	63.0919	27.047	66.5364	72.8814	27.0274	28.2175	67.3064	14.9597	31.6098	12.1161
WBGene00000214	asp-1	Y39B6A.20	8205.33	10107.4	8899.5	6400.35	9730.81	10122.2	7262.43	6692.96	9246.83	6662.18	9011.59	8562.55
WBGene00000215	asp-2	T18H9.2	792.456	793.868	658.212	627.319	812.93	777.753	727.592	715.397	760.751	544.088	926.944	775.273
WBGene00000216	asp-3	H22K11.1	1822.67	1657.53	1500.45	1427.89	1606.25	1655.29	1510.39	1468.76	1617.93	1623.99	2006.2	1859.94
WBGene00000217	asp-4	R12H7.2	154.343	82.2531	74.1866	253.835	119.871	105.704	188.201	129.522	96.808	176.784	153.46	133.638
WBGene00000218	asp-5	F21F8.3	1323.66	1496.8	1266.5	943.073	1299.35	1183.07	1364.3	1330.24	1467.85	1029.06	1535.11	1396.75
WBGene00000219	asp-6	F21F8.7	3366.42	4024.65	3564.8	2555.61	3579.47	3745.37	3105.01	2961.61	3735.38	2922.54	4473.8	3871.06
WBGene00000220	atf-2	K08F8.2	5.44137	1.55274	3.69823	8.07098	1.24367	3.15732	8.53206	3.05199	2.39032	3.45224	2.35799	4.17617
WBGene00000221	atf-4	T04C10.4	188.079	180.285	176.702	184.524	191.095	192.728	165.797	165.343	166.63	178.006	175.001	200.095
WBGene00000222	atf-6	F45E6.2	42.0586	42.3016	32.9882	28.957	34.9184	37.7563	40.1832	33.679	35.8548	32.9401	54.9347	44.8552
WBGene00000223	atf-7	C07G2.2	448.689	441.271	429.513	365.843	414.955	406.965	418.291	415.338	425.037	432.897	402.387	427.62
WBGene00000224	atgp-1	F26D10.9	171.179	188.259	180.992	155.382	166.604	162.141	161.559	172.197	175.059	167.218	169.074	200.508
WBGene00000225	atgp-2	C38C6.2	100.953	102.103	109.32	81.3259	87.1047	92.4174	85.1004	86.5266	98.6322	85.0834	109.423	120.181
WBGene00000226	atl-1	T06E4.3	72.9784	77.3431	76.6274	62.1651	72.8504	69.0006	69.3023	84.6526	70.0112	75.0863	78.897	69.0358
WBGene00000227	atm-1	Y48G1BL.2	58.1267	70.5027	65.6067	46.8856	69.1672	64.2646	56.7519	56.3815	74.6031	68.6852	72.2054	85.6374
WBGene00000228	atn-1	W04D2.1	423.595	522.475	392.752	311.873	438.346	426.567	311.448	360.081	423.464	309.623	408.569	452.419
WBGene00000229	atp-2	C34E10.6	4021.43	4109.8	3759.18	3167.4	3946.26	3863.37	3263.87	3344.82	3784.38	3796.82	3891.12	3912.71
WBGene00000230	atp-3	F27C1.7	843.541	808.766	767.901	777.648	823.931	754.402	714.436	741.205	721.373	745.037	825.232	794.556
WBGene00000231	atx-2	D2045.1	130.913	112.007	121.672	105.724	95.4756	130.634	114.88	87.2227	132.16	123.058	102.732	129.719
WBGene00000232	avr-14	B0207.12	53.0694	66.0123	62.9439	49.3501	55.9652	47.1624	47.3942	62.9138	54.7257	56.6743	69.0826	60.1679
WBGene00000233	avr-15	R11G10.1	99.8012	138.361	109.468	74.4256	127.811	112.677	92.0361	103.554	109.766	88.4637	116.688	105.59
WBGene00000235	baf-1	B0464.7	45.0674	37.0139	44.9705	66.9091	43.4806	50.4513	58.2932	47.8681	41.3274	38.4062	36.5169	37.3278
WBGene00000236	bag-1	F57B10.11	12.2271	9.44232	9.02369	13.6159	11.1452	10.2613	15.5779	11.0835	9.56128	12.0109	8.41228	10.724
WBGene00000237	bam-2	Y71F9AR.1	86.6138	113.14	108.95	76.1506	109.06	113.861	90.5499	107.837	112.156	103.495	129.689	130.286
WBGene00000238	bar-1	C54D1.6	24.4542	28.2011	28.0326	23.4736	24.2994	27.1003	30.4402	25.0049	29.5645	31.2859	31.8647	33.7187
WBGene00000239	bas-1	C05D2.4	53.1974	69.6633	55.9173	41.8952	67.4452	62.8175	50.3667	53.9721	62.1483	43.2969	54.2974	54.8574
WBGene00000240	pah-1	K08F8.4	39.69	51.1564	61.3167	47.5633	47.3551	55.6477	55.4309	56.2209	61.4564	39.7008	60.9253	68.6233
WBGene00000241	bbs-1	Y105E8A.5	11.715	11.8344	11.4645	7.27005	10.7625	12.3662	10.5137	10.9229	10.3161	10.9321	13.3832	14.3846
WBGene00000242	bbs-2	F20D12.3	9.98652	9.73608	12.2042	10.3506	9.75803	9.73507	7.3761	8.13864	8.68064	10.5006	10.8977	9.84752
WBGene00000244	bbs-8	T25F10.5	16.004	20.4374	21.8196	14.9714	16.4069	17.431	17.6146	18.6868	16.6693	17.9085	15.6137	18.7154
WBGene00000245	bca-1	T13C5.5	84.8214	75.8743	71.228	106.155	74.2375	51.3064	83.6142	70.3564	40.1322	117.52	81.5736	92.2883
WBGene00000246	bcc-1	M7.3	15.2358	14.8979	19.0089	14.6633	12.6759	15.7208	18.9357	15.26	15.7258	17.9085	15.9323	18.767
WBGene00000247	bec-1	T19E7.3	25.0943	18.9686	21.3758	35.118	21.7642	19.7332	24.9356	27.4144	24.9726	24.0218	19.0551	30.5222
WBGene00000248	ben-1	C54C6.2	108.187	104.705	100.962	81.8188	99.1109	92.2858	93.7425	89.6322	94.7322	110.831	101.967	123.378
WBGene00000249	bir-1	T27F2.3	18.5647	17.8775	19.1568	23.8433	18.4637	22.167	21.8531	19.7041	19.4371	17.0454	14.7852	16.7563
WBGene00000250	bir-2	C50B8.2	2.49663	2.72778	1.62722	2.58764	2.72651	3.88087	2.80732	1.92757	3.58548	3.23648	3.63257	2.93879
WBGene00000251	bli-1	C09G5.6	1.47237	0.629488	0.961541	0.554495	0.621835	0.460442	2.36696	1.07087	0.503225	1.43843	0.828482	0.824923
WBGene00000253	bli-3	F56C11.1	72.5943	74.8251	73.7428	70.5441	71.0805	70.2503	72.8803	68.6966	66.2999	67.6064	67.5531	64.0862
WBGene00000254	bli-4	K04F10.4	228.666	246.717	236.169	203.007	236.058	221.67	223.815	226.597	242.366	245.181	227.96	249.282
WBGene00000257	bmk-1	F23B12.8	36.4892	24.7599	23.3728	32.9616	31.1396	35.9145	32.4769	28.9136	32.0806	21.5046	18.2266	13.1988
WBGene00000259	bpl-1	F13H8.10	54.0296	55.7307	54.1421	55.8192	51.708	49.2016	51.1373	51.6697	48.4983	62.1403	63.6656	63.3644
WBGene00000262	bra-1	F54B11.6	20.0371	19.724	17.3817	15.9571	16.5025	14.9315	17.0091	16.3308	15.6629	16.3981	16.5696	17.839
WBGene00000263		F23H11.5	304.397	265.854	248.891	308.361	285.327	280.607	272.31	290.046	261.426	225.259	290.16	272.586
WBGene00000264	brc-1	C36A4.8	5.76145	5.4136	4.65977	8.87192	7.31852	9.01151	9.35774	6.42524	7.73709	6.83256	4.39733	4.22773
WBGene00000265	brd-1	K04C2.4	8.00202	5.58146	5.76924	6.96199	6.55319	7.76174	6.05501	6.74651	6.22741	6.32911	4.46106	3.40281
WBGene00000266	bre-1	C53B4.7	74.3227	60.1371	58.2102	82.9278	67.3495	67.3561	78.6601	69.0178	65.1048	68.7571	61.1802	70.4278
WBGene00000267	bre-2	Y39E4B.9	11.3949	12.5478	10.5769	8.13259	11.8627	14.8657	12.6054	12.208	10.9451	17.1174	11.0252	11.4974
WBGene00000268	bre-3	B0464.4	71.378	68.3624	71.228	74.7952	78.1599	77.0912	66.8803	75.3895	79.7612	69.3325	72.6515	77.9553
WBGene00000269	bre-4	Y73E7A.7	34.4407	32.02	36.9084	25.3219	30.7091	32.823	31.8163	28.4317	33.0871	31.4298	30.3352	28.7692
WBGene00000270	bre-5	T12G3.8	6.7217	6.71454	4.88167	8.7487	7.27069	7.03819	5.50455	7.81738	4.84354	8.05523	6.24548	5.87758
WBGene00000271	brf-1	F45E12.2	40.9063	41.5042	39.4971	31.5446	38.9843	38.3483	33.9631	37.5877	41.0129	34.2347	36.5807	35.8326
WBGene00000272	bro-1	F56A3.5	3.07277	0.587522	1.03551	3.01892	0.430501	0.52622	4.67887	1.01733	0.754838	1.94189	0.446106	0.567135
WBGene00000273	brp-1	Y79H2A.1	584.339	471.067	547.413	396.649	348.993	503.921	467.502	357.297	451.33	594.792	551.45	796.721
WBGene00000274	btf-1	F15D4.1	41.7385	44.6936	44.3048	31.5446	44.1981	37.8878	42.7704	45.0303	47.6806	46.7491	37.7278	36.8122
WBGene00000275	bub-1	R06C7.8	46.4117	38.9863	41.1983	43.3122	44.9156	52.8851	44.9172	40.3184	51.329	28.0495	24.9819	26.1913
WBGene00000276	byn-1	F57B9.5	202.483	285.41	254.512	197.277	308.287	246.994	234.604	306.966	274.824	193.829	223.053	222.162
WBGene00000277	cab-1	C23H4.1	1008.64	1104.96	1045.42	786.644	994.266	1066.06	952.728	930.911	1027.15	929.372	926.625	998.364
WBGene00000279	cah-1	F54D8.4	16.9003	19.2204	17.4557	12.5686	16.2634	16.1155	15.4678	20.3466	17.7387	13.6651	18.4815	19.695
WBGene00000280	cah-2	D1022.8	18.9488	21.1928	19.6746	15.2794	20.5206	15.7866	18.5503	20.1324	14.971	20.0662	20.011	18.9732
WBGene00000281	cah-3	K05G3.3	212.534	198.247	195.341	160.865	196.5	209.238	200.476	209.302	224.564	164.629	202.213	232.01
WBGene00000282	cah-4	R01E6.3	348.696	319.192	316.939	425.482	427.201	402.098	434.309	345.946	350.748	340.405	341.398	372.865
WBGene00000283	cah-5	R173.1	75.8591	77.3431	76.0357	72.8853	82.8476	79.525	66.55	82.3502	70.7661	64.0822	57.229	60.8381
WBGene00000284	cah-6	T28F2.3	82.6448	118.763	103.403	75.7194	104.707	100.968	79.761	101.091	108.76	92.2036	114.777	131.266
WBGene00000285	cal-1	C13C12.1	26.3106	25.1795	25.7397	31.6062	27.7434	29.2052	27.1925	27.2002	28.4951	26.1076	20.011	23.9228
WBGene00000286	cal-2	C18E9.1	61.0714	71.6777	59.6155	64.2598	76.6771	70.9081	62.4216	78.4951	74.8548	54.0132	62.2636	61.7146
WBGene00000287	cal-3	M02B7.6	19.3969	22.9134	20.4142	25.5684	22.4339	23.5483	20.2568	23.3986	19.5629	17.9085	14.6578	16.3954
WBGene00000288	cal-4	T07G12.1	100.953	105.796	101.627	96.1741	107.099	105.31	97.2655	117.903	93.0967	111.047	108.595	96.516
WBGene00000289	cam-1	C01G6.8	149.478	163.625	141.716	127.103	156.559	147.802	132.274	148.691	154.805	148.159	158.24	154.003
WBGene00000292	cap-1	D2024.6	129.505	122.708	117.382	143.491	122.836	125.569	123.247	128.666	119.013	111.838	123.444	119.769
WBGene00000293	cap-2	M106.5	165.482	177.222	156.731	173.126	168.756	171.745	172.403	166.307	155.622	177.071	166.971	154.725
WBGene00000294	cas-1	F41G4.2	142.692	138.068	148.373	120.88	134.269	161.878	140.586	138.143	164.806	115.003	108.085	127.296
WBGene00000295	cat-1	W01C8.6	24.9663	27.1939	26.7752	19.0993	26.6432	24.7323	22.0182	28.2175	26.2306	22.7992	30.4626	27.0162
WBGene00000296	cat-2	B0432.5	9.73045	10.3656	11.5385	6.65394	8.99269	7.69596	10.4036	9.58432	8.74354	13.1617	10.834	11.7552
WBGene00000298	cat-4	F32G8.6	54.4137	40.7489	38.0178	71.7147	62.7575	73.9997	35.9447	34.0538	44.3467	52.359	43.4634	43.6694
WBGene00000301	cav-1	T13F2.8	29.8315	12.8835	30.1036	46.6392	16.2155	48.9384	37.2108	18.7938	26.9855	10.7163	10.133	14.6424
WBGene00000302	cav-2	C56A3.7	16.1321	26.4805	31.6569	12.1989	22.7687	26.6399	18.9907	23.8805	28.7467	14.0247	38.6837	28.6145
WBGene00000366	cbp-1	R10E11.1	512.321	518.236	542.309	397.635	468.05	474.321	469.759	404.737	505.301	578.179	465.097	519.96
WBGene00000367	cca-1	C54D2.5	136.482	212.263	180.178	109.79	188.129	153.393	119.063	169.68	175.374	207.422	246.314	253.561
WBGene00000368	ccb-1	T28F2.5	91.351	99.4171	101.849	76.1506	97.6281	97.3507	87.6875	91.8274	110.081	91.5563	92.535	107.137
WBGene00000369	ccf-1	Y56A3A.20	63.2479	66.8936	62.796	66.7858	70.4587	78.2752	80.4215	70.9989	73.0306	63.7226	62.9009	62.8489
WBGene00000370	ccg-1	Y73F8A.6	184.174	166.311	180.4	192.41	174.544	220.815	174.274	156.83	183.74	255.754	226.048	297.333
WBGene00000371	cox-5B	F26E4.9	307.342	290.278	279.217	342.801	321.393	289.158	275.833	271.895	266.458	294.591	330.755	283.567
WBGene00000372	cyp-13A7	T10B9.10	9.53841	5.70736	21.2279	24.6442	6.64885	6.51197	9.74306	16.6521	12.4548	32.2209	12.6184	46.0926
WBGene00000373	cyp-14A5	F08F3.7	26.5027	22.9973	34.3196	14.7249	16.7417	18.5492	18.9357	17.134	23.8403	25.3884	23.3249	41.2977
WBGene00000375	cyp-44A1	ZK177.5	11.715	9.98788	10.2811	12.815	11.3844	9.60351	10.7339	11.4584	9.24676	12.1548	10.9615	12.3223
WBGene00000376	ccr-4	ZC518.3	125.408	146.293	132.175	129.69	150.628	135.502	142.788	141.784	142.664	134.709	147.024	143.794
WBGene00000377	cct-1	T05C12.7	371.038	360.151	326.48	367.507	427.536	374.274	400.731	385.568	390.44	330.049	297.68	363.018
WBGene00000378	cct-2	T21B10.7	328.787	280.668	269.823	308.546	320.867	308.036	331.374	298.613	331.814	258.702	228.98	273.823
WBGene00000379	cct-4	K01C8.10	299.211	247.934	236.095	292.404	283.365	247.981	306.383	278.802	268.03	237.198	205.272	252.684
WBGene00000380	cct-5	C07G2.3	573.905	580.556	550.593	616.537	660.437	592.589	597.299	607.132	604.877	570.267	562.348	582.602
WBGene00000381	cct-6	F01F1.8	248.063	172.438	183.802	250.385	211.759	203.252	253.925	204.055	206.826	198.432	150.019	194.115
WBGene00000382	cdc-6	C43E11.10	17.9885	13.6389	13.9793	16.2652	19.1812	18.4177	21.798	19.1151	17.0468	13.0897	14.7215	11.8583
WBGene00000383	cdc-14	C17G10.4	234.747	273.03	237.353	205.471	239.359	242.061	219.411	221.403	265.263	219.937	239.559	269.234
WBGene00000386	cdc-25.1	K06A5.7	16.3881	19.3882	13.1657	15.1562	23.0079	23.6799	20.3118	21.4175	18.2419	10.8602	17.908	13.3019
WBGene00000387	cdc-25.2	F16B4.8	18.6927	11.121	11.6125	19.8386	12.628	17.8257	19.2109	14.9922	17.3613	11.3636	7.52007	10.9818
WBGene00000388	cdc-25.3	ZK637.11	0.128032	0.881283	0.813611	0.492884	0.765335	2.10488	0.330273	0.107087	1.63548	2.15765	0.828482	0.824923
WBGene00000390	cdc-42	R07G3.1	211.509	217.131	201.48	249.831	231.323	234.234	223.76	223.117	209.09	201.525	246.25	213.346
WBGene00000391	cdd-1	C47D2.2	36.3612	32.5655	32.1746	32.7152	32.9094	34.4016	38.5869	38.9798	37.8677	23.7342	24.2809	21.7574
WBGene00000392	cdd-2	F49E8.4	5.44137	5.49753	5.17753	5.60656	4.78335	7.76174	6.27519	4.87248	5.59838	3.23648	4.01495	5.67135
WBGene00000393	cdf-1	C15B12.7	46.2837	46.666	54.5859	51.0135	43.5285	50.6487	50.4217	52.2051	53.3419	54.229	48.4343	58.1055
WBGene00000395	cdh-3	ZK112.7	21.5094	17.7096	20.932	15.9571	16.1199	17.431	26.7521	18.3655	18.9339	20.2819	13.4469	17.839
WBGene00000396	cdh-4	F25F2.2	207.604	202.359	196.08	163.083	182.006	161.089	194.201	161.274	181.35	217.491	171.559	191.588
WBGene00000397	cdh-5	F08B4.2	5.12129	5.4136	6.65682	5.91461	3.30051	4.93331	9.85315	4.2835	4.15161	5.82566	3.95122	5.362
WBGene00000399	cdh-7	R05H10.6	9.79447	1.17504	1.18343	18.2367	2.05684	1.71021	19.5412	3.90869	1.63548	2.01381	0.701023	1.08271
WBGene00000401	cdh-9	F59C12.1	8.7062	9.44232	8.43197	9.61125	8.99269	8.15641	10.9541	10.441	8.61773	8.05523	7.96617	7.83677
WBGene00000402	cdh-10	C45G7.5	10.9468	1.38487	2.07101	15.4642	1.435	0.986662	22.1283	3.58743	1.25806	3.95569	1.27459	1.23739
WBGene00000403	casy-1	B0034.3	673.002	734.864	648.226	587.888	627.192	661.59	628.125	653.608	686.965	680.163	657.05	782.079
WBGene00000405	cdk-1	T05G5.3	31.624	24.1304	22.8551	42.4497	28.9871	37.7563	33.0824	27.9498	30.2564	20.9292	14.7852	17.1687
WBGene00000406	cdk-4	F18H3.5	12.7392	13.8487	14.645	14.8481	16.5982	16.6417	11.9999	14.082	11.8887	10.2129	13.192	12.2707
WBGene00000407	cdk-5	T27E9.3	29.1273	24.0045	19.6006	24.2746	27.0737	22.167	23.9448	26.4506	18.8709	20.7854	24.2172	20.8809
WBGene00000408	cdk-7	Y39G10AL.3	14.1476	15.4434	10.429	17.1277	15.3545	17.1021	16.1283	16.545	12.2032	13.737	15.1039	14.333
WBGene00000409	cdk-8	F39H11.3	17.8605	16.5765	21.4498	16.3268	14.7805	17.6941	16.7338	16.4915	14.4677	13.0897	15.9961	15.8282
WBGene00000410	cdk-9	H25P06.2	34.5687	31.6423	34.0237	32.3455	35.5403	37.2301	32.642	36.731	38.8112	33.2278	32.0559	32.3782
WBGene00000411	cdl-1	R06F6.1	53.7095	53.6743	50.0001	50.3974	54.3867	63.0148	49.3758	48.5641	57.4935	27.9775	28.1684	26.2944
WBGene00000412	cdr-1	F35E8.11	4.3531	5.07787	10.7988	8.25581	3.53968	4.86753	5.28437	8.29927	6.29032	9.85327	5.99056	11.4458
WBGene00000413	cdt-1	Y54E10A.15	15.2999	12.0442	11.4645	14.3553	14.063	18.9439	13.5412	12.7434	16.5435	14.5282	10.5153	9.17727
WBGene00000414	cec-1	ZK1236.2	121.503	119.393	133.358	115.397	116.905	126.885	110.366	107.891	110.332	157.221	144.538	139.618
WBGene00000415	ced-1	Y47H9C.4	116.509	114.063	112.204	108.927	101.072	107.283	110.476	95.5755	114.043	116.729	112.737	107.034
WBGene00000416	ced-2	Y41D4B.13	24.3261	19.9338	22.7072	25.6916	23.8689	24.8639	24.3301	20.9891	25.2871	18.412	20.4571	21.6542
WBGene00000417	ced-3	C48D1.2	5.31334	8.56104	7.61836	8.25581	10.332	11.1164	10.4587	8.99534	9.9387	4.24338	7.45634	5.92914
WBGene00000418	ced-4	C35D10.9	14.0836	15.4854	12.7959	18.4832	13.776	14.9973	15.4678	17.9907	16.0403	17.2612	14.9764	13.6112
WBGene00000419	ced-5	C02F4.1	77.3955	79.7771	70.3404	69.1887	79.5471	75.1179	74.7518	79.0305	72.4015	89.4706	91.7703	89.4526
WBGene00000420	ced-6	F56D2.7	51.9811	47.5893	49.1865	53.1699	51.134	51.3722	57.5776	51.402	55.9209	49.626	54.0425	55.6308
WBGene00000421	ced-7	C48B4.4	156.583	160.1	151.332	145.586	155.554	141.487	147.522	147.245	144.992	172.252	160.853	173.234
WBGene00000422	ced-8	F08F1.5	0.320081	0.293761	1.18343	1.10899	0.478335	0.26311	0.935774	0.910243	0.440322	1.58228	0.764752	0.979597
WBGene00000423	ced-9	T07C4.8	28.9993	27.5716	28.4024	27.6631	30.0394	30.3892	26.3668	23.238	31.829	35.5293	26.3202	29.3879
WBGene00000424	ced-10	C09G12.8	81.1085	75.1609	58.2102	84.7761	75.1464	67.6192	76.8436	77.799	73.5967	69.1887	74.3722	68.1077
WBGene00000425	ced-11	ZK512.3	59.8551	38.5247	37.0563	34.5635	39.1756	30.7839	58.3483	48.0287	34.8483	43.5845	21.1581	22.6338
WBGene00000426	ced-12	Y106G6E.5	39.0498	42.6793	37.5741	42.08	41.1846	41.5056	33.853	41.0145	37.679	40.4919	42.5075	41.7102
WBGene00000428	ceh-1	F16H11.4	1.66442	1.51077	1.10947	1.90993	2.24817	1.05244	3.1376	1.65985	1.00645	2.73302	2.23053	1.90764
WBGene00000429	ceh-2	C27A12.5	4.92924	3.39924	4.73374	5.05207	5.54868	4.73598	4.67887	5.40791	3.64838	3.02071	4.39733	4.07306
WBGene00000431	ceh-6	K02B12.1	17.2844	17.3739	18.6391	15.7723	15.9285	14.9315	16.5137	17.5623	16.7951	13.0178	16.5059	17.7874
WBGene00000433	ceh-8	ZK265.4	4.60916	5.2877	5.47339	4.43596	5.35735	3.74932	3.85319	5.99689	3.58548	3.23648	4.07868	4.79487
WBGene00000434	ceh-9	Y65B4BR.9	2.11253	1.8465	1.70119	2.77247	2.53517	2.6311	2.14678	1.65985	3.52258	3.3084	1.21086	1.08271
WBGene00000435	ceh-10	W03A3.1	6.84973	6.12702	6.58286	6.4075	7.36635	7.63019	7.26601	5.515	5.72419	8.271	7.64752	6.90873
WBGene00000437	ceh-13	R13A5.5	35.9771	39.0283	37.0563	35.9806	39.9409	37.4932	34.2934	38.2302	39.8177	28.7687	35.3698	27.5318
WBGene00000438	ceh-14	F46C8.5	14.7237	16.7444	16.9379	12.0757	17.4592	14.4053	14.3669	17.3482	18.4306	14.1686	17.4618	22.6338
WBGene00000439	ceh-16	C13G5.1	7.48989	5.66539	7.84025	9.54964	6.69669	6.57775	8.64215	7.01422	5.78709	4.45915	6.9465	7.26964
WBGene00000440	ceh-17	D1007.1	4.54515	5.74932	4.14202	3.75824	4.44851	5.72264	5.00914	4.17641	5.78709	3.95569	5.09835	5.82602
WBGene00000441	ceh-18	ZC64.3	113.181	128.08	123.965	94.3874	116.761	120.767	99.137	119.402	138.701	95.0086	105.918	115.231
WBGene00000442	ceh-19	F20D12.6	1.02426	2.18223	3.40237	1.10899	1.24367	1.05244	1.32109	2.03466	1.88709	1.0069	2.54917	1.90764
WBGene00000443	ceh-20	F31E3.1	64.2082	53.1708	53.9942	61.9186	55.2477	55.5162	59.9996	54.7217	53.908	51.9994	54.0425	60.5803
WBGene00000444	ceh-21	T26C11.6	13.3794	12.1281	15.8284	13.123	14.0152	14.1422	13.1008	13.493	10.4419	15.607	13.7018	12.8379
WBGene00000445	ceh-22	F29F11.5	16.004	23.6687	22.5592	17.0045	23.8689	18.615	12.7706	25.701	17.55	11.0759	23.3249	14.4877
WBGene00000446	ceh-23	ZK652.5	9.09029	9.06463	6.87871	6.65394	8.27519	8.02485	8.31188	11.4584	8.49193	8.271	8.53974	10.9302
WBGene00000447	ceh-24	F55B12.1	7.16981	8.8548	8.21008	6.71555	8.99269	8.22218	7.43115	10.3339	8.11451	8.70253	8.85838	7.63054
WBGene00000448	pros-1	K12H4.1	58.3187	64.7114	63.3877	49.7197	63.4272	55.7793	51.1373	72.6588	60.387	49.1944	52.0669	58.7758
WBGene00000449	ceh-27	F46F3.1	20.7412	28.9984	26.4054	22.7343	24.3951	24.1403	24.3852	26.2364	29.3129	26.0357	31.7372	27.6865
WBGene00000451	ceh-30	C33D12.7	2.62466	2.55992	2.5148	3.08053	2.48734	1.90755	2.53209	3.64097	2.64193	1.86996	1.33832	1.90764
WBGene00000452	ceh-31	C33D12.1	9.41037	10.6174	10.2811	10.4122	10.9539	9.9324	8.97242	9.69141	9.8758	10.4286	11.5987	11.652
WBGene00000453	ceh-32	W05E10.3	87.5101	107.097	76.5534	68.0181	101.263	102.81	69.0821	85.8306	91.3354	80.4085	95.0842	93.4741
WBGene00000454	ceh-33	C10G8.7	11.779	8.68693	12.1302	9.30319	10.045	9.40618	7.04583	9.26306	10.2532	6.18527	8.28482	8.30079
WBGene00000455	ceh-34	C10G8.6	19.781	22.9553	18.7131	18.6064	24.4429	21.9697	17.1192	21.3639	20.758	15.9666	19.9473	17.839
WBGene00000457	ceh-36	C37E2.4	4.92924	5.49753	5.17753	3.20375	5.02251	5.06487	4.78896	5.515	4.96935	4.38722	5.22581	5.67135
WBGene00000458	ceh-37	C37E2.5	35.4649	45.449	38.3137	31.5446	37.6449	44.7945	40.4034	39.5153	42.208	29.6317	47.5421	39.6994
WBGene00000459	ceh-38	F22D3.1	134.306	129.465	111.835	110.345	131.112	111.624	122.752	125.56	108.822	123.058	140.651	130.905
WBGene00000460	ceh-39	T26C11.7	18.1166	16.7024	13.0178	14.232	14.1109	11.2479	12.7706	9.95913	13.021	21.6484	15.6774	15.7767
WBGene00000461	ceh-40	F17A2.5	0.704178	0.839317	0.739647	1.41704	0.669669	1.38133	1.8165	0.803156	0.566128	1.07883	1.0834	0.876481
WBGene00000462	ceh-41	T26C11.5	14.4036	14.3943	9.76334	13.4927	11.48	10.9191	11.5596	13.1182	15.3484	12.7301	16.0598	15.2095
WBGene00000463	ceh-43	C28A5.4	23.0458	23.2071	21.8196	22.6111	26.2606	26.5083	23.5595	25.8081	25.0355	17.4051	24.9182	23.4072
WBGene00000464	ceh-44	Y54F10AM.4	143.652	146.964	143.565	129.998	136.182	138.79	155.669	130.914	147.508	170.454	130.199	151.167
WBGene00000465	cpg-1	C07G2.1	7.74595	10.6174	13.0178	7.70132	10.7147	16.3786	10.0183	10.9229	13.3355	11.939	13.0008	8.81637
WBGene00000466	cel-1	C03D6.3	37.5775	38.2729	38.6096	38.9995	40.3714	40.3216	37.431	39.783	38.6854	38.55	39.9583	37.5856
WBGene00000467	cep-1	F52B5.5	6.40161	5.74932	7.10061	8.99514	6.17052	9.07729	7.54124	9.26306	5.53548	6.04142	7.26515	5.92914
WBGene00000469	ces-2	ZK909.4	1.15229	1.34291	4.14202	2.3412	1.62634	1.90755	3.24769	0.535437	2.51613	2.30149	1.0834	2.47477
WBGene00000472	cey-1	F33A8.3	903.908	1038.87	992.68	751.649	998.141	1169.33	840.986	844.866	1053.75	846.518	871.435	883.184
WBGene00000473	cey-2	F46F11.2	5.76145	9.02266	11.0947	13.6775	16.7895	21.3119	16.7889	11.2977	22.8338	6.40103	7.71125	7.01185
WBGene00000474	cey-3	M01E11.5	2.11253	4.32248	3.10652	7.5781	9.42319	9.27462	5.06419	5.72918	9.30967	2.22957	4.39733	3.04191
WBGene00000475	cey-4	Y39A1C.3	275.525	264.553	267.604	201.775	265.811	329.216	245.063	226.543	321.938	234.68	215.278	231.546
WBGene00000476	cfi-1	T23D8.8	49.3564	59.8433	60.3552	33.4545	54.6737	52.03	42.9906	47.8145	52.3983	49.4102	49.454	53.8778
WBGene00000477	cft-1	C18C4.2	21.7655	23.7107	20.3403	20.7628	20.5206	17.6941	19.7613	19.4899	21.45	23.0149	22.3053	19.6435
WBGene00000478	cfz-2	F27E11.3	38.3457	48.2607	43.861	35.6109	42.1891	42.8869	36.3851	48.6712	48.1209	44.4476	45.2479	53.7747
WBGene00000479	cgh-1	C07H6.5	58.0626	65.5087	63.3138	62.4731	84.7609	79.1303	55.596	65.4304	85.2967	50.4171	55.3808	56.8166
WBGene00000480	cgp-1	Y38C9A.2	65.6806	61.1023	68.0475	59.8855	62.3748	73.0788	74.2564	53.5972	67.558	63.2192	57.7388	71.4074
WBGene00000481	cha-1	ZC416.8	63.1839	76.4198	74.6304	55.0182	69.4064	62.949	66.1647	72.873	72.2128	81.775	72.524	86.0498
WBGene00000482	chd-3	T14G8.1	122.591	108.23	105.252	100.487	103.464	103.994	105.632	92.7377	107.25	121.116	108.34	126.11
WBGene00000484	che-2	F38G1.1	9.09029	10.3656	12.8699	10.1657	9.27969	9.40618	12.2752	11.6725	8.17741	9.63751	12.236	11.6005
WBGene00000485	che-3	F18C12.1	42.5707	55.7726	60.2812	43.9899	51.3731	37.2301	42.8254	49.8492	42.7741	57.4654	57.229	55.4761
WBGene00000487	che-6	C23H5.7	3.90498	3.4412	3.84616	3.20375	3.06134	2.76265	2.97246	3.58743	4.0258	5.10644	4.58851	3.96994
WBGene00000488	che-7	F26D11.10	15.876	17.6257	21.0799	15.033	19.8509	18.7466	17.7247	16.4379	17.6758	15.1036	23.0063	17.9421
WBGene00000490	che-11	C27A7.4	22.2776	29.0404	34.6894	20.2083	22.8644	21.7066	24.4402	24.0411	23.5258	32.7963	29.3792	26.6553
WBGene00000491	che-12	B0024.8	20.9973	24.7179	23.8166	20.2083	24.7777	22.6932	23.9999	21.1498	21.5129	23.5184	21.3493	22.0667
WBGene00000492	che-13	F59C6.7	7.68194	7.80565	8.87576	8.93353	8.41869	7.63019	6.1651	5.35437	6.79354	8.271	6.81904	7.83677
WBGene00000493	che-14	F56H1.1	3.5849	3.4412	3.03255	5.05207	3.34834	3.35465	5.39446	3.96223	2.57903	1.72612	2.67663	3.09346
WBGene00000496	chs-1	T25G3.2	2.75269	2.39205	5.32546	5.36012	6.36185	4.86753	4.78896	5.24728	5.47257	1.51036	3.37766	3.55748
WBGene00000497	chs-2	F48A11.1	7.80997	10.3656	13.6835	10.4738	4.20935	7.95907	9.68801	4.22995	8.42902	5.32221	10.0055	13.8175
WBGene00000498	chk-1	Y39H10A.7	14.3396	13.9327	7.10061	11.7676	14.924	15.4577	12.1651	11.619	12.3919	9.92519	5.99056	7.93989
WBGene00000499	chk-2	Y60A3A.12	2.24057	1.76257	1.40533	2.15637	3.73101	2.89421	3.35778	3.31971	4.0258	4.02762	2.42172	2.52633
WBGene00000500	chn-1	T09B4.10	25.9265	26.1867	28.1805	31.9759	27.6477	30.9154	27.9631	25.9687	30.1935	33.5155	29.8891	25.2117
WBGene00000501	cho-1	C48D1.3	59.9191	68.1526	56.7309	53.1699	61.3225	56.4371	60.7703	64.6808	60.7015	56.027	68.3816	66.6641
WBGene00000502	chp-1	Y110A7A.13	42.8268	34.8317	32.9143	43.1274	39.4148	33.8096	42.8254	34.4286	34.9742	40.9234	30.9725	31.8111
WBGene00000503	cht-1	C04F6.3	6.65768	4.91001	8.21008	18.7296	7.03152	25.4559	29.7796	4.44413	16.5435	6.6168	10.4516	12.1161
WBGene00000506	cic-1	H14E04.5	10.1146	9.94591	12.0562	11.4596	10.5234	8.81418	12.9357	10.3875	9.24676	10.7163	9.94178	8.61014
WBGene00000507	cit-1.1	F44B9.4	17.7965	21.3606	24.2604	19.0377	19.5639	19.8648	19.9815	21.7387	22.2677	19.0592	25.1731	21.4996
WBGene00000508	cit-1.2	F44B9.3	71.25	71.1741	69.5268	66.8475	76.8206	74.4601	73.8711	80.9045	70.4515	58.1847	70.0386	71.0465
WBGene00000509	cka-1	C28D4.2	62.6078	80.2387	64.7931	63.0892	72.1329	68.869	61.596	77.6384	74.2257	65.3768	81.3824	82.8532
WBGene00000510	cka-2	C52B9.1	32.7763	35.4612	31.1391	38.8146	34.5358	27.4292	33.4677	33.3577	33.8419	31.214	35.6247	40.215
WBGene00000511	ckb-1	B0285.8	14.1476	10.6593	10.429	12.3837	11.767	9.60351	10.7339	13.0647	10.2532	9.78135	11.7262	9.69285
WBGene00000512	ckb-2	B0285.9	39.3699	10.5334	31.2131	57.1746	24.5864	20.5226	67.9262	46.5295	29.1242	23.4465	7.13769	16.7563
WBGene00000513	ckb-3	B0285.10	2.24057	3.35727	1.84912	2.8957	4.78335	3.15732	3.24769	5.56854	2.83064	0.86306	5.03462	2.21698
WBGene00000514	ckb-4	F22F7.5	12.5472	9.90394	11.6864	13.924	10.619	11.6426	14.0917	11.9402	10.0645	12.2267	9.87805	12.0129
WBGene00000515	ckc-1	T27A10.3	24.5822	18.465	21.8935	18.4216	20.0422	17.2995	14.7522	19.3293	16.3548	24.0938	22.5602	24.593
WBGene00000516	cki-1	T05A6.1	27.591	31.0967	27.6628	38.8763	33.2921	29.7972	35.5044	36.5168	33.5903	30.1352	40.5956	37.7918
WBGene00000517	cki-2	T05A6.2	24.0061	26.0188	23.2249	25.9997	24.4907	25.0612	27.2475	25.701	28.9355	16.3981	28.0409	24.9024
WBGene00000518	ckk-1	C05H8.1	56.4622	69.5374	66.2723	55.8192	70.6022	65.2513	56.3116	71.2667	67.7467	64.0103	63.7294	63.88
WBGene00000519	cku-70	Y47D3A.4	32.5202	32.8173	28.2545	31.5446	30.9483	32.6256	30.9906	26.1293	34.0935	28.6248	23.1338	28.6145
WBGene00000520	cku-80	R07E5.8	19.845	17.5837	19.3048	20.3931	19.6117	17.7599	20.2017	18.6332	15.6	15.607	15.295	15.3642
WBGene00000521	cky-1	C15C8.2	1.08827	0.209829	2.44083	3.5118	1.0045	1.05244	3.41282	2.14175	0.880644	0.791139	1.14713	1.13427
WBGene00000522	clc-1	C09F12.1	16.1321	12.7996	21.6716	20.5163	14.637	20.391	26.3118	17.9371	16.7951	15.9666	16.7608	16.086
WBGene00000523	clc-2	C01C10.1	7.04178	5.87522	7.76629	8.1942	6.50535	5.98575	6.27519	7.81738	7.29677	5.9695	6.9465	8.97104
WBGene00000524	clc-3	ZK563.4	9.85849	9.06463	8.94972	10.597	11.1452	10.8533	10.4036	13.2253	9.43547	8.77445	8.98584	9.69285
WBGene00000526	clc-5	C01C10.4	17.3484	14.1005	11.6864	17.4358	13.1542	14.4053	14.532	16.7056	13.7758	13.3055	15.9323	18.0452
WBGene00000527	cle-1	C36B1.1	71.6981	77.0913	81.8049	54.9566	65.8189	71.829	67.5959	66.5013	81.208	78.3227	76.0291	93.5257
WBGene00000528	clh-1	T27D12.2	131.617	120.568	111.539	94.1409	104.803	116.623	124.458	115.065	133.858	83.5011	69.0826	88.5246
WBGene00000529	clh-2	B0491.8	45.3874	59.1299	54.438	43.4354	58.7395	47.2282	48.385	52.8476	49.1274	51.2802	54.6798	52.0733
WBGene00000530	clh-3	E04F6.11	43.467	39.4479	42.0119	48.5491	50.4643	42.8869	41.2841	43.2098	38.7483	48.8348	42.3163	40.8337
WBGene00000531	clh-4	T06F4.2	19.3329	20.4793	17.3077	16.6965	21.3816	18.2204	19.5962	16.7592	19.1855	17.1893	21.5405	18.6639
WBGene00000532	clh-5	C07H4.2	75.347	71.5938	61.9084	73.563	66.345	60.5811	73.8711	76.621	67.9983	70.8429	74.4996	66.6126
WBGene00000533	clh-6	R07B7.1	33.4164	41.2105	30.9912	33.8858	38.0754	31.7047	32.9723	35.3388	33.0242	37.9747	40.277	34.6468
WBGene00000534	cpi-2	R01B10.1	73.4905	59.8853	61.6865	79.416	58.6438	63.0806	70.128	60.5044	57.179	72.8567	70.3572	70.1185
WBGene00000535	cpi-1	K08B4.6	12.2271	8.89676	13.6835	15.7107	8.75352	14.9315	10.3486	10.4946	12.7064	16.3981	18.8002	28.0474
WBGene00000536	clk-1	ZC395.2	16.5162	12.5058	9.54144	21.6253	14.0152	11.9715	15.743	14.5103	11.2597	11.2917	12.8096	10.724
WBGene00000537	clk-2	C07H6.6	27.5269	22.4098	23.4468	19.4689	22.2426	21.0488	23.9999	25.9152	19.3113	26.3233	23.5799	20.984
WBGene00000539	cln-3.1	F07B10.1	6.27358	11.9183	12.9438	11.1515	11.7192	11.5111	10.6788	11.9938	12.2661	5.32221	6.30921	7.06341
WBGene00000540	cln-3.2	C01G8.2	14.4676	15.0657	11.3166	16.0187	12.5324	12.3004	15.743	15.5812	13.65	14.672	16.5059	16.3438
WBGene00000541	cln-3.3	ZC190.1	22.0856	29.7538	28.6243	17.251	25.5431	23.7457	23.6696	23.934	31.2	10.2129	20.5209	16.6016
WBGene00000542	clp-1	C06G4.2	488.507	541.905	554.217	385.004	466.233	474.256	429.796	413.679	488.569	729.574	704.273	792.287
WBGene00000543	clp-2	T04A8.16	23.622	25.4733	22.7072	27.6631	25.7822	23.1537	22.0733	24.0947	24.5322	24.8849	26.3202	25.5726
WBGene00000544	clp-3	Y47H10A.1	1.47237	1.04915	1.2574	0.739327	1.81767	0.723552	2.09173	0.856699	1.76129	5.53797	1.78442	1.7014
WBGene00000545	clp-4	Y39A3CL.5	130.273	143.397	143.565	111.207	138.191	170.89	136.513	117.314	150.779	158.3	136.827	173.079
WBGene00000546	clp-6	Y77E11A.10	0.512129	0.839317	0.443788	1.04738	0.765335	1.38133	1.10091	0.481893	0.817741	2.15765	1.01967	0.721808
WBGene00000547	clp-7	Y77E11A.11	95.8322	83.638	81.0653	89.6434	80.0732	86.3658	94.238	73.6761	83.787	98.5327	79.9804	94.8662
WBGene00000548	clr-1	F56D1.4	161.833	158.673	133.876	119.524	154.933	126.293	146.696	139.374	136.689	167.721	137.146	132.297
WBGene00000549	cls-2	R107.6	73.7466	59.8014	66.2723	68.6958	66.2972	62.7517	69.8528	64.6808	70.3257	71.2744	48.8804	64.9627
WBGene00000550	clu-1	F55H2.6	226.489	252.257	227.663	164.5	248.495	207.133	189.467	218.619	232.742	237.342	230.254	237.011
WBGene00000551	clx-1	C50F7.2	0.256065	0.251795	0.517753	0.184832	0.287001	1.57866	1.211	0.321262	0.503225	1.43843	3.56884	1.3405
WBGene00000552	cmd-1	T21H3.3	857.368	1004.54	790.682	657.569	914.672	941.868	716.528	782.702	934.175	828.969	987.04	970.729
WBGene00000553	cmk-1	K07A9.2	53.9016	66.8097	60.1333	47.2553	64.1925	69.3952	55.8162	62.9674	72.779	50.7767	48.6255	58.4664
WBGene00000554	cnb-1	F55C10.1	109.66	134.039	120.858	121.619	129.677	128.858	103.651	124.168	126.372	119.75	139.057	128.172
WBGene00000556	cnc-2	R09B5.3	0.960242	0.671454	1.47929	4.6824	2.72651	6.51197	1.211	2.24884	3.33387	1.72612	0.573564	1.54673
WBGene00000557	cnc-3	R09B5.8	21.7015	7.72172	11.9083	35.6725	7.89252	8.48529	24.0549	18.0978	9.37257	4.60299	3.44139	2.52633
WBGene00000558	cnc-4	R09B5.9	23.4939	9.44232	26.3314	33.8242	6.50535	28.679	13.9265	17.8836	23.2113	21.8642	9.5594	36.0904
WBGene00000560	cnc-6	Y46E12A.1	5.18531	1.88846	10.6509	5.48334	3.68318	11.2479	4.67887	5.62209	9.49838	5.25028	2.1668	8.55858
WBGene00000561	cnd-1	C34E10.7	2.68868	3.23137	4.06806	2.83409	2.15251	2.69688	2.25687	2.89136	3.27096	4.3153	4.07868	4.48552
WBGene00000562	cng-1	F14H8.6	5.05728	9.31642	5.99114	4.80562	5.07035	5.78842	7.43115	6.10398	7.86289	6.83256	8.53974	7.3212
WBGene00000563	cng-3	F38E11.12	2.30458	3.14744	3.69823	1.97154	3.06134	2.36799	2.69723	3.53388	2.51613	2.01381	3.82376	2.681
WBGene00000564	cnk-1	R01H10.8	64.4643	63.7042	55.8433	48.5491	59.9832	64.9224	53.0088	57.5059	63.9096	63.2911	57.0378	65.7876
WBGene00000565	cnt-1	Y17G7B.15	42.1226	42.3855	47.0415	36.1654	43.5763	39.2034	39.7979	37.5341	44.158	47.3964	44.4194	45.4739
WBGene00000566	cnt-2	Y39A1A.15	124.319	139.746	122.559	96.0509	127.811	133.726	112.843	110.514	140.022	128.021	110.188	108.581
WBGene00000567	cnx-1	ZK632.6	177.517	145.664	149.483	168.135	154.024	148.986	179.669	140.659	148.64	170.742	147.661	158.488
WBGene00000583	cof-2	C48E7.5	6.01752	5.91719	8.21008	6.22267	3.34834	4.80176	5.50455	7.28194	7.48548	5.32221	7.01023	7.06341
WBGene00000584	cog-1	R03C1.3	8.00202	11.8763	10.9468	4.31274	8.56219	9.9324	7.15592	11.1371	9.30967	9.2779	10.1967	11.7552
WBGene00000585	cogc-2	C06G3.10	25.8625	24.0464	25.8876	24.7674	25.1604	23.1537	25.4861	26.29	22.5822	23.4465	21.0307	17.9421
WBGene00000591	coh-1	K08A8.3	49.2284	47.1696	49.8522	43.189	44.2938	48.1491	45.8529	40.3184	45.9193	48.8348	45.5028	46.6597
WBGene00000592	coh-3	F08H9.1	2.88073	4.49035	4.06806	6.83877	5.64435	5.78842	5.44951	5.88981	5.59838	1.79804	3.56884	2.73256
WBGene00000594	col-3	T28C6.6	927.786	845.738	1104.96	553.817	505.982	1179.78	645.354	471.452	1041.3	1109.97	763.796	1326.27
WBGene00000596	col-7	C15A11.5	1.02426	1.09111	1.55326	0.739327	0.621835	1.05244	0.49541	0.856699	0.629032	1.43843	1.14713	0.618693
WBGene00000597	col-8	F11H8.3	0.192048	0.419659	1.84912	0.0616106	1.19584	0.328887	0.770637	0.535437	1.38387	2.51726	1.27459	1.18583
WBGene00000601	col-12	F15H10.1	11.715	18.5069	37.722	9.17997	10.6669	37.7563	9.41279	10.8158	25.6016	24.5972	25.4917	75.7898
WBGene00000603	col-14	C46A5.3	3.64892	13.3032	26.4054	10.9667	7.74902	35.7172	8.42197	9.20952	33.2758	11.7232	12.8733	37.3278
WBGene00000606	col-17	F11G11.10	51.597	1.13308	6.13907	66.5394	0.430501	0.328887	48.9355	3.74806	0.251613	0.287687	0.828482	0.0515577
WBGene00000608	col-19	ZK1193.1	0.640161	0.671454	1.33136	0.0616106	0.478335	0.920885	0.49541	0.963787	0.503225	0.143843	1.27459	0.360904
WBGene00000610	col-33	F36A4.6	0.448113	0.545556	0.295859	0.739327	0.382668	0.394665	0.715592	0.374806	0.314516	0.43153	0.0637294	0.928039
WBGene00000611	col-34	F36A4.10	14.9798	15.1077	20.7101	10.597	11.1452	19.9306	11.9449	8.83471	17.4242	16.1824	10.0055	17.5296
WBGene00000612	col-35	C15A11.1	1.21631	0.839317	1.33136	0.862548	0.239167	0.723552	0.49541	1.01733	1.76129	0.503452	0.573564	1.44362
WBGene00000616	col-39	C09G5.4	136.674	256.873	310.282	82.4349	175.31	341.319	147.797	143.872	316.34	243.958	279.772	354.614
WBGene00000617	col-40	T13B5.4	0.704178	0.881283	2.07101	1.1706	1.62634	1.24977	3.52291	2.78427	1.25806	3.52416	1.84815	1.08271
WBGene00000618	col-41	T10B10.1	29.3834	0.419659	5.54735	33.6394	1.10017	1.18399	28.4585	3.58743	1.19516	0.503452	0.573564	0.412462
WBGene00000621	col-44	F54B11.2	0.512129	0.377693	1.33136	0.492884	0.382668	1.38133	0.715592	0.481893	1.13226	1.07883	0.446106	1.59829
WBGene00000622	col-45	F53G12.7	0.704178	0.881283	1.92308	0.924158	0.191334	1.18399	0.825683	1.76694	0.566128	1.94189	0.509835	0.773366
WBGene00000623	col-46	Y18H1A.13	2.24057	0.125898	0.221894	7.20843	0.334834	0.0657775	5.39446	1.12442	0.314516	0.215765	0.318647	0.257789
WBGene00000624	col-47	Y18H1A.12	1.02426	0.377693	0.147929	0.800937	0.574002	0.723552	2.03668	0.42835	0.0629032	0.359608	0.446106	0.103115
WBGene00000625	col-48	Y54E10BL.2	3.71294	6.63061	14.2012	7.45488	5.40518	20.9172	5.5596	4.87248	16.7322	8.48676	7.32888	18.5608
WBGene00000630	col-53	M01A12.1	7.68194	12.0862	12.1302	5.66817	12.3889	10.1955	6.22015	11.8332	9.62418	8.6306	11.2164	11.9098
WBGene00000631	col-54	F33D11.3	0.768194	0.629488	1.92308	5.2369	0.765335	1.57866	1.15596	1.49922	1.82419	0.647295	0.764752	1.90764
WBGene00000633	col-56	T08B2.2	0.960242	0.797351	0.443788	0.554495	0.956669	0.657775	1.26605	0.535437	0.314516	0.503452	0.446106	0.567135
WBGene00000634	col-58	F26B1.4	0.256065	0.671454	2.36687	0.862548	0.430501	1.24977	0.660546	1.12442	1.82419	2.94879	1.01967	4.33085
WBGene00000637	col-61	C01H6.1	3.52089	1.76257	3.99409	2.71086	2.53517	2.82843	2.422	1.55277	2.95645	2.01381	1.84815	3.35125
WBGene00000638	col-62	C15A11.6	0.83221	1.88846	2.36687	1.66348	1.148	1.84177	1.54127	1.17796	0.880644	1.36651	1.91188	0.773366
WBGene00000641	col-65	K08C9.4	4.03302	6.12702	26.6273	13.4311	3.15701	17.5626	5.88987	7.60321	27.4887	16.3981	5.16208	36.9669
WBGene00000644	col-68	C50D2.4	1.79245	0.671454	2.44083	1.04738	0.765335	0.591997	0.660546	2.5701	1.82419	1.15075	0.892211	0.567135
WBGene00000645	col-69	K01A2.7	2.30458	5.2877	6.21303	3.88146	3.44401	6.44619	4.18346	5.19374	6.85644	3.38032	3.88749	3.91839
WBGene00000646		H17B01.2	2.04852	0.587522	0.813611	0.862548	0.861002	0.52622	1.04587	0.910243	1.32097	1.86996	0.127459	1.08271
WBGene00000647	col-71	Y49F6B.10	2.68868	1.5947	2.58876	3.38858	1.81767	2.10488	1.87155	2.40947	1.95	2.87687	1.78442	2.681
WBGene00000650	col-74	ZK1248.2	2.04852	6.08505	24.0385	5.91461	2.67867	12.4977	5.33942	4.6583	24.1548	8.48676	4.01495	18.3545
WBGene00000652	col-76	M110.1	19.5889	12.296	12.4261	13.6775	9.56669	12.5635	11.6697	10.3339	13.4613	14.672	10.5791	11.3427
WBGene00000653	col-77	M195.1	2.81671	4.82607	17.0119	12.7534	2.63084	12.6951	5.44951	6.26461	22.7709	16.1824	7.39261	29.9035
WBGene00000655	col-79	C09G5.3	0.896226	1.7206	1.40533	0.739327	1.81767	1.97332	1.70641	1.33859	2.0758	1.07883	1.84815	1.39206
WBGene00000656	col-80	C09G5.5	85.0134	81.4977	107.249	48.6723	56.7305	91.3649	56.5318	42.0318	77.937	225.762	166.652	201.642
WBGene00000662	col-87	Y39G8C.4	2.17655	1.9724	2.66273	0.924158	2.20034	2.43377	2.20182	1.7134	2.0758	4.60299	2.99528	4.22773
WBGene00000664	col-89	F17C8.2	5.44137	4.86804	5.54735	5.91461	3.15701	4.20976	5.28437	3.74806	5.40967	10.3567	7.20142	9.0226
WBGene00000665	col-90	C29E4.1	11.779	0.293761	3.18048	19.2841	0.1435	0.52622	13.1559	1.55277	0.251613	0.0719217	0.127459	0.154673
WBGene00000666	col-91	F09G8.6	8.3221	12.5058	16.1243	5.48334	7.36635	12.1031	7.43115	6.15753	10.3161	21.7923	23.3887	33.7187
WBGene00000671	col-96	Y41C4A.19	4.28908	1.8465	6.58286	3.01892	1.67417	4.14398	5.44951	3.37325	3.83709	3.16455	0.892211	2.3201
WBGene00000672	col-97	ZK1010.7	3.07277	9.94591	23.4468	10.1657	4.35285	27.4292	6.82565	6.47879	26.4822	10.7163	10.133	38.6683
WBGene00000673	col-98	F14F7.1	296.011	128.625	264.572	279.465	116.092	250.546	263.668	135.358	249.348	900.028	655.966	745.112
WBGene00000674	col-99	F29C4.8	22.9178	16.5346	19.2308	14.6633	12.1019	17.1021	15.688	13.2253	21.1984	17.5489	10.5153	15.4158
WBGene00000675	col-101	K02D7.3	8.13005	2.72778	10.1332	11.8292	2.43951	4.47287	10.0733	3.90869	3.58548	7.26409	4.39733	8.6617
WBGene00000677	col-103	F56B3.1	295.627	121.743	244.823	240.651	97.3889	229.3	234.274	108.372	194.245	775.1	466.945	602.967
WBGene00000678	col-104	F58F6.1	1.28032	2.97958	8.50594	6.77716	2.00901	6.18308	2.422	2.9449	11.1339	6.04142	2.54917	12.2707
WBGene00000679	col-105	F58F6.2	0.704178	1.17504	1.99705	0.492884	1.0045	0.26311	1.04587	1.60631	0.629032	1.29459	0.382376	1.03115
WBGene00000680	col-106	Y77E11A.15	0.704178	0.545556	1.33136	0.739327	0.239167	1.51288	0.605501	0.910243	1.88709	1.15075	0.446106	0.721808
WBGene00000681	col-107	C34H4.4	310.926	417.309	583.877	142.32	227.687	553.517	206.146	183.012	460.388	766.829	424.246	704.381
WBGene00000682	col-108	Y41D4A.2	0.640161	0.293761	1.2574	0.554495	0.765335	0.723552	0.99082	0.214175	0.754838	1.6542	0.573564	0.67025
WBGene00000683	col-109	Y38C1BA.3	2.56065	6.21095	16.716	9.48803	2.34384	15.3919	5.83483	4.60476	17.4871	6.11334	6.56412	19.3341
WBGene00000685	col-111	F29B9.9	3.07277	0.839317	1.99705	3.32697	1.48284	1.84177	1.59632	1.33859	1.50968	1.86996	2.29426	1.64985
WBGene00000687	col-113	C34D4.15	3.77695	11.1629	14.645	5.97622	5.83568	25.719	4.23851	4.87248	16.229	7.47986	14.0205	22.6338
WBGene00000689	col-115	Y42H9B.1	0.83221	2.30812	5.17753	5.36012	1.91334	3.42043	2.20182	2.89136	5.53548	5.53797	2.67663	9.58973
WBGene00000691	col-117	T28C6.4	929.066	838.898	1105.77	557.021	492.972	1163.21	638.858	469.418	1032.49	1083.21	760.737	1313.07
WBGene00000692	col-118	T11B7.3	30.3437	40.2872	44.009	25.2603	31.9528	35.8487	27.4127	31.0553	37.1758	41.2111	36.5169	54.2387
WBGene00000693	col-119	C53B4.5	0.83221	0.671454	4.21599	0.800937	0.621835	0.460442	1.15596	0.749612	0.880644	1.0069	1.21086	0.618693
WBGene00000694	col-120	Y11D7A.11	1.02426	1.04915	1.18343	0.616106	1.05234	1.11822	1.43118	1.76694	1.32097	1.22267	1.21086	0.567135
WBGene00000695	col-121	F56D5.1	1.66442	0.335727	3.69823	1.41704	0.621835	1.64444	1.15596	1.23151	1.44677	0.503452	0.95594	0.824923
WBGene00000696	col-122	T05A1.2	1.9845	1.25898	3.03255	2.8957	0.765335	1.31555	0.660546	0.963787	1.13226	3.23648	1.27459	0.928039
WBGene00000698	col-124	C24F3.6	1.02426	0.671454	3.32841	0.862548	1.2915	3.02576	1.04587	1.01733	0.691935	0.575374	0.701023	0.567135
WBGene00000699	col-125	C29F4.1	222.712	221.622	260.282	160.249	106.142	289.421	137.559	90.4353	239.284	218.642	188.958	374.928
WBGene00000700	col-126	F54D1.2	1.15229	1.51077	1.47929	0.800937	2.05684	1.18399	0.99082	1.60631	1.32097	1.51036	0.892211	1.18583
WBGene00000701	col-127	F54D1.3	1.15229	1.42684	1.33136	1.10899	1.53067	1.11822	1.87155	2.03466	1.19516	1.72612	1.78442	1.75296
WBGene00000702	col-128	F12F6.9	1.66442	0.335727	0.813611	4.12791	0	0.197332	3.90823	0.535437	0.0629032	0.0719217	0.191188	0.206231
WBGene00000703	col-129	M18.1	4.09703	4.53231	2.95859	4.25113	4.97468	3.68354	2.91741	2.5701	5.40967	6.40103	4.84343	4.27929
WBGene00000704	col-130	F08G5.4	2.75269	4.78411	13.6095	2.58764	3.63534	14.6026	2.422	3.37325	12.5806	5.17836	4.14241	14.1268
WBGene00000705	col-131	C39E9.3	0.448113	0.209829	1.10947	0.800937	0.287001	0.855107	2.36696	0.42835	0.943547	0.287687	0.446106	0.721808
WBGene00000707	col-133	F52B11.4	0.704178	1.30094	1.84912	0.246442	0.717502	1.11822	0.99082	1.33859	0.880644	2.08573	1.27459	1.54673
WBGene00000710	col-137	Y51H4A.9	0.384097	0.923249	1.03551	0.246442	0.0478335	0.460442	0.770637	0.696068	0.314516	1.6542	1.21086	0.721808
WBGene00000713	col-140	F26F12.1	1.15229	0.50359	3.99409	0.554495	0.191334	0.657775	1.87155	1.17796	1.13226	2.01381	0.892211	0.618693
WBGene00000714	col-141	T15B7.5	1.72844	0.461625	1.2574	1.1706	0.430501	1.51288	2.91741	0.481893	1.63548	1.72612	0.892211	2.57789
WBGene00000715	col-142	T15B7.4	9.02628	4.07069	8.43197	9.11836	4.30501	8.55107	9.68801	5.46146	6.66773	11.2917	6.30921	7.63054
WBGene00000716	col-143	T15B7.3	0.768194	0.0419659	1.2574	0.369663	0.574002	0.394665	0.440364	0.696068	0.188709	1.86996	0.318647	0.824923
WBGene00000717	col-144	B0222.6	0.768194	0.629488	1.2574	0.184832	0.574002	1.51288	0.550455	0.42835	1.25806	0.215765	0.191188	0.464019
WBGene00000718	col-145	B0222.7	0.512129	1.04915	1.84912	0.862548	0.621835	3.81509	1.43118	0.910243	2.26451	0.575374	0.892211	2.93879
WBGene00000719	col-146	T06E4.6	91.031	81.6236	109.764	52.369	38.3624	90.7729	61.2106	39.4082	79.1322	112.773	58.9497	128.533
WBGene00000720	col-147	T06E4.4	603.736	588.11	792.531	350.749	289.727	643.106	398.475	292.188	523.291	666.426	448.973	866.479
WBGene00000722	col-149	B0024.1	14.5317	1.25898	3.18048	11.7676	1.38717	0.855107	16.6238	5.72918	0.880644	1.58228	0.764752	1.49517
WBGene00000723	col-150	B0024.2	5.37736	8.01548	7.02664	3.20375	5.64435	10.064	5.72474	3.31971	5.15806	4.81875	5.67191	4.17617
WBGene00000724	col-151	AC3.6	0.640161	0.335727	0.221894	0	0.908836	0.78933	0.770637	0.374806	0.188709	0.503452	0.318647	0.464019
WBGene00000725	col-152	F32G8.5	1.21631	0.797351	1.55326	0.862548	1.38717	1.90755	0.935774	1.55277	1.13226	0.934982	1.59323	1.80452
WBGene00000726	col-153	F17C11.3	5.50539	5.2877	5.25149	12.815	6.17052	5.78842	11.3944	6.74651	5.9129	7.26409	4.58851	4.33085
WBGene00000727	col-154	F55C10.2	20.3571	13.8487	14.0533	18.3599	10.332	19.1412	20.1467	9.26306	17.6129	15.8228	10.5791	13.869
WBGene00000728	col-155	F55C10.3	26.2466	20.899	23.1509	20.4547	12.4845	29.5341	25.1008	11.03	22.9597	23.878	18.0991	22.9947
WBGene00000729	col-156	F57B7.3	0.704178	0.419659	0.887576	1.1706	0.239167	0.197332	0.715592	0.107087	0.691935	0.647295	0.254917	0.206231
WBGene00000730	col-157	T11F9.9	3.5849	1.76257	1.99705	2.52603	1.33934	3.15732	2.36696	0.856699	2.64193	1.86996	1.27459	2.11387
WBGene00000732	col-159	F57B1.3	51.1489	59.0879	77.2191	30.066	31.1396	74.3285	37.0456	28.2711	64.1612	70.771	53.8513	98.3721
WBGene00000733	col-160	F57B1.4	585.812	670.489	915.904	339.043	355.785	815.443	402.108	293.205	700.238	753.452	537.748	1032.19
WBGene00000734	col-161	C50B6.4	6.78571	5.32967	9.98523	4.31274	6.45752	5.59109	5.5596	4.87248	3.08225	9.42174	4.46106	6.29004
WBGene00000735	col-162	Y2H9A.3	0.896226	0.671454	1.18343	2.8957	1.05234	0.460442	0.660546	1.01733	0.377419	1.43843	1.01967	0.412462
WBGene00000736	col-163	F46B3.17	1.47237	1.25898	2.36687	2.40281	2.43951	1.97332	2.58714	2.35592	1.76129	1.79804	1.65696	2.57789
WBGene00000738	col-165	F14H12.1	3.52089	6.12702	32.6184	10.8435	2.39167	14.6684	4.51373	6.53233	28.6838	11.3636	5.03462	28.5114
WBGene00000739	col-166	T07H6.3	526.085	387.261	633.507	347.545	243.999	657.117	416.419	231.898	584.622	667.29	368.419	765.116
WBGene00000740	col-167	T10E10.2	229.818	129.633	217.308	189.452	75.0029	243.837	167.834	90.0605	195.629	203.395	96.8686	267.43
WBGene00000741	col-168	T10E10.1	190.256	103.656	176.628	142.813	59.6962	170.758	141.357	71.5344	156.566	172.396	67.9992	184.731
WBGene00000742	col-169	T10E10.5	76.8194	44.4419	74.3345	60.748	29.6089	80.9721	62.5317	32.3404	73.4709	81.8469	41.1692	91.2572
WBGene00000743	col-170	T10E10.6	98.3288	50.6528	92.8996	72.3924	35.0141	90.444	72.9353	38.9798	81.837	93.2105	39.1936	94.4537
WBGene00000745	col-172	F38B6.5	1.72844	1.09111	3.10652	1.84832	0.956669	1.38133	4.45869	1.7134	2.26451	1.79804	1.78442	2.57789
WBGene00000746	col-173	F41C6.5	1.92048	0.125898	1.2574	2.40281	0.239167	0.723552	1.15596	0.0535437	0.125806	0.575374	0.191188	0.206231
WBGene00000747	col-174	F46C8.2	1.34434	1.93043	3.18048	1.10899	1.53067	2.23643	2.31191	1.49922	1.57258	3.45224	1.33832	1.90764
WBGene00000749	col-176	ZC373.7	7.80997	0.419659	2.07101	20.2083	0.430501	1.97332	13.0458	2.14175	1.13226	7.91139	1.78442	3.45437
WBGene00000750	col-177	F59F3.2	7.938	9.90394	11.7604	4.43596	6.79235	9.3404	7.70637	6.53233	10.379	9.34982	8.28482	11.8583
WBGene00000753	col-180	C44C10.1	8.3221	5.45556	11.8343	7.08521	4.11368	9.20885	6.93574	3.85515	10.5048	9.13406	5.60818	12.9925
WBGene00000754	col-181	W03G11.1	2.88073	1.67863	3.10652	3.45019	2.34384	3.81509	3.30273	4.2835	2.0129	1.6542	1.59323	0.721808
WBGene00000757	col-184	F15A2.1	0.83221	0.209829	0.961541	1.1706	0.956669	0.78933	1.32109	0.535437	0.314516	1.29459	0.318647	0.360904
WBGene00000759	col-186	E03G2.4	6.14555	3.60906	7.39647	4.31274	3.06134	6.77508	3.90823	2.83782	4.71774	7.69562	2.80409	5.77446
WBGene00000761	coq-1	C24A11.9	55.0539	55.6887	57.3966	58.3452	56.8262	45.9785	46.2933	52.3657	42.0822	67.5345	59.2046	58.1055
WBGene00000762	coq-2	F57B9.4	21.8935	23.2491	23.1509	18.7912	22.0512	18.4835	16.2935	22.2742	19.4371	22.943	23.3249	19.9013
WBGene00000763	coq-3	Y57G11C.11	34.5047	35.5031	28.1805	35.1796	36.6883	35.7172	31.8714	40.1578	34.3451	31.9332	36.5807	34.6468
WBGene00000764	coq-4	T03F1.2	8.51415	7.38599	8.65387	6.71555	7.07935	8.87996	7.59628	8.13864	7.73709	8.12715	10.3242	8.91948
WBGene00000765	coq-5	ZK652.9	17.4764	16.0729	19.2308	22.0566	20.0901	19.0097	19.5412	18.8474	19.4371	16.8297	16.1235	13.9206
WBGene00000766	coq-6	K07B1.2	58.3827	52.5413	44.009	50.3974	53.8605	49.5962	53.4492	47.761	50.6999	47.4683	42.8261	47.2784
WBGene00000767	coq-8	C35D10.4	60.5593	66.0962	59.9114	49.7813	62.9488	58.0157	48.8804	57.9878	68.0612	49.9137	55.1896	59.3945
WBGene00000768	cor-1	R01H10.3	55.566	66.0962	63.6836	43.0042	50.3686	57.4895	49.541	45.0838	60.6386	51.3521	54.6798	72.1808
WBGene00000770	cpb-1	C40H1.1	1.40836	1.38487	0.739647	1.23221	2.29601	1.11822	1.59632	2.24884	2.13871	0.359608	0.95594	1.03115
WBGene00000771	cpb-2	C30B5.3	1.53639	1.30094	0.961541	1.1706	0.908836	0.78933	0.825683	0.963787	0.754838	1.6542	0.573564	0.206231
WBGene00000772	cpb-3	B0414.5	3.07277	2.55992	2.2929	4.37435	8.32302	9.60351	5.66969	7.17486	9.30967	3.16455	3.18647	2.3201
WBGene00000773	cpf-1	F28C6.3	14.5317	12.5058	14.1273	15.9571	12.7237	14.8657	17.6696	12.0473	14.7193	11.6513	11.1526	9.89908
WBGene00000774	cpf-2	F56A8.6	25.2224	20.857	24.1125	22.1182	25.6866	28.4816	24.6604	21.471	25.5387	16.9016	23.8348	22.737
WBGene00000775	cpin-1	F38E11.3	6.52965	6.92437	5.54735	7.45488	5.78785	5.45953	7.48619	6.10398	6.47903	9.63751	9.75059	10.7756
WBGene00000776	cpl-1	T03E6.7	560.525	485.461	397.338	520.856	483.596	552.597	542.364	451.534	533.859	394.922	409.971	396.582
WBGene00000777	cpn-1	F43G9.9	40.9063	26.7323	28.6243	49.3501	34.2009	40.7163	39.5777	35.7136	28.558	24.6691	25.1094	31.3471
WBGene00000778	cpn-2	D1069.2	6.20957	2.97958	4.06806	7.88615	3.25268	3.81509	6.55042	4.76539	4.65483	4.02762	1.27459	2.681
WBGene00000779	cpn-3	F28H1.2	98.3928	71.5938	103.625	113.302	77.2032	121.82	99.7976	88.1329	111.276	161.68	178.506	244.28
WBGene00000780	cpn-4	F49D11.8	33.9286	23.2911	29.8078	34.6867	24.3951	28.9421	40.3484	31.912	26.7967	17.6927	21.2856	21.6027
WBGene00000781	cpr-1	C52E4.1	690.926	417.057	568.123	996.551	1008.71	1126.9	1216.45	977.976	1147.73	546.893	533.415	519.031
WBGene00000782	cpr-2	F36D3.9	2.68868	1.55274	4.28995	16.2036	8.03602	5.98575	12.2752	12.7969	5.66128	31.1421	68.8914	68.0046
WBGene00000783	cpr-3	T10H4.12	11.779	10.6174	13.4616	21.7485	16.1199	22.8248	25.3209	14.1891	17.55	8.48676	11.1526	12.7863
WBGene00000784	cpr-4	F44C4.3	2051.14	2034.92	1898.38	1588.44	1923.96	1847.49	1769.44	1926.66	1842.24	784.306	548.391	671.436
WBGene00000785	cpr-5	W07B8.5	1101.53	983.764	981.363	742.838	816.613	804.13	975.957	954.684	1151.95	310.774	334.006	449.583
WBGene00000786	cpr-6	C25B8.3	62.9279	102.816	64.2013	94.5106	97.5324	84.7872	89.1738	78.6557	72.4015	141.398	191.124	118.841
WBGene00000787	cps-6	C41D11.8	73.6826	76.0841	74.4085	84.961	80.5037	66.501	80.9169	80.7439	62.6515	70.6271	68.8914	56.0948
WBGene00000788	cpz-1	F32B5.8	260.93	225.608	232.989	321.176	258.636	232.129	340.622	256.26	217.205	250.072	216.552	196.486
WBGene00000789	cpz-2	M04G12.2	466.742	558.188	479.439	406.445	485.366	447.945	431.887	485.641	475.799	527.042	580.192	529.704
WBGene00000792	crb-1	F11C7.4	14.7237	16.9122	15.9024	13.1847	13.6804	15.1288	17.8348	17.0269	15.7887	14.0247	15.1039	16.3954
WBGene00000793	crh-1	Y41C4A.4	118.366	121.239	117.456	82.3733	109.682	114.913	107.504	91.3991	132.285	141.686	107.83	138.948
WBGene00000794	crn-1	Y47G6A.8	18.6927	14.1425	18.4912	19.5305	17.6027	21.2461	19.376	14.5103	18.4306	16.542	11.5987	10.6209
WBGene00000795	crn-2	CD4.2	15.684	18.9686	20.2663	15.5259	15.6415	13.6817	17.9999	16.7592	13.9016	16.2543	17.7168	15.622
WBGene00000796	crn-3	C14A4.4	78.0997	99.585	89.6452	73.7478	100.642	91.6938	77.2289	85.6699	92.6564	85.6587	80.3627	82.9048
WBGene00000797	crn-4	AH9.2	1.72844	1.38487	2.2929	2.52603	1.91334	3.2231	3.41282	2.9449	2.0129	4.09954	2.03934	2.83567
WBGene00000798	crn-5	C14A4.5	16.1321	19.0105	14.8669	16.2652	20.5206	15.9839	17.0641	21.2568	21.0097	13.5932	18.0991	13.5081
WBGene00000799	crn-6	K04H4.6	37.0013	32.0619	28.6243	34.3787	32.1919	29.7314	31.0457	27.1467	30.4451	20.1381	20.4571	24.3352
WBGene00000800	cars-1	Y23H5A.7	110.044	103.53	100.37	98.3304	106.382	102.284	116.862	99.2165	109.326	105.653	91.6428	95.588
WBGene00000802	crt-1	Y38A10A.5	1999.67	1412.03	1564.72	1813.69	1554.78	1806.25	1973.82	1416.93	1815.39	1828.61	1373.56	1562.25
WBGene00000803	csb-1	F53H4.1	12.0991	12.3799	16.2722	10.4122	12.9629	14.0764	13.2109	12.3151	13.3355	10.8602	14.9764	12.7863
WBGene00000804	csc-1	Y48E1B.12	9.60242	7.34403	7.69233	11.7676	7.94036	9.60351	10.7339	7.38903	10.1903	6.25719	4.20614	4.07306
WBGene00000812	csk-1	Y48G1C.2	54.3497	58.7522	54.7339	47.4401	60.892	59.1997	48.2199	61.4146	61.2048	46.821	51.7482	57.1259
WBGene00000813	csn-1	Y59A8A.1	31.0478	30.0895	30.9912	40.4781	37.1666	30.5865	34.5135	32.2869	32.9613	40.8515	39.7034	37.1731
WBGene00000814	csn-2	B0025.2	59.407	60.9344	53.6983	66.8475	59.5527	56.766	59.4492	57.1847	51.1403	58.6881	67.1708	59.3945
WBGene00000815	csn-3	Y38C1AA.2	24.1341	20.2695	25.9616	30.6821	29.7524	29.9288	31.3209	24.3088	25.5387	29.7037	29.0606	30.3159
WBGene00000816	csn-4	Y55F3AM.15	39.498	28.3689	30.1776	40.0469	31.2353	35.9803	39.6878	35.2318	26.9226	32.149	25.1094	26.7069
WBGene00000817	csn-5	B0547.1	21.9575	23.2911	20.0444	20.886	26.2606	26.7714	29.7796	26.4506	24.9097	24.813	24.8545	24.2321
WBGene00000818	csn-6	Y67H2A.6	40.4582	37.6434	36.0208	33.4545	34.4879	40.6505	40.5686	38.8192	34.2193	38.6939	33.0755	31.8111
WBGene00000819	csp-1	Y48E1B.13	1.85647	1.30094	1.10947	0.862548	1.05234	1.51288	1.32109	1.17796	1.63548	1.6542	1.40205	2.06231
WBGene00000820	csp-2	Y73B6BL.7	7.36186	12.9255	9.68937	8.37904	12.1497	11.7742	9.96324	9.63787	10.4419	6.32911	9.87805	7.99145
WBGene00000822	csq-1	F40E10.3	357.466	471.822	406.214	328.631	458.197	395.52	322.457	376.733	404.404	456.847	445.532	433.239
WBGene00000829	ctb-1	MTCE.21	4593.41	3775.29	3241.95	4798.41	3587.65	3117.59	3429.89	3741.74	3170.76	3915.85	4218.37	3819.45
WBGene00000830	ctl-1	Y54G11A.6	85.7176	30.3833	44.009	73.8711	40.2758	66.0406	49.7061	41.8712	51.2661	71.1306	66.3423	90.2776
WBGene00000831	ctl-2	Y54G11A.5	221.432	82.7567	96.0061	192.04	113.939	178.06	133.761	103.554	131.027	176.28	170.476	216.078
WBGene00000832	ctn-1	Y23H5A.5	149.99	168.283	169.231	127.164	155.794	152.012	154.127	139.267	171.159	160.098	144.984	152.559
WBGene00000833	cts-1	T20G5.2	3189.03	2289.32	2155.92	2569.84	2561.72	2086.26	2517.95	2390.14	1934.78	2646	1873.71	2144.8
WBGene00000834	cua-1	Y76A2A.2	97.3686	99.0814	104.66	88.7192	87.8701	85.1161	91.5958	82.9392	83.7241	122.698	91.5791	111.932
WBGene00000835	cuc-1	ZK652.11	16.9643	9.56822	8.94972	17.0661	9.56669	9.53773	12.9907	11.619	10.3161	10.8602	7.64752	7.6821
WBGene00000836	cul-1	D2045.6	73.1064	73.3563	78.6984	67.6484	73.9027	82.8796	83.394	73.0872	91.7757	71.4902	72.4603	74.5009
WBGene00000837	cul-2	ZK520.4	110.364	114.147	120.858	92.9087	116.331	119.649	106.568	112.335	119.453	112.557	105.026	110.746
WBGene00000838	cul-3	Y108G3AL.1	77.3955	66.2641	69.009	68.9422	73.1374	68.2112	72.1096	67.7863	74.4773	78.5385	66.4697	74.5009
WBGene00000839	cul-4	F45E12.3	52.7493	48.3866	51.7753	53.9708	54.5302	45.0576	50.3667	50.813	52.8387	48.0437	48.3706	50.475
WBGene00000840	cul-5	ZK856.1	57.4225	57.9549	64.4232	61.6106	60.1267	57.2264	53.8345	63.6099	61.3306	66.5995	63.0283	60.271
WBGene00000841	cul-6	K08E7.7	9.34636	10.8692	13.5355	10.597	14.6849	12.8266	9.3027	9.26306	10.8822	6.90448	12.4272	10.6724
WBGene00000843	cup-2	F25D7.1	53.5815	29.7118	38.7575	70.6673	40.0844	44.3998	61.1005	44.5484	40.6983	47.1806	30.7813	44.0303
WBGene00000845	cup-4	C02C2.3	17.7965	11.7504	13.7574	23.3504	13.9674	11.1164	18.4953	17.1875	15.7887	11.4355	11.1526	12.8894
WBGene00000846	cup-5	R13A5.1	31.3679	33.153	32.3965	32.6536	29.8003	32.231	28.2934	32.8758	32.8984	35.6732	33.7766	32.172
WBGene00000853	cut-6	M142.2	2.17655	0.461625	1.84912	1.60187	0.621835	1.51288	1.04587	1.12442	1.50968	2.30149	0.95594	2.3201
WBGene00000854	cux-7	C07H6.8	34.6967	34.454	40.2368	35.3028	34.8706	34.0727	31.5961	31.9656	35.2887	41.4988	37.6003	31.0893
WBGene00000857	cwn-1	K10B4.6	18.0526	16.5765	20.5622	23.9665	17.9376	22.2328	23.4494	19.7041	22.3935	19.4908	18.8002	21.448
WBGene00000858	cwn-2	W01B6.1	25.2864	24.7599	22.1154	32.1607	28.1261	28.3501	24.22	24.6301	29.7532	20.4258	21.8592	23.3556
WBGene00000862	cwp-4	K11D12.1	18.0526	15.1497	17.3817	11.9524	18.0332	14.4053	12.055	15.9025	12.2032	13.2336	16.8246	14.2299
WBGene00000863	cya-1	ZK507.6	23.75	19.724	21.3758	25.3835	21.6686	23.6141	24.8806	26.0758	19.6887	14.672	17.653	13.0957
WBGene00000865	cyb-1	ZC168.4	11.5869	10.4495	13.5355	16.2652	13.6325	27.495	15.6329	10.7623	17.4242	8.77445	12.491	10.1053
WBGene00000866	cyb-2.1	Y43E12A.1	1.28032	2.81171	2.95859	2.40281	2.72651	5.78842	2.58714	1.82049	3.52258	2.58918	3.50512	2.16542
WBGene00000867	cyb-2.2	H31G24.4	1.6004	3.3153	5.54735	2.40281	3.73101	7.03819	3.85319	3.31971	6.85644	2.73302	3.44139	2.62944
WBGene00000868	cyb-3	T06E6.2	26.9508	19.5981	19.7486	33.8858	30.4699	51.5695	27.1374	20.5072	37.4903	16.7578	15.3588	16.4985
WBGene00000869	cyc-1	C54G4.8	740.795	729.786	649.854	615.551	689.663	635.476	638.308	620.571	628.214	726.481	791.455	763.879
WBGene00000870	cyd-1	Y38F1A.5	39.69	42.3855	32.3226	35.0564	42.9066	44.9918	42.7153	39.3011	43.5919	33.3717	35.561	29.6972
WBGene00000871	cye-1	C37A2.4	12.9313	13.3451	11.5385	14.8481	16.359	19.4701	15.688	16.3844	17.2355	11.939	9.81432	9.58973
WBGene00000872	cyk-1	F11H8.4	53.0694	57.2834	61.0948	52.1841	56.9697	57.1606	63.0822	51.6697	59.5693	70.9867	73.9898	68.8811
WBGene00000874	cyk-3	ZK328.1	79.9562	81.204	78.5505	78.9231	79.6906	71.6974	82.4032	79.2447	81.9628	92.3475	76.0929	81.9768
WBGene00000875	cyk-4	K08E3.6	30.0876	20.857	19.0829	29.6347	26.8824	29.6656	28.4035	21.6317	27.4887	18.5558	13.7018	16.6531
WBGene00000876	cyl-1	C52E4.6	71.8901	66.8097	76.5534	59.331	62.327	73.7365	61.5409	61.5217	64.979	73.504	62.0724	64.9627
WBGene00000877	cyn-1	Y49A3A.5	110.492	121.155	106.139	86.7477	118.914	106.954	90.9903	119.777	115.805	79.1139	127.013	120.336
WBGene00000878	cyn-2	ZK520.5	1.08827	1.55274	1.40533	1.10899	1.5785	1.64444	1.92659	1.49922	1.25806	1.07883	1.01967	0.979597
WBGene00000879	cyn-3	Y75B12B.5	138.531	124.303	118.417	164.931	138.478	132.476	124.128	127.113	115.301	122.411	115.733	119.614
WBGene00000880	cyn-4	F59E10.2	36.5532	41.4203	36.9823	35.1796	35.5881	37.4274	36.8805	35.0176	38.5596	45.0949	41.6153	38.9776
WBGene00000881	cyn-5	F31C3.1	365.532	269.295	252.072	365.967	253.948	267.912	375.961	283.835	262.055	290.06	275.311	227.679
WBGene00000882	cyn-6	F42G9.2	23.1098	14.5202	18.3432	41.772	14.8284	19.8648	36.6053	22.1135	16.7951	15.1036	13.192	13.4566
WBGene00000883	cyn-7	Y75B12B.2	318.352	222.629	231.657	294.56	231.179	254.361	258.384	235.592	237.837	310.989	244.338	303.623
WBGene00000884	cyn-8	D1009.2	30.0876	24.4241	24.1125	25.1371	21.1424	21.7066	25.8164	21.6317	27.5516	18.7716	20.712	19.4888
WBGene00000885	cyn-9	T27D1.1	2.43261	2.68582	2.95859	2.15637	2.82217	4.20976	3.1376	2.67719	2.76774	3.45224	2.23053	2.47477
WBGene00000886	cyn-10	B0252.4	3.07277	2.30812	2.73669	3.26536	2.48734	3.15732	3.63301	3.69452	2.70484	2.44534	2.03934	1.23739
WBGene00000887	cyn-11	T01B7.4	9.98652	9.90394	10.5769	8.81031	11.0017	10.064	13.7614	9.74495	8.49193	9.99712	9.75059	9.22883
WBGene00000888	cyn-12	C34D4.12	13.3794	10.7433	9.8373	12.5069	11.8149	14.2737	11.3944	14.6174	14.6564	9.78135	9.5594	9.43506
WBGene00000889	cyn-13	Y116A8C.34	48.7163	50.0233	49.2605	49.5349	47.69	51.5695	56.6969	56.0067	56.3612	45.0949	43.6546	40.0088
WBGene00000890	sig-7	F39H2.2	12.035	14.814	11.2426	13.6775	13.9674	14.1422	15.5228	14.2426	14.2161	9.99712	12.6184	12.477
WBGene00000891	cyn-15	Y87G2A.6	27.2709	22.6196	21.6716	31.9143	24.5864	26.5741	27.6329	23.8805	21.0097	21.4327	22.4327	21.2418
WBGene00000892	cyn-16	Y17G7B.9	26.6307	27.8234	25.074	21.1324	23.0079	20.391	23.2292	21.1498	25.0984	31.9332	26.0016	30.9862
WBGene00000893	cyn-17	ZC250.1	3.07277	2.30812	5.99114	3.88146	0.908836	3.28887	3.96328	1.17796	2.13871	0.86306	1.78442	2.83567
WBGene00000894	dab-1	M110.5	242.813	229.763	210.208	212.125	235.819	251.138	229.044	207.214	247.084	171.749	212.091	213.243
WBGene00000895	dac-1	B0412.1	9.28234	6.08505	21.4498	14.3553	14.1109	9.3404	17.9448	14.3497	9.37257	16.9735	9.68686	14.2815
WBGene00000896	dad-1	F57B10.10	40.2662	30.677	31.6569	52.677	30.4699	34.7963	44.8621	40.5861	29.879	30.7106	24.3446	28.6145
WBGene00000897	daf-1	F29C4.1	81.6206	78.686	74.9262	59.7006	81.6517	74.1312	61.4308	69.6604	81.7741	81.0558	73.0339	80.43
WBGene00000898	daf-2	Y55D5A.5	357.722	396.452	350.519	239.973	335.121	308.957	315.026	281.854	329.298	546.533	449.483	528.518
WBGene00000899	daf-3	F25E2.5	127.968	125.226	132.619	99.6859	137.186	134.449	107.229	106.873	133.984	122.986	135.297	149.156
WBGene00000900	daf-4	C05D2.1	167.018	151.413	160.947	124.084	137.043	152.801	133.265	134.555	145.621	182.537	172.962	169.78
WBGene00000901	daf-5	W01G7.1	320.209	417.225	406.88	305.342	428.349	436.368	454.841	405.861	500.143	453.251	599.693	555.173
WBGene00000902	daf-6	F31F6.5	6.01752	2.93761	5.10356	7.76293	4.35285	4.01243	5.17428	4.17641	3.14516	3.81185	3.82376	4.43396
WBGene00000903	daf-7	B0412.2	112.22	92.241	81.0653	123.652	106.621	105.573	143.339	134.502	117.629	91.3406	79.4068	77.9553
WBGene00000904	daf-8	R05D11.1	59.8551	55.8985	49.7043	45.715	55.726	53.806	51.6878	57.1311	54.0338	55.2359	64.8128	63.3644
WBGene00000905	daf-9	T13C5.1	6.08153	8.18334	8.5799	5.853	6.50535	6.38042	6.49537	8.13864	6.85644	5.03452	7.64752	4.84643
WBGene00000906	daf-10	F23B2.4	13.5714	13.7648	13.9054	11.9524	11.0017	9.3404	11.6697	12.2615	10.6306	13.809	14.594	13.869
WBGene00000907	daf-11	B0240.3	17.1563	24.5081	26.7012	13.2463	21.5251	16.9706	14.532	18.9009	20.2548	18.1243	21.4768	26.0366
WBGene00000908	daf-12	F11A1.3	108.635	125.394	116.125	86.0699	125.085	113.729	106.513	114.262	129.392	78.1789	97.6334	111.829
WBGene00000910	daf-14	F01G10.8	52.6213	54.8074	49.1125	55.5111	58.9787	46.8336	53.1189	52.5264	47.6806	58.0408	54.871	58.4149
WBGene00000911	daf-15	C10C5.6	210.421	230.686	220.785	153.102	208.41	195.622	192.99	189.866	220.035	213.895	209.542	233.608
WBGene00000912	daf-16	R13H8.1	459.252	510.011	505.475	272.011	350.954	322.77	444.658	520.927	483.285	249.568	334.77	359.77
WBGene00000913	daf-18	T07A9.6	49.1644	56.1084	53.2546	28.7721	28.3174	28.679	27.4127	22.9167	30.1306	55.9551	51.1747	49.1861
WBGene00000914	daf-19	F33H1.1	95.4481	107.349	99.4825	84.7761	97.8194	93.0751	89.0086	89.0967	97.5628	95.0086	96.7412	96.4129
WBGene00000915	hsp-90	C47E8.5	1859.54	978.938	1104.14	2013.06	1455.29	1222.61	2104.56	1263.58	1163.77	1511.79	761.502	1113.7
WBGene00000917	daf-25	Y48G1A.3	23.2379	21.5705	17.0119	30.8053	21.6686	24.0088	30.4952	26.0758	21.8274	18.34	18.2266	19.4373
WBGene00000920	daf-28	Y116F11B.1	31.2399	26.3546	32.2486	32.4688	36.3056	35.5198	38.4218	39.3011	38.9371	12.874	20.3297	20.5715
WBGene00000923	daf-31	K07H8.3	35.4649	31.5164	35.2072	42.1416	35.6359	42.2291	39.3025	41.0145	40.3209	33.084	35.4973	33.925
WBGene00000928	dao-2	M03A1.7	27.655	1.46881	10.2811	73.0085	1.05234	8.68263	65.6693	14.8316	4.90645	1.22267	0.637294	1.90764
WBGene00000929	dao-3	K07E3.3	30.9838	17.8355	14.0533	33.3929	17.5549	20.983	24.7154	18.3119	18.179	30.9983	24.0897	28.2536
WBGene00000931	dao-5	C25A1.10	179.245	292.502	276.702	148.297	278.152	300.143	210.329	249.139	392.956	172.252	206.738	237.372
WBGene00000932	dao-6	T05G5.12	0.512129	0.419659	0.369823	0.616106	0.191334	0.591997	0.550455	0.267719	0.251613	1.6542	2.54917	1.3405
WBGene00000933	dap-3	C14A4.2	53.9016	61.1023	49.8522	47.3785	67.2539	56.4371	53.174	69.0714	60.9532	47.8999	54.6161	53.1044
WBGene00000934	dat-1	T23G5.5	22.2136	25.3054	24.4823	22.4262	24.2516	27.6265	21.798	26.8254	25.2871	23.2307	25.7467	30.2644
WBGene00000935	daz-1	F56D1.7	4.22507	5.62343	4.88167	7.94776	9.51886	9.99818	9.46783	5.1402	9.56128	3.16455	4.90716	5.05266
WBGene00000936	dbl-1	T25F10.2	58.5748	61.6059	59.0238	70.0512	73.5679	69.5268	76.5683	71.8556	70.829	51.7117	62.2636	57.4869
WBGene00000937	dbr-1	C55B7.8	15.5559	14.1005	14.571	11.2131	15.5937	19.1412	16.2384	13.4395	17.9274	11.6513	11.3438	10.9302
WBGene00000938	dcp-66	C26C6.5	265.155	247.221	228.921	212.31	215.729	204.568	214.182	196.666	203.366	222.454	232.485	239.279
WBGene00000939	dcr-1	K12H4.8	80.4683	82.5049	76.9972	77.0748	75.1942	67.0272	80.2013	78.2809	78.1886	83.1415	77.0488	72.1808
WBGene00000940	dcs-1	Y113G7A.9	14.9798	12.8416	13.8314	17.4974	16.1677	15.7208	18.7705	17.3482	15.1597	11.7232	15.8049	12.7863
WBGene00000941	ddp-1	Y39A3CR.4	33.9926	35.9647	32.3965	38.0137	37.4536	39.9269	34.1833	38.7121	40.7612	30.1352	28.1047	32.2236
WBGene00000942	deb-1	ZC477.9	569.168	677.287	613.019	439.776	568.931	577.855	457.428	513.538	623.685	512.874	587.011	702.268
WBGene00000950	deg-1	C47C12.6	13.7635	11.9603	16.4941	10.5354	9.75803	11.0506	14.6972	12.4757	11.9516	11.2198	12.0449	15.7767
WBGene00000951	deg-3	K03B8.9	14.9798	15.2756	16.5681	19.1609	17.9854	18.2204	17.2293	20.4537	17.2984	15.1755	15.295	16.3954
WBGene00000952	del-1	E02H4.1	4.41711	3.94479	4.65977	2.15637	4.20935	4.14398	4.3486	4.55121	4.96935	6.25719	4.3336	4.64019
WBGene00000953	del-2	F58G6.6	6.20957	6.71454	9.61541	8.37904	7.79686	8.61685	6.93574	7.49612	8.17741	8.84637	9.49568	9.17727
WBGene00000955	des-2	T26H10.1	13.5714	15.1077	16.9379	14.4169	14.1587	15.2604	17.8348	18.7403	16.1032	14.5282	14.0842	16.1376
WBGene00000958	dgk-1	C09E10.2	120.094	143.271	145.636	87.9799	128.481	122.938	100.954	116.029	137.38	150.029	144.602	164.211
WBGene00000959	dgk-2	F46H6.2	74.0667	97.1929	83.5801	87.5486	92.7013	93.6671	83.0087	93.0054	88.316	85.2991	112.164	112.963
WBGene00000960	dgk-3	F54G8.2	14.9158	21.0669	14.2752	10.1041	15.2589	14.5368	17.0091	18.8474	17.7387	16.6139	13.192	18.6639
WBGene00000961	dgn-1	T21B6.1	50.7648	58.5424	56.3611	42.8193	56.1087	61.5019	53.8896	54.9358	63.9096	45.958	49.454	58.6727
WBGene00000962	dhc-1	T21E12.4	465.653	431.283	371.672	403.488	427.918	361.381	443.667	386.8	402.643	430.883	382.44	383.95
WBGene00000963	dhp-1	R06C7.3	48.7803	46.0785	41.3463	34.3171	34.8706	38.2167	47.9997	42.2995	57.179	34.3066	36.0708	37.07
WBGene00000964	dhp-2	C47E12.8	56.9744	69.9991	59.8374	56.8665	71.6067	69.461	67.2656	68.2682	75.358	52.359	71.9505	75.8414
WBGene00000965	dhs-1	C01G8.3	19.909	23.5848	26.0356	27.6015	22.7209	24.6008	22.6237	23.934	23.7145	24.1657	25.3006	25.057
WBGene00000966	dhs-2	F55A12.4	11.5869	7.34403	6.65682	12.2605	16.646	9.80084	5.28437	7.60321	7.04515	19.5627	39.321	13.1988
WBGene00000967	dhs-3	T02E1.5	59.2789	20.1436	21.006	49.2268	31.7136	30.0603	24.9907	28.753	24.9097	50.4171	49.7089	31.7596
WBGene00000968	dhs-4	T05F1.10	4.73719	3.23137	2.95859	6.96199	5.11818	4.93331	5.77978	4.49767	3.45967	4.81875	5.09835	3.60904
WBGene00000969	dhs-5	F56D1.5	21.8295	10.2816	13.8314	22.1182	8.51436	12.5635	14.8623	11.7261	14.7193	15.5351	9.75059	24.3868
WBGene00000970	dhs-6	C17G10.8	128.929	37.5175	47.5593	117.738	37.5014	52.9509	64.2381	70.5706	50.8887	69.2606	50.5374	58.3633
WBGene00000971	dhs-7	E04F6.7	5.31334	5.95915	4.14202	5.97622	7.70119	6.11731	5.22933	3.74806	3.9629	11.939	12.3635	9.95064
WBGene00000972	dhs-8	K10H10.3	5.76145	2.55992	11.7604	14.8481	2.29601	3.35465	5.77978	8.0851	8.0516	5.10644	2.29426	10.0538
WBGene00000973	dhs-9	Y32H12A.3	72.6583	22.2839	60.651	91.9229	25.8301	54.398	51.6327	41.657	55.229	140.823	80.3627	185.144
WBGene00000974	dhs-11	Y39A1A.11	2.04852	1.80453	1.47929	2.83409	3.06134	2.56532	1.87155	2.40947	2.64193	2.37342	1.0834	0.721808
WBGene00000975	dhs-12	K08F4.9	26.2466	17.4998	20.2663	33.6394	15.3545	22.5617	23.009	20.775	17.4871	50.561	42.5712	58.6727
WBGene00000976	dhs-13	F36H9.3	100.953	104.243	98.373	82.9278	94.4233	91.3649	95.3389	86.6337	101.589	80.6961	116.306	109.302
WBGene00000977	dhs-14	R05D8.8	10.3066	13.555	20.0444	27.2319	11.8627	14.9973	14.477	13.4395	12.9581	36.1766	32.8844	39.0292
WBGene00000978	dhs-15	R05D8.10	7.23382	10.9951	9.09765	6.96199	13.2499	9.80084	8.69719	10.4946	10.5048	18.6277	18.8639	23.201
WBGene00000979	dhs-16	C10F3.2	3.00876	0.755386	1.99705	3.14214	0.717502	0.986662	4.12841	3.15908	1.63548	1.58228	0.701023	0.721808
WBGene00000980	dhs-17	F29G9.6	31.56	36.3844	37.5001	35.9806	36.6883	32.231	32.4218	38.6586	35.0371	34.5224	43.9095	40.215
WBGene00000981	dhs-18	C45B11.3	100.953	37.9371	37.722	110.345	50.6556	83.4058	55.5409	65.2162	75.4209	57.3216	50.0913	76.0476
WBGene00000982	dhs-19	T11F9.11	54.1577	26.9001	34.8374	86.6861	55.6303	26.7057	51.7978	38.8192	34.0935	55.4516	87.9465	55.837
WBGene00000983	dhs-20	F35B12.2	19.0768	7.05027	9.8373	23.7201	34.2966	16.6417	13.6513	10.8694	8.30322	33.5874	87.5641	23.5103
WBGene00000984	dhs-21	R11D1.11	76.6913	52.919	56.435	79.2928	56.3478	59.5286	51.5777	50.4917	42.6483	44.8072	49.3903	41.3493
WBGene00000985	dhs-22	C15H11.4	61.8396	49.0161	54.9557	74.2407	53.7648	52.9509	52.4584	52.8476	48.4354	66.6714	63.4744	60.3741
WBGene00000986	dhs-23	R08H2.1	6.3376	2.05633	11.3166	18.7912	2.10467	6.31464	4.9541	7.44257	12.3919	19.4189	6.88277	21.6027
WBGene00000987	dhs-24	Y60A3A.10	41.6745	52.7931	35.651	33.5778	52.7603	42.9527	40.7887	42.835	45.8564	41.6427	49.1991	50.6297
WBGene00000988	dhs-25	F09E10.3	40.1381	31.0128	29.4379	38.5066	35.6359	35.2567	30.0549	30.4664	29.25	26.3233	23.3249	22.2214
WBGene00000989	dhs-26	ZK816.5	5.31334	4.15462	5.84321	3.01892	4.30501	3.81509	5.5596	3.31971	3.14516	6.25719	2.6129	3.76371
WBGene00000990	dhs-27	C04F6.5	10.1786	5.37163	6.80475	13.4311	4.78335	6.24886	10.2385	6.42524	5.09516	3.52416	2.93155	3.86683
WBGene00000991	dhs-28	M03A8.1	337.877	114.105	128.181	298.01	124.032	216.934	189.522	170.323	196.006	238.78	143.455	212.572
WBGene00000992	dhs-29	F27D9.6	17.5404	13.8907	12.574	24.8907	11.0974	11.0506	20.0916	16.8127	13.3984	17.477	18.0991	17.3749
WBGene00000993	dhs-30	T25G12.7	52.1091	25.9769	22.4113	55.2647	27.7434	29.9288	34.4585	30.2522	20.8209	95.5839	63.6656	73.212
WBGene00000994	ints-6	F08B4.1	17.2844	20.8151	19.0089	17.0045	18.9421	18.2861	17.9999	16.9734	21.5758	14.4563	18.3541	13.1472
WBGene00000995	die-1	C18D1.1	47.628	57.7031	53.3285	37.8905	54.2432	63.2122	53.0639	51.2413	65.0419	43.2969	59.0771	59.9101
WBGene00000996	dif-1	F49E8.5	98.5208	27.2778	31.7308	86.5628	29.7046	45.2549	50.3116	51.6161	35.9177	60.5581	32.0559	41.0399
WBGene00000998	dig-1	K07E12.1	829.393	984.142	943.937	551.045	758.926	704.674	634.29	622.713	804.217	1410.96	1141.84	1305.03
WBGene00001000	dim-1	C18A11.7	322.577	323.641	333.877	283.47	280.591	398.743	276.163	282.871	414.406	254.819	269.766	398.026
WBGene00001001	dis-3	C04G2.6	59.1509	63.3265	57.7664	53.9092	68.067	58.6077	67.3757	63.717	72.2128	54.6605	62.3273	54.909
WBGene00001002	div-1	R01H10.1	23.4939	23.6268	15.9024	23.2888	21.6207	24.0088	24.7154	20.2395	23.3371	23.7342	19.5649	14.8486
WBGene00001005	dlc-1	T26A5.9	180.846	150.364	135.281	182.367	154.359	163.983	154.017	154.955	148.955	106.516	157.794	145.805
WBGene00001006	dlg-1	C25F6.2	294.538	314.324	291.643	244.717	299.82	326.585	254.916	245.926	315.9	290.348	382.185	397.458
WBGene00001007	dli-1	C39E9.14	41.0343	38.105	39.3492	42.2032	35.3968	41.6371	39.853	40.5326	40.95	34.3786	34.7962	35.6264
WBGene00001008	dlk-1	F33E2.2	222.584	206.64	230.03	187.851	174.831	214.171	228.769	170.162	240.793	225.906	183.094	240.259
WBGene00001016	dna-2	F43G6.1	13.4434	9.73608	11.0207	11.0899	12.915	12.9582	13.4311	8.29927	11.5113	6.68872	8.15736	7.21808
WBGene00001017	dnc-1	ZK593.5	138.851	130.22	142.382	134.311	124.319	140.895	136.623	121.009	133.543	146.001	120.576	128.276
WBGene00001018	dnc-2	C28H8.12	30.2796	21.8223	19.8225	32.1607	22.7209	25.9821	28.3484	28.3246	23.9032	23.0149	20.6483	21.4996
WBGene00001019	dnj-1	B0035.14	56.3982	55.1012	56.0652	69.7431	59.6962	61.4362	60.5501	58.2555	60.4499	66.096	62.2636	59.2398
WBGene00001020	dnj-2	B0035.2	11.5229	7.38599	12.1302	15.033	11.0495	9.60351	12.11	12.3151	9.9387	10.4286	6.81904	9.22883
WBGene00001021	dnj-3	C01G10.12	5.44137	2.64385	3.47634	5.05207	3.25268	3.02576	2.80732	4.17641	3.20806	3.45224	2.99528	2.73256
WBGene00001022	dnj-4	C01G8.4	11.843	9.40035	9.8373	10.9667	10.7147	8.68263	9.02747	13.3859	10.0016	10.2129	10.7065	9.28039
WBGene00001023	dnj-5	C04A2.7	245.694	299.93	253.921	190.746	250.647	257.519	220.292	232.326	266.898	253.452	285.508	284.186
WBGene00001025	dnj-7	C55B6.2	88.4063	58.6263	70.3404	93.34	68.928	81.6298	104.311	80.3156	85.1709	74.1513	56.2093	73.3151
WBGene00001026	dnj-8	C56C10.13	102.106	107.433	94.6748	93.8329	112.169	93.5356	97.7609	108.801	91.7757	96.6628	98.8442	92.3914
WBGene00001027	dnj-9	F11G11.7	29.0633	31.3485	28.4764	30.1276	27.9347	30.5865	27.3576	33.2506	30.8225	34.3066	32.1833	33.6672
WBGene00001028	dnj-10	F22B7.5	35.9131	47.6313	46.08	36.6583	49.1728	43.2158	36.6053	45.298	43.9693	53.2221	40.2132	44.4427
WBGene00001029	dnj-11	F38A5.13	38.7938	36.0906	43.2693	38.445	54.5302	63.8699	41.0089	47.7074	70.6402	33.947	34.1589	37.3278
WBGene00001030	dnj-12	F39B2.10	405.478	287.55	284.246	400.161	328.09	307.444	413.887	310.928	293.632	378.02	275.12	296.508
WBGene00001031	dnj-13	F54D5.8	180.013	81.5397	100.222	209.168	113.461	94.1933	182.586	111.585	86.8064	159.594	68.8914	119.356
WBGene00001032	dnj-14	K02G10.8	63.376	62.739	62.5741	67.71	65.3884	76.2361	62.3666	68.8037	71.6467	60.8458	59.9693	66.8704
WBGene00001033	dnj-15	K08D10.2	11.971	9.44232	10.503	11.2747	12.5324	10.5902	8.09169	10.5481	10.0645	11.7232	10.4516	10.1569
WBGene00001034	dnj-16	R74.4	42.9548	32.9012	36.6865	48.3643	35.0619	44.5971	41.8346	37.2664	40.6354	43.2249	37.9827	42.1227
WBGene00001035	dnj-17	T03F6.2	16.3241	15.2336	16.1983	13.123	13.6325	19.2728	15.0825	15.3135	17.4871	15.9666	12.8733	14.0237
WBGene00001036	dnj-18	T04A8.9	12.6752	11.3308	11.7604	11.2131	12.0062	12.5635	9.41279	11.1906	9.37257	9.20598	10.3242	9.53818
WBGene00001037	dnj-19	T05C3.5	269.508	180.369	204.66	239.788	232.279	221.473	277.705	201.217	205.253	232.954	158.304	208.551
WBGene00001038	dnj-20	T15H9.7	380.512	465.024	388.906	437.189	493.976	496.949	432.052	507.059	515.177	340.262	494.604	497.016
WBGene00001039	dnj-21	T19B4.4	13.1873	11.6665	13.3136	15.7107	12.4845	13.0897	11.9449	16.8663	13.3984	12.0109	10.0692	12.477
WBGene00001040	dnj-22	T23B12.7	12.4831	12.8835	15.5326	17.1893	15.8807	20.1937	14.6421	13.4395	15.7258	17.477	12.3635	11.7552
WBGene00001041	dnj-23	T24H10.3	24.0061	18.8007	19.1568	27.7247	20.5684	23.6141	24.3301	24.1482	20.129	22.4396	19.0551	20.2106
WBGene00001042	dnj-24	W03A5.7	29.0633	24.8018	21.8935	37.5208	26.3562	26.7057	30.7705	25.6474	23.7145	35.0259	28.9331	34.9046
WBGene00001043	dnj-25	W07A8.3	43.787	49.6876	44.8966	34.6867	43.959	46.702	45.908	40.2113	47.1145	40.4919	39.5122	49.4954
WBGene00001044	dnj-26	Y39C12A.8	1.79245	1.7206	1.2574	3.94308	1.62634	1.57866	3.1376	1.55277	1.38387	1.72612	1.97561	1.44362
WBGene00001045	dnj-27	Y47H9C.5	41.3544	24.1304	26.9971	46.8856	34.2966	31.5074	54.2199	31.6979	34.9742	24.4534	20.4571	21.5511
WBGene00001046	dnj-28	Y54E10BL.4	5.37736	2.43402	3.92013	6.77716	5.74002	6.18308	6.55042	4.76539	4.52903	6.68872	1.97561	3.96994
WBGene00001047	dnj-29	Y63D3A.6	125.856	93.1642	94.5268	110.468	87.4396	104.06	113.504	93.5944	103.476	112.198	93.8734	91.2056
WBGene00001048	dnj-30	Y71F9B.16	12.6752	11.2888	12.7959	14.4169	11.6714	12.8266	15.688	11.7796	14.7193	12.5144	11.7262	10.5178
WBGene00001049	dog-1	F33H2.1	21.5734	19.0945	21.4498	18.4832	21.9077	21.575	17.5045	21.9529	23.5887	13.5213	14.8489	11.652
WBGene00001050	dom-3	F54C1.2	9.66644	10.5334	8.94972	9.67286	11.48	11.0506	9.57792	7.76384	10.1274	6.18527	11.2801	9.3835
WBGene00001052	dop-1	F15A8.5	35.529	42.1757	40.9764	30.6821	43.098	33.9412	31.5411	39.3546	37.679	37.5431	44.4831	43.8241
WBGene00001053	dop-2	K09G1.4	36.6172	42.5114	36.4646	26.8622	38.4581	34.7305	31.2659	42.246	37.1758	37.8308	36.963	36.5029
WBGene00001054	dpf-1	T23F1.7	26.8868	27.9493	25.148	22.3646	24.8734	28.5474	21.798	29.8774	31.5145	20.5696	26.3202	29.8004
WBGene00001055	dpf-2	C27C12.7	19.0768	24.1723	26.7012	23.6585	22.2426	27.2977	25.5411	21.8458	27.6774	20.0662	18.8002	31.4502
WBGene00001056	dpf-3	K02F2.1	95.128	82.9246	82.1008	80.2786	74.7159	81.1694	73.3757	73.6226	90.2031	79.9769	96.2313	89.8651
WBGene00001057	dpf-4	F01F1.5	48.9723	45.533	40.9764	46.7624	52.3776	44.6629	47.174	47.3862	52.2096	53.7255	43.4634	45.2161
WBGene00001058	dpf-5	R11E3.8	108.379	104.411	100.37	111.392	111.978	103.534	108.55	98.0385	110.584	101.266	107.384	110.127
WBGene00001059	dpf-6	F44B9.1	109.34	104.663	91.9381	98.8849	87.9179	71.9606	100.733	84.0636	67.1806	108.674	83.8678	74.3978
WBGene00001060	dpf-7	R11E3.7	25.5424	26.1447	26.7012	27.6631	28.1739	25.8505	23.9999	28.9136	28.9984	25.4603	25.0456	25.9851
WBGene00001061	dpl-1	T23G7.1	15.812	14.772	16.4202	15.2794	17.3635	19.0097	13.2109	13.5466	19.8774	14.4563	14.594	14.1268
WBGene00001063	dpy-1	M01E10.2	3.52089	1.63667	2.66273	2.83409	1.62634	2.30221	3.24769	2.35592	1.19516	3.45224	0.637294	22.737
WBGene00001064	dpy-2	T14B4.6	18.6287	1.80453	7.02664	37.7057	1.05234	4.0782	39.1924	8.03156	1.88709	1.22267	0.446106	1.13427
WBGene00001065	dpy-3	EGAP7.1	15.748	0.965215	4.8077	27.6015	0.765335	2.43377	34.8989	3.58743	1.69839	1.72612	0.764752	2.01075
WBGene00001066	dpy-4	Y41E3.2	32.2641	3.02154	3.92013	34.9332	1.2915	1.57866	34.4585	4.71185	1.38387	3.95569	1.65696	1.28894
WBGene00001067	dpy-5	F27C1.8	29.8315	0.797351	2.88462	33.701	0.191334	1.05244	28.0182	3.8016	0.188709	1.43843	0.701023	0.412462
WBGene00001068	dpy-6	F16F9.2	51.0209	20.3954	30.0297	57.9755	15.4024	24.0088	63.0822	24.0947	19.6887	24.4534	16.1235	24.0775
WBGene00001069	dpy-7	F46C8.6	24.9023	1.38487	7.24854	46.1463	1.62634	4.80176	54.6602	12.208	2.20161	1.94189	1.46578	2.47477
WBGene00001070	dpy-8	C31H2.2	24.0701	3.5671	3.69823	35.919	3.39618	2.49954	55.7611	9.04889	2.70484	5.03452	3.31393	3.14502
WBGene00001071	dpy-9	T21D12.2	11.5229	0.293761	1.70119	30.1892	0.908836	0.394665	37.486	6.69296	0.251613	0.287687	0.446106	0.360904
WBGene00001072	dpy-10	T14B4.7	16.4521	1.04915	6.36096	40.9094	1.148	3.68354	45.4676	7.97801	1.63548	1.58228	0.573564	1.39206
WBGene00001073	dpy-11	F46E10.9	77.1395	55.8146	51.3315	92.8471	54.4823	57.95	82.2931	64.0918	53.9709	48.3314	67.0433	60.8897
WBGene00001074	dpy-13	F30B5.1	25.4144	1.21701	5.17753	42.4497	1.5785	3.15732	30.6604	4.97956	1.95	2.01381	0.573564	1.49517
WBGene00001075	dpy-14	H27M09.4	7.938	3.10547	38.1658	16.45	2.77434	22.0355	12.9357	5.19374	12.2661	5.75374	2.67663	13.5597
WBGene00001076	dpy-17	F54D8.1	12.2271	4.61625	42.6776	26.4309	3.15701	40.2558	14.5871	6.96068	24.2806	8.55868	5.60818	20.4169
WBGene00001077	dpy-18	Y47D3B.10	84.9494	27.9912	47.7072	103.321	34.0096	46.1758	117.357	58.791	50.8258	52.2152	24.8545	40.679
WBGene00001078	dpy-19	F22B7.10	23.942	22.0321	19.2308	30.4972	20.7597	17.6284	25.8164	25.9152	16.2919	23.9499	22.6877	19.8497
WBGene00001079	dpy-20	T22B3.1	3.52089	1.76257	3.03255	8.07098	4.01801	2.49954	8.42197	3.58743	2.26451	0.575374	0.701023	0.824923
WBGene00001080	dpy-21	Y59A8B.1	203.891	176.76	237.648	148.481	136.421	172.929	190.347	133.752	209.593	287.327	167.672	225.307
WBGene00001081	dpy-22	F47A4.2	235.131	251.376	258.802	169.675	196.835	227.195	223.485	179.05	262.117	247.051	210.88	257.995
WBGene00001082	dpy-23	R160.1	111.58	95.7241	85.5771	98.7001	90.7401	90.8387	101.669	92.6306	92.6564	98.9643	99.9276	101.208
WBGene00001085	dpy-26	C25G4.5	90.3268	78.4762	85.6511	76.1506	85.4306	79.9854	81.0821	79.1911	81.2709	88.6075	77.8136	77.6459
WBGene00001086	dpy-27	R13G10.1	182.318	187.713	185.725	139.486	165.504	157.274	179.559	146.87	184.495	210.371	157.539	182.102
WBGene00001087	dpy-28	Y39A1B.3	165.162	159.344	135.651	140.41	143.453	145.368	147.797	144.247	170.719	143.7	132.685	144.826
WBGene00001088	dpy-30	ZK863.6	73.8106	63.8301	64.3493	78.6151	68.8324	75.8414	72.6051	73.462	69.5709	53.0782	63.9843	61.0443
WBGene00001089	dre-1	K04A8.6	129.249	158.463	142.604	120.757	152.063	137.804	138.935	150.137	155.245	126.007	114.904	129.307
WBGene00001090	drh-1	F15B10.2	17.7965	18.8846	18.2693	17.251	20.4249	17.431	22.7338	18.7403	17.8016	18.6277	17.908	14.7455
WBGene00001092	dro-1	F53A2.5	11.5869	9.19052	8.8018	9.73447	12.4367	9.80084	10.0183	10.441	12.4548	5.39413	6.88277	8.55858
WBGene00001093	drp-1	T12E12.4	76.6913	74.4894	69.083	73.0085	80.5994	74.3285	83.9995	77.4242	80.5789	77.1001	77.1125	82.1314
WBGene00001094	dars-1	B0464.1	127.456	107.642	96.1541	122.482	122.836	113.4	121.375	112.281	121.781	96.9504	118.091	124.203
WBGene00001095	dars-2	F10C2.6	16.3881	17.206	15.1628	14.2936	16.3112	14.0764	12.7706	17.9907	14.3419	14.0247	20.3297	16.8594
WBGene00001096	dsc-1	C18B12.3	3.90498	3.86086	1.18343	4.12791	3.58751	3.35465	3.46787	2.0882	3.33387	3.16455	2.93155	1.23739
WBGene00001099	dsc-4	K02D7.4	155.623	107.768	101.849	95.0651	89.4964	110.309	115.816	110.246	130.335	114.355	116.115	151.322
WBGene00001101	dsh-1	C34F11.9	147.941	184.902	173.225	124.577	174.975	174.705	145.706	157.472	187.326	144.275	167.608	178.183
WBGene00001102	dsh-2	C27A2.6	16.1321	13.9746	12.8699	18.7296	16.8374	19.7332	20.4769	14.7245	17.6129	11.939	10.8977	9.69285
WBGene00001104	dsl-2	W09G12.1	0.320081	0.461625	1.2574	0.308053	0.334834	2.43377	1.10091	0	1.25806	1.15075	0.509835	0.412462
WBGene00001105	dsl-3	Y41D4B.10	0.512129	0.755386	1.18343	1.78671	1.0045	2.36799	1.59632	0.803156	0.817741	1.0069	0.509835	0.721808
WBGene00001107	dsl-5	F58B3.8	6.20957	2.97958	2.21894	7.08521	1.53067	1.97332	2.09173	1.76694	1.50968	2.87687	2.10307	3.14502
WBGene00001108	dsl-6	H02I12.4	0.768194	0.125898	1.10947	1.29382	0.1435	1.11822	0.440364	0.160631	0.440322	1.51036	0.573564	0.360904
WBGene00001109	dsl-7	F15B9.9	7.74595	12.8416	12.3521	6.16106	7.12719	7.76174	5.83483	8.83471	8.36612	11.6513	11.9174	12.477
WBGene00001110	duo-1	F38B7.5	9.09029	8.39317	7.76629	8.1942	7.55769	8.61685	9.1926	10.9229	7.9887	7.40793	6.37294	5.46512
WBGene00001112	duo-3	Y106G6H.12	27.9751	28.327	27.0711	27.047	29.2741	26.7714	25.7063	27.4144	26.4822	20.0662	24.4721	20.3137
WBGene00001113	dur-1	F25H8.5	144.356	134.92	140.459	115.335	113.748	143.592	108.66	101.733	145.432	163.19	148.107	202.416
WBGene00001115	dyb-1	F47G6.1	38.8578	47.8831	44.7486	32.5304	47.2116	46.7678	39.853	41.2286	46.4854	37.7589	45.2479	42.9991
WBGene00001116	dyc-1	C33G3.1	85.7176	97.6126	99.5564	58.7765	85.7176	85.0503	70.2381	69.232	94.5434	76.8843	84.1228	96.7738
WBGene00001117	dyf-1	F54C1.5	13.1873	14.4363	16.716	14.9714	13.2499	11.1164	15.2476	14.0284	14.0274	16.1824	11.9811	13.0441
WBGene00001118	dyf-2	ZK520.3	25.0943	39.8256	41.1244	26.8006	32.1441	31.3759	29.7246	29.0207	35.2887	35.2416	36.3895	38.3074
WBGene00001119	dyf-3	C04C3.5	5.44137	7.72172	8.43197	2.83409	6.02702	8.35374	9.1926	7.65675	8.36612	9.2779	5.16208	7.16652
WBGene00001121	dyf-5	M04C9.5	6.59366	8.05745	7.98818	8.44065	8.08386	7.8933	8.09169	7.38903	6.91935	7.98331	9.36822	7.6821
WBGene00001122	dyf-6	F46F6.4	16.9643	12.4219	15.5326	13.4927	14.4935	12.8924	14.9724	16.1167	14.279	16.1824	16.3784	15.4158
WBGene00001123	dyf-7	C43C3.3	2.75269	1.63667	2.5148	3.63502	1.2915	2.56532	5.17428	1.76694	2.0129	0.934982	1.0834	2.57789
WBGene00001127	dyf-11	C02H7.1	13.1233	14.3523	19.1568	13.1847	14.0152	17.3653	13.321	9.53078	15.1597	13.2336	13.192	13.9206
WBGene00001129	dyf-13	C27H5.7	6.91374	7.1342	6.87871	7.82454	7.27069	5.78842	6.7706	6.10398	6.60483	8.34292	6.37294	6.49627
WBGene00001130	dyn-1	C02C6.1	235.003	282.137	276.628	171.277	228.931	250.875	213.191	204.965	278.85	256.257	250.01	304.139
WBGene00001131	dys-1	F15D3.1	536.327	529.945	580.919	328.261	387.164	422.949	445.869	345.571	505.364	580.336	386.901	459.225
WBGene00001132	alp-1	T11B7.4	224.825	278.695	244.305	168.382	231.992	209.896	174.439	195.167	232.113	172.612	205.655	208.345
WBGene00001133	eat-2	Y48B6A.4	10.8187	16.1569	13.3876	9.48803	13.6325	13.6817	9.24765	12.904	14.4677	12.7301	16.6971	14.9517
WBGene00001134	eat-3	D2013.5	89.6226	90.1007	96.5979	96.4205	94.9973	88.3391	89.8894	91.7739	90.5805	101.913	77.8136	92.0305
WBGene00001135	eat-4	ZK512.6	65.2965	82.337	71.228	55.4495	65.3405	63.0806	53.4492	68.1611	69.4451	74.8705	83.8041	79.8113
WBGene00001136	eat-5	F13G3.8	13.6995	14.73	13.2397	13.0614	13.9674	11.5768	9.7981	12.6899	12.6435	8.48676	10.8977	9.07416
WBGene00001137	eat-6	B0365.3	3195.43	3713.81	3358.22	2239.79	3024.85	2797.84	2627.71	2779.4	3096.16	3113.49	3216.42	3795.73
WBGene00001145	eat-16	C16C2.2	223.032	242.731	221.006	187.419	226.444	178.191	214.237	219.583	205.127	217.851	244.275	203.137
WBGene00001147	eat-18	Y105E8A.7	3.13679	4.28052	4.65977	4.0663	4.30501	3.61776	4.07337	3.4268	4.59193	7.98331	3.76003	4.58864
WBGene00001148	eat-20	H30A04.1	16.7722	17.0801	16.79	19.6538	12.8194	19.9306	22.954	13.3859	13.7129	10.7883	14.9764	19.231
WBGene00001149	bcat-1	K02A4.1	419.882	533.68	504.809	396.341	477.33	482.938	530.749	561.459	634.504	282.293	437.311	409.42
WBGene00001150	ech-1.1	C29F3.1	1.15229	2.14026	4.28995	3.57341	2.24817	4.47287	2.69723	2.73073	2.95645	1.58228	2.74036	2.26854
WBGene00001151	ech-2	F38H4.8	13.8275	16.7024	13.9793	18.4216	13.489	14.0764	17.1192	16.0096	14.7822	18.34	15.0401	13.2503
WBGene00001152	ech-3	F43H9.1	17.5404	13.7648	17.3077	19.2841	13.202	14.2079	15.5779	16.9198	13.1468	18.8435	16.7608	16.9109
WBGene00001153	ech-4	R06F6.9	122.335	36.8041	38.8315	95.866	38.6016	59.2655	65.3941	54.0791	46.6112	73.8636	50.0276	55.5792
WBGene00001154	ech-5	F56B3.5	41.8025	27.3617	25.8137	33.701	25.5431	25.5217	32.2567	29.1813	26.608	32.8682	26.7026	29.2848
WBGene00001155	ech-6	T05G5.6	129.377	87.0372	80.6955	105.354	93.2274	89.5889	96.4948	88.24	83.7241	137.802	118.792	108.117
WBGene00001156	ech-7	Y105E8A.4	27.1428	37.3496	29.0681	26.9854	26.4997	20.983	37.8163	39.4082	24.9097	82.0627	45.3753	37.1216
WBGene00001157	ech-8	F01G10.2	25.4144	10.7013	13.5355	18.4216	12.8194	16.3128	16.6788	16.1167	18.3048	28.7687	19.31	28.5114
WBGene00001158	ech-9	F01G10.3	12.5472	19.1364	16.8639	24.2129	37.3579	37.2301	24.6604	23.0238	19.6258	7.6237	27.6585	25.7273
WBGene00001159	eff-1	C26D10.5	25.9906	25.9769	25.148	32.2223	29.4654	23.2852	33.1925	23.934	26.0419	21.0011	28.1047	22.9432
WBGene00001160	efk-1	F42A10.4	155.047	187.503	167.53	161.481	168.135	139.448	150.219	146.174	133.103	226.338	184.688	179.524
WBGene00001161	efl-1	Y102A5C.18	18.5007	13.7648	15.9764	14.0472	12.1975	20.391	14.9173	13.3859	14.2161	12.7301	15.3588	11.9098
WBGene00001162	efl-2	Y48C3A.17	27.4629	29.8797	30.7693	20.8244	24.5864	24.6666	25.8714	21.4175	27.1742	28.3371	25.5555	25.9335
WBGene00001163	efn-2	C43F9.8	33.8005	41.4203	34.2456	45.3454	42.6675	40.4531	43.6511	44.5484	41.0129	32.8682	34.4776	38.4621
WBGene00001165	efn-4	F56A11.3	16.004	16.6604	20.7841	12.7534	18.4637	16.247	14.477	15.4741	15.7887	15.7509	13.7655	14.4877
WBGene00001166	eftu-2	ZK328.2	73.3625	62.1095	52.1451	73.255	67.5409	63.541	72.7151	68.2682	70.0112	52.1432	52.6405	56.7135
WBGene00001167	eef-2	F25H5.4	6873.41	7530.19	6684.19	6133.64	7882.72	7302.68	7466.54	7094.81	8161.62	6588.46	6649.46	7338.88
WBGene00001168	eef-1A.1	F31E3.5	9266.02	10460.5	9664.22	8530.72	10895.7	11203.3	9785	9214.5	11878.9	8248.2	8539.93	9137.26
WBGene00001169	eef-1A.2	R03G5.1	1106.78	1019.64	1004.22	1022.24	1210.95	1268.85	1131.63	1143.64	1431.93	990.506	1013.17	1166.34
WBGene00001170	egl-1	F23B12.9	1.08827	0.755386	1.47929	1.35543	0.813169	1.24977	0.825683	0.910243	1.13226	0.215765	0.637294	0.618693
WBGene00001171	egl-2	F16B3.1	55.7581	46.4142	61.4646	40.1701	36.2099	43.0185	51.4676	32.5546	48.8129	59.7669	37.6003	49.3407
WBGene00001172	egl-3	C51E3.7	1110.68	1191.41	997.561	839.998	1023.16	1071.71	1003.2	937.925	1057.59	1031.07	960.465	1032.49
WBGene00001173	egl-4	F55A8.2	769.794	950.107	875.668	577.784	867.556	832.874	717.904	727.82	878.128	848.748	843.841	922.161
WBGene00001174	egl-5	C08C3.1	8.25808	9.86198	9.91127	6.22267	11.6714	10.2613	7.76142	8.99534	8.99515	8.84637	8.34855	11.6005
WBGene00001175	egl-6	C46F4.1	5.9535	5.2877	4.65977	3.32697	7.89252	4.47287	5.99996	6.10398	4.52903	6.68872	7.20142	6.75406
WBGene00001177	egl-8	B0348.4	329.299	382.729	380.252	261.414	346.362	356.909	306.328	283.567	396.353	407.005	354.781	451.903
WBGene00001178	egl-9	F22E12.4	92.1832	117.588	96.8198	69.7431	106.334	79.1961	75.6326	89.7392	85.7999	105.078	108.212	106.209
WBGene00001179	egl-10	F28C1.2	132.129	166.353	151.184	110.406	153.115	143.855	119.559	139.321	156	160.817	161.809	173.749
WBGene00001182	egl-13	T22B7.1	57.4865	61.3121	55.2516	43.9899	60.4137	56.9633	53.4492	60.7186	62.9032	44.1599	59.7144	58.4149
WBGene00001184	egl-15	F58A3.2	75.0909	60.5987	54.438	70.7289	64.5273	61.9624	80.4215	59.8619	66.8032	51.7117	50.155	51.8671
WBGene00001185	egl-17	F38G1.2	1.34434	1.00718	1.62722	1.7251	1.81767	0.855107	3.08255	1.60631	0.943547	0.215765	1.27459	1.3405
WBGene00001186	egl-18	F55A8.1	47.564	43.8963	48.151	40.5397	47.2595	57.8842	50.0364	44.0665	52.1467	30.7106	34.3501	43.5147
WBGene00001187	egl-19	C48A7.1	296.139	327.544	312.871	230.547	310.009	265.083	254.31	278.213	290.487	303.222	293.792	328.32
WBGene00001188	egl-20	W08D2.1	33.4804	39.1542	34.4675	27.047	37.2144	38.0194	41.5043	41.2286	35.3516	32.2928	33.6491	44.649
WBGene00001189	egl-21	F01D4.4	1059.4	1053.68	889.943	883.126	914.959	861.553	973.7	930.697	864.667	925.273	906.168	918.088
WBGene00001190	egl-23	Y37A1B.11	18.8207	18.5909	18.7131	11.6444	18.5594	19.207	19.8714	16.2237	20.4435	18.5558	14.9127	19.4888
WBGene00001193	egl-26	C23H3.1	24.9663	29.2922	29.364	28.8954	27.5999	29.863	27.0824	34.268	30.8225	25.1007	27.085	27.8412
WBGene00001194	egl-27	C04A2.3	216.695	251.963	234.542	195.798	248.399	256.927	231.577	201.753	283.316	232.163	240.323	253.406
WBGene00001196	egl-30	M01D7.7	403.046	474.76	389.128	329.986	442.029	416.963	354.328	415.178	427.112	328.682	458.214	434.735
WBGene00001202	egl-36	R07A4.1	12.4831	15.4434	17.7515	12.5686	16.646	16.3786	10.6788	15.9025	16.1032	14.1686	17.3344	16.9109
WBGene00001204	egl-38	C04G2.7	8.96226	12.2121	9.02369	8.93353	12.5324	9.9324	9.63297	12.4221	10.8193	10.5725	11.7899	11.7036
WBGene00001207	egl-43	R53.3	30.2156	44.6517	39.1273	23.7817	41.0889	39.9269	31.1007	36.5168	41.6419	27.3302	39.7671	41.3493
WBGene00001208	egl-44	F28B12.2	134.114	130.724	109.468	123.652	128.433	117.742	135.357	138.571	131.279	97.6697	133.768	132.039
WBGene00001209	egl-45	C27D11.1	181.294	162.87	167.9	159.879	165.073	173.981	186.384	148.316	213.493	175.345	134.023	158.282
WBGene00001210	egl-46	K11G9.4	11.715	7.76369	9.31955	18.7296	11.8149	15.3262	14.6421	12.5828	12.6435	3.52416	5.16208	6.23848
WBGene00001211	egl-47	C50H2.2	11.0748	14.2684	14.8669	11.0283	13.776	8.7484	17.8898	16.2237	11.5742	13.4494	18.1629	17.1687
WBGene00001214	ego-1	F26A3.3	12.2271	17.2899	13.6095	9.85769	16.0242	14.7342	16.1834	17.6694	16.229	14.672	14.7215	10.4147
WBGene00001215	ego-2	Y53H1C.2	49.2924	36.0487	47.6332	41.0326	30.3743	44.8602	51.0272	31.2695	46.6112	54.0132	40.5956	55.837
WBGene00001224	ehs-1	ZK1248.3	76.7554	82.7147	71.5978	58.8997	70.4109	76.2361	66.1647	62.8603	81.3967	78.8262	73.225	86.2045
WBGene00001225	eif-3.B	Y54E2A.11	260.93	297.37	273.299	246.689	336.413	291.92	290.42	301.826	339.74	249.928	269.766	263.254
WBGene00001226	eif-3.C	T23D8.4	124.703	117.211	117.826	116.752	136.804	140.435	130.238	144.996	155.685	103.136	97.1873	107.395
WBGene00001227	eif-3.D	R08D7.3	123.039	116.455	110.725	118.539	141.252	127.477	145.485	141.088	151.534	99.6116	100.374	111.158
WBGene00001228	eif-3.E	B0511.10	121.759	128.374	111.983	104.492	135.751	127.871	119.889	128.077	134.864	104.502	120.13	127.451
WBGene00001229	eif-3.F	D2013.7	107.931	134.249	115.089	133.51	135.751	124.846	126.109	144.622	145.872	105.293	134.469	145.651
WBGene00001230	eif-3.G	F22B5.2	84.8854	86.7015	80.1777	80.9563	100.594	92.5489	85.9261	98.7346	89.0709	88.0322	78.5146	78.0584
WBGene00001231	eif-3.H	C41D11.2	60.7513	56.1503	54.7339	53.9092	62.4705	59.7917	61.706	67.8399	64.8532	52.7186	53.3415	58.2087
WBGene00001232	eif-3.I	Y74C10AR.1	120.606	127.828	119.009	108.127	136.708	140.501	121.871	141.088	146.187	104.43	118.728	123.945
WBGene00001233	eif-3.K	T16G1.11	39.1779	34.454	28.6243	36.6583	32.0963	31.639	36.7704	43.3169	36.1693	24.813	29.6342	27.5834
WBGene00001234	eif-6	C47B2.5	59.9831	70.2509	63.8315	61.857	75.9117	80.117	70.3482	87.651	91.7128	43.9442	63.7931	64.6018
WBGene00001235	elb-1	Y41C4A.10	18.5007	16.8283	14.9409	19.3457	18.1289	20.5226	21.798	18.9009	17.8645	14.672	13.8293	15.158
WBGene00001236	elc-1	Y82E9BR.15	63.504	66.39	52.367	54.1557	61.3225	64.9224	68.6418	56.7563	60.7015	58.4723	60.8615	66.8704
WBGene00001237	elc-2	W03H1.2	4.3531	3.73496	1.70119	4.31274	2.63084	3.48621	3.0275	3.85515	2.20161	2.44534	2.54917	2.16542
WBGene00001239	elo-1	F56H11.4	349.464	274.541	240.903	341.384	306.086	272.056	280.677	325.01	258.784	341.34	363.13	352.449
WBGene00001240	elo-2	F11E6.5	85.6536	116.959	110.281	89.5201	118.866	87.7472	99.7976	124.917	93.9773	120.181	111.335	117.552
WBGene00001241	elo-3	D2024.3	33.4164	23.9625	28.9202	28.2176	21.1424	27.1003	35.9998	19.7576	27.6774	28.7687	17.3344	27.274
WBGene00001242	elo-4	C40H1.4	2.24057	0.629488	1.03551	3.20375	0.574002	0.986662	2.58714	1.17796	0.754838	1.22267	0.95594	0.773366
WBGene00001243	elo-5	F41H10.7	63.8881	45.9107	54.2161	64.383	43.385	28.8763	48.2749	51.4555	21.7016	110.831	56.8466	62.127
WBGene00001244	elo-6	F41H10.8	180.974	126.023	147.929	274.475	164.547	114.847	143.008	162.719	77.6854	467.851	293.41	312.801
WBGene00001246	elo-8	Y47D3A.30	0.83221	0.377693	1.18343	1.1706	0.717502	0.78933	0.330273	0.642524	1.00645	1.36651	0.828482	0.773366
WBGene00001247	elo-9	Y53F4B.2	19.2689	14.8559	19.0089	23.412	19.1812	16.7075	13.9265	17.7765	17.0468	13.809	15.3588	11.9614
WBGene00001248	elp-1	F38A6.2	22.5337	30.1315	22.1894	19.3457	28.0304	26.7714	20.532	23.8269	20.3806	25.9637	30.2077	28.1505
WBGene00001249	elt-1	W09C2.1	24.9023	27.6555	24.0385	27.1086	26.8346	29.7314	24.165	27.2537	26.4193	19.9942	29.5067	23.5619
WBGene00001250	elt-2	C33D3.1	19.2048	23.0393	23.8906	14.9714	23.9646	27.0345	22.8439	23.4521	28.9984	22.8711	21.8592	22.0667
WBGene00001251	elt-3	K02B9.4	46.6038	46.8339	44.7486	53.0467	48.9336	48.1491	48.9905	45.994	52.3983	43.2969	46.8411	47.6393
WBGene00001252	elt-4	C39B10.6	1.6004	2.18223	1.10947	1.10899	0.813169	1.38133	1.43118	1.12442	1.57258	1.51036	0.382376	0.928039
WBGene00001253	elt-6	F52C12.5	34.3127	35.2094	29.1421	30.1892	34.9663	40.0585	31.5961	36.6774	39.6919	30.7825	25.8741	28.1505
WBGene00001258	emb-4	Y80D3A.2	81.9407	71.3839	61.6865	67.71	73.52	67.2904	67.0455	58.3091	71.6467	71.4902	67.5531	68.5718
WBGene00001259	emb-5	T04A8.14	158.632	150.406	140.237	137.823	144.17	142.277	145.871	135.091	150.276	152.834	131.601	155.498
WBGene00001262	emb-8	K10D2.6	187.695	137.186	183.063	240.22	145.94	145.171	162.384	166.2	172.795	331.343	214.641	353.48
WBGene00001263	emb-9	K04H4.1	1034.44	803.227	1035.14	790.587	690.907	901.48	872.857	601.617	950.53	975.114	652.971	922.574
WBGene00001281	emb-27	F10B5.6	22.6617	20.899	21.4498	24.6442	22.7687	21.575	19.8714	21.3639	20.0661	20.6415	20.011	15.2611
WBGene00001284	emb-30	F54C8.3	52.8133	58.7102	53.9942	46.0847	57.4958	46.7678	54.7703	58.8445	53.4048	54.5886	55.9544	50.1141
WBGene00001303	sec-61.G	F32D8.6	95.128	50.1912	61.6126	115.828	64.3838	69.7241	91.4857	81.0116	70.4515	47.5402	51.5571	60.3225
WBGene00001309	emr-1	M01D7.6	23.1738	21.4446	25.8137	19.6538	24.1081	25.5217	24.4402	21.5246	26.9855	16.6139	21.3493	19.695
WBGene00001320	ent-1	ZK809.4	44.3632	39.9095	34.2456	55.4495	58.6917	55.3189	49.6511	57.613	53.0903	26.2514	43.2722	43.5147
WBGene00001324	eor-1	R11E3.6	53.0694	49.184	44.0829	41.5255	45.681	44.6629	47.8346	49.2602	45.6677	41.7865	50.856	39.751
WBGene00001325	eor-2	C44H4.7	51.2769	53.6324	55.2516	38.3834	47.5465	50.254	46.2933	44.4413	52.9645	49.8417	50.0276	51.7124
WBGene00001328	epi-1	K08C7.3	411.112	366.908	341.569	308.546	348.18	315.206	340.016	295.829	332.946	319.62	241.917	317.75
WBGene00001329	epn-1	T04C10.2	204.019	190.777	190.089	196.414	176.218	203.91	191.448	171.608	198.397	173.547	169.775	200.663
WBGene00001330	eps-8	Y57G11C.24	212.342	253.348	218.418	157.846	218.264	284.488	188.091	175.677	286.964	169.16	223.18	260.315
WBGene00001331	erd-2.1	F09B9.3	67.1529	54.7655	57.9143	79.2312	50.6556	56.9633	68.9721	60.5044	50.9516	53.3659	68.1267	54.3418
WBGene00001332	eri-1	T07A9.5	14.7877	12.8835	15.4586	15.0946	14.924	15.5893	13.5412	14.5639	13.5242	15.3193	13.1282	13.5597
WBGene00001333	erm-1	C01G8.5	421.93	429.898	344.158	279.774	376.88	387.298	317.007	339.36	395.787	304.66	393.975	387.147
WBGene00001334	ero-1	Y105E8B.8	67.1529	56.4441	53.3285	64.075	59.457	59.1997	61.4859	64.4666	55.1661	51.8555	58.2486	57.9509
WBGene00001335		F35A5.8	32.9683	32.5655	35.7249	35.0564	31.7614	31.7705	34.5686	31.805	29.0613	34.882	37.4729	34.6468
WBGene00001336	qars-1	Y41E3.4	115.549	112.93	105.03	110.714	125.946	105.77	124.018	123.043	122.598	102.776	96.4863	95.4849
WBGene00001337	ears-1	ZC434.5	188.976	229.805	206.066	164.254	223.861	205.094	213.081	194.096	255.89	173.475	189.34	201.384
WBGene00001338	ears-2	T07A9.2	49.2924	48.2607	53.1066	56.1272	51.9471	40.7163	45.4126	50.1704	42.9	55.4516	49.8364	37.9465
WBGene00001340	etr-1	T01D1.2	144.933	137.69	130.917	130.306	117.527	116.755	143.284	113.513	129.706	124.496	107.511	117.964
WBGene00001345	fos-1	F29G9.4	70.0977	64.2078	57.9143	66.1081	64.336	73.4077	70.4583	63.8241	75.9241	57.3935	59.8419	80.8941
WBGene00001352	evl-14	H38K22.1	88.4703	84.1416	83.654	65.3688	84.7131	85.8396	71.2289	71.695	80.6418	87.1691	81.5736	84.1422
WBGene00001358	evl-20	F22B5.1	8.7062	8.30924	9.31955	9.05675	10.619	8.09063	10.899	10.1198	8.55483	9.2779	7.20142	8.6617
WBGene00001362	exc-1	C46E1.3	4.73719	5.91719	6.0651	3.88146	6.17052	6.57775	5.17428	6.15753	8.80644	5.10644	6.81904	7.01185
WBGene00001365	exc-4	Y105E8A.22	46.2837	36.1326	32.1746	48.0562	35.5881	39.0718	41.3392	41.068	40.3838	30.6386	31.9921	31.3471
WBGene00001366	exc-5	C33D9.1	126.624	148.391	137.574	117.491	143.309	135.041	121.265	142.105	134.613	136.364	130.327	129.204
WBGene00001368	exc-7	F35H8.5	84.0532	87.6667	79.8818	67.0323	89.6399	86.3	79.816	80.7974	91.2096	68.9729	82.1472	92.5461
WBGene00001371	exl-1	F26H11.5	4.48113	2.85368	2.73669	4.43596	2.48734	2.36799	4.18346	2.9449	2.76774	3.81185	1.91188	3.09346
WBGene00001372	exo-3	R09B3.1	3.969	4.07069	2.44083	6.96199	5.78785	6.57775	6.60546	5.40791	5.78709	3.66801	2.29426	2.37165
WBGene00001373	exp-1	H35N03.1	5.50539	5.70736	6.13907	2.83409	5.74002	3.94665	5.5596	6.58588	4.34032	5.10644	5.8631	5.10421
WBGene00001374	exp-2	F12F3.1	98.5849	124.932	120.414	93.1552	105.808	106.231	102.88	117.421	109.64	98.3889	116.625	124.254
WBGene00001377	eya-1	C49A1.4	16.004	19.2204	19.8225	15.4642	16.4069	19.8648	12.4953	16.6521	16.0403	18.2681	19.2463	17.9421
WBGene00001385	far-1	F02A9.2	1202.99	1125.23	1121.53	1008.56	1227.02	1334.43	1086.05	1087.15	1237.18	781.07	761.63	808.992
WBGene00001386	far-2	F02A9.3	101.402	63.5783	64.7191	103.074	81.7952	87.6156	88.8435	70.3564	81.3967	42.4338	35.3698	39.3901
WBGene00001387	far-3	F15B9.1	13.4434	1.76257	3.62427	14.2936	0.956669	2.0391	10.0183	5.08665	3.01935	19.6346	3.95122	8.86793
WBGene00001388	far-4	F15B9.2	1.6004	1.21701	1.40533	0.862548	0.1435	0.131555	1.04587	0.374806	0.440322	2.51726	0.446106	0.567135
WBGene00001389	far-5	F15B9.3	9.28234	3.86086	5.32546	11.706	3.39618	3.68354	7.04583	5.515	2.39032	5.75374	5.8631	7.01185
WBGene00001390	far-6	W02A2.2	26.6307	22.7035	21.8196	34.7484	32.6703	24.8639	34.3484	38.3373	26.3564	15.9666	15.9323	12.0129
WBGene00001391	far-7	K01A2.2	110.364	76.6297	98.447	134.742	85.8611	75.4468	104.311	85.777	60.8903	153.409	96.7412	99.5064
WBGene00001392	far-8	K02F3.3	120.222	119.729	94.4529	136.775	142.352	115.703	135.082	117.368	95.8015	93.714	95.7852	60.4256
WBGene00001393	fat-1	Y67H2A.8	760.32	604.015	521.451	740.374	670.003	517.537	617.776	689.643	503.54	549.554	423.354	348.788
WBGene00001394	fat-2	W02A2.1	1341.01	1216.21	950.446	1195.98	1157.71	871.683	1300.07	1442.63	1052.62	1003.02	917.575	780.274
WBGene00001395	fat-3	W08D2.4	615.707	662.977	601.333	861.439	878.701	692.242	628.4	649.271	545.496	502.301	476.25	368.844
WBGene00001396	fat-4	T13F2.1	612.122	476.564	375.223	639.333	508.47	367.893	532.07	549.68	349.616	483.386	408.824	357.347
WBGene00001397	fat-5	W06D12.3	10.6267	2.39205	6.287	10.5354	3.25268	3.42043	7.92656	4.76539	3.39677	16.8297	9.75059	10.3115
WBGene00001398	fat-6	VZK822L.1	456.307	297.832	255.474	455.056	416.199	298.169	341.282	427.065	263.753	571.634	427.815	292.693
WBGene00001399	fat-7	F10D2.9	4.54515	3.02154	2.95859	4.00469	3.10918	1.84177	4.18346	4.76539	1.88709	2.94879	4.46106	2.73256
WBGene00001400	fax-1	F56E3.4	7.36186	7.51189	6.58286	7.76293	7.07935	6.64352	6.11005	5.67563	8.36612	8.6306	7.58379	5.67135
WBGene00001401	fbf-1	H12I13.4	2.88073	4.19659	3.40237	4.0663	4.16151	4.60442	4.40364	7.71029	5.84999	3.02071	3.31393	2.681
WBGene00001402	fbf-2	F21H12.5	14.5317	14.73	19.3048	20.085	25.2561	18.4835	13.9265	16.1702	19.8774	8.41484	8.22109	12.2707
WBGene00001403	fbl-1	F56H11.1	49.8046	52.5413	45.7102	51.1984	43.2893	49.5962	55.7061	51.6697	49.3161	52.4309	44.1007	56.9713
WBGene00001404	fbp-1	K07A3.1	226.297	167.905	151.48	242.499	164.786	157.077	185.008	154.206	137.066	316.312	229.426	255.211
WBGene00001405	fce-1	C04F12.10	87.6381	68.4883	58.8759	92.5391	65.5319	59.6602	76.9537	75.4966	65.9225	80.1208	77.5586	71.2012
WBGene00001406	fce-2	F48F5.5	10.6907	9.19052	10.6509	9.30319	9.94936	7.95907	12.6605	10.3875	10.5677	7.76754	10.0055	8.45546
WBGene00001410	feh-1	Y54F10AM.2	152.038	199.758	181.361	116.814	173.157	181.151	122.972	155.009	193.364	170.167	191.825	195.919
WBGene00001411	fem-1	F35D6.1	66.7688	71.258	58.4321	67.71	72.4677	67.0272	64.5684	74.9612	72.8419	66.5995	72.1416	67.5922
WBGene00001412	fem-2	T19C3.8	52.9414	57.2414	51.5534	47.6866	59.3613	56.2397	62.0363	55.8996	57.0532	57.4654	52.6405	56.1463
WBGene00001413	fem-3	C01F6.4	6.01752	4.19659	4.14202	4.12791	7.07935	5.91997	3.57796	4.97956	4.15161	4.02762	4.3336	4.84643
WBGene00001414	fer-1	F43G9.6	2.17655	1.93043	2.95859	2.27959	1.81767	2.17066	4.23851	1.76694	2.13871	2.44534	1.40205	2.01075
WBGene00001423	fib-1	T01C3.7	257.601	373.538	419.602	261.229	489.528	537.073	354.768	513.163	640.04	250	289.586	361.059
WBGene00001425	fis-2	F13B9.8	20.9333	13.8487	16.9379	25.1987	14.5414	17.4968	20.3668	17.9907	19.2484	20.0662	13.893	17.3749
WBGene00001426	fkb-1	F36H1.1	140.387	116.497	111.095	148.05	124.032	125.043	140.806	133.11	115.742	131.185	131.92	118.531
WBGene00001427	fkb-2	Y18D10A.19	158.888	130.598	120.488	175.59	156.415	139.711	151.761	170.483	145.747	122.698	151.548	140.804
WBGene00001428	fkb-3	C05C8.3	22.5337	9.65215	13.5355	28.2792	9.85369	8.68263	24.8806	9.42369	8.86935	13.5213	9.68686	10.7756
WBGene00001429	fkb-4	ZC455.10	8.83423	5.58146	7.47043	13.5543	4.35285	6.38042	9.63297	6.58588	6.10161	7.19217	5.35327	6.65094
WBGene00001430	fkb-5	C50F2.6	12.6112	3.35727	8.06215	23.412	3.97018	7.43285	17.3393	7.2284	6.54193	4.24338	3.50512	5.20733
WBGene00001431	fkb-6	F31D4.3	187.567	81.6656	96.228	181.751	104.755	91.1018	186.769	106.391	90.0144	158.515	66.8521	96.0005
WBGene00001432	fkb-7	B0511.1	5.18531	1.88846	5.47339	4.99045	2.24817	3.55198	5.99996	3.4268	1.88709	2.08573	2.54917	2.01075
WBGene00001433	fkb-8	Y18D10A.25	10.8827	9.02266	10.9468	10.3506	9.94936	7.3013	8.36692	12.0473	10.9451	7.33601	8.47601	9.43506
WBGene00001434	fkh-2	T14G12.4	4.92924	4.44838	3.25445	2.71086	3.15701	4.86753	4.89905	4.06932	4.59193	2.15765	4.07868	3.04191
WBGene00001436	fkh-4	C29F7.5	0.704178	0.587522	0.813611	0.985769	1.05234	3.35465	0.935774	0.856699	1.13226	2.58918	1.21086	1.08271
WBGene00001437	fkh-5	F26A1.2	1.15229	1.13308	2.44083	0.924158	0.430501	0.986662	1.54127	1.39214	0.691935	0.934982	0.95594	1.39206
WBGene00001438	fkh-6	B0286.5	1.21631	0.629488	0.961541	1.23221	0.621835	0.657775	1.32109	0.749612	1.63548	1.51036	2.03934	1.85608
WBGene00001439	fkh-7	F26D12.1	127.392	167.402	148.151	138.192	181.719	175.692	144.329	170.215	179.211	161.536	305.71	314.038
WBGene00001440	fkh-8	F40H3.4	14.9798	15.0657	17.2338	16.2036	16.2155	15.7208	16.6238	16.9734	11.7	18.34	18.3541	13.869
WBGene00001441	fkh-9	K03C7.2	268.74	345.883	318.64	198.201	294.702	318.363	239.558	273.18	350.182	226.481	402.706	381.527
WBGene00001442	fkh-10	C25A1.2	3.84097	3.98676	4.14202	3.26536	4.35285	3.42043	4.51373	5.515	4.21451	4.3153	4.52479	4.12462
WBGene00001443	fli-1	B0523.5	66.0006	57.5772	65.4587	67.2787	61.0833	59.7259	64.8436	61.2005	64.3499	74.367	61.4351	76.9757
WBGene00001444	flp-1	F23B2.5	182.638	166.982	149.778	215.822	168.756	164.246	175.375	179.478	155.811	184.335	153.779	149.311
WBGene00001445	flp-2	W07E11.3	27.3989	23.7527	28.1805	27.2935	22.8644	21.5092	27.1374	26.5577	21.3871	18.6277	23.1975	22.376
WBGene00001446	flp-3	W07E11.2	109.468	93.458	90.9765	117.06	92.6534	79.4592	123.687	124.168	77.937	84.508	73.225	72.2839
WBGene00001447	flp-4	C18D1.3	27.0788	28.0332	29.364	39.1843	34.2009	33.8754	41.064	34.8034	29.9419	28.5529	22.6877	25.3664
WBGene00001448	flp-5	C03G5.7	70.1617	71.5098	75.444	90.3827	75.7204	68.6717	84.3848	78.977	65.7338	72.6409	72.1416	54.4965
WBGene00001449	flp-6	F07D3.2	88.0862	84.1416	76.1836	99.1314	75.816	90.5098	90.0545	88.6148	86.5547	82.0627	72.2691	63.3644
WBGene00001450	flp-7	F49E10.3	30.5357	27.4037	27.7368	38.445	30.1351	27.3634	30.9906	32.0727	23.7774	30.0633	25.1731	24.4899
WBGene00001451	flp-8	F31F6.4	62.7998	60.1791	61.5386	77.6909	60.318	60.0548	65.0088	59.5406	57.0532	77.3158	67.2982	54.8574
WBGene00001452	flp-9	C36H8.3	183.47	177.725	158.358	202.391	166.46	156.748	193.87	181.941	153.861	186.493	167.927	147.249
WBGene00001453	flp-10	T06C10.4	20.6132	26.8162	29.1421	33.5778	27.8869	25.9163	28.7338	32.6617	26.9226	18.1243	29.8253	23.3556
WBGene00001454	flp-11	K02G10.4	142.116	136.935	128.255	155.628	153.498	139.251	152.201	160.685	125.869	111.047	140.268	116.417
WBGene00001455	flp-12	C05E11.8	77.4595	74.8251	72.5593	93.8329	81.8909	69.3952	69.9629	75.2289	61.3935	65.7364	58.631	57.4869
WBGene00001456	flp-13	F33D4.3	74.7068	70.9643	63.2398	82.2501	69.9804	54.1349	74.4216	81.5471	51.4548	55.8112	70.3572	55.9401
WBGene00001457	flp-14	Y37D8A.15	130.209	117.043	110.059	151.685	122.884	111.032	129.907	134.984	96.4934	132.408	127.777	108.838
WBGene00001458	flp-15	ZK525.1	64.4643	59.046	58.1362	82.4965	64.9579	54.0691	67.9812	67.1438	50.4483	56.0989	60.5429	50.3203
WBGene00001459	flp-16	F15D4.8	128.544	121.239	112.056	162.344	127.237	119.057	137.008	146.335	116.119	116.082	111.144	110.23
WBGene00001460	flp-17	C52D10.11	157.608	146.335	140.903	169.86	139.674	123.07	163.816	151.957	133.921	147.152	153.588	127.966
WBGene00001461	flp-18	Y48D7A.2	223.416	210.501	205.104	225.556	188.464	185.624	222.824	203.466	173.424	202.603	151.74	144.877
WBGene00001462	flp-19	M79.4	74.0027	67.6909	60.2072	74.3639	76.6292	59.7259	67.7611	75.2289	55.1032	60.5581	62.1999	53.2591
WBGene00001463	flp-20	E01H11.3	11.779	11.7504	13.5355	16.7581	11.2887	11.6426	13.9816	15.6348	8.61773	19.4189	14.2754	14.1784
WBGene00001464	flp-21	C26F1.10	44.9393	44.7356	40.3107	58.53	40.9454	42.4265	49.2658	48.1893	39.1258	48.6191	50.4737	52.8467
WBGene00001465	flr-1	F02D10.5	9.98652	11.7504	11.0207	7.45488	9.66236	7.76174	9.9082	8.83471	10.4419	11.5794	11.1526	11.9098
WBGene00001466	flr-2	F58H1.4	9.73045	10.7852	11.3906	13.8624	9.13619	7.95907	11.2293	11.7796	9.43547	13.0178	10.4516	10.0538
WBGene00001468	flr-4	F09B12.6	12.9953	11.079	10.7249	12.9998	13.9674	11.1164	14.2568	13.3859	14.0274	8.34292	10.4516	11.3943
WBGene00001470	baz-2	ZK783.4	57.8066	59.2138	68.1215	52.4306	61.8008	66.5668	61.1005	54.2398	68.187	68.901	53.9788	56.0432
WBGene00001475	fmi-1	F15B9.7	69.2015	74.3215	74.3345	64.383	64.8622	62.357	73.1555	69.0714	70.0112	76.5247	66.5335	90.6385
WBGene00001476	fmo-1	K08C7.2	75.283	72.2233	54.6599	91.1836	80.0732	67.093	56.9171	56.3815	49.0016	138.521	141.288	97.805
WBGene00001477	fmo-2	K08C7.5	168.939	666.67	328.625	237.632	687.223	486.819	173.614	362.009	439.253	158.372	339.04	242.527
WBGene00001478	fmo-3	Y39A1A.19	22.2776	14.8979	25.5918	25.63	13.202	25.4559	18.3302	16.2773	26.2935	30.2071	22.1141	37.3793
WBGene00001479	fmo-4	F53F4.5	42.4427	30.9708	39.9409	39.3691	27.1694	39.0718	33.4677	37.2664	42.208	67.3906	55.8269	79.1926
WBGene00001480	fmo-5	H24K24.5	44.4912	21.0669	52.367	71.5915	61.9443	24.0088	42.6603	30.6805	29.25	35.5293	61.7538	38.4105
WBGene00001481	fog-1	Y54E10A.4	3.64892	4.57428	2.88462	4.55918	8.41869	8.09063	6.05501	6.53233	8.49193	6.47295	2.6129	4.43396
WBGene00001482	fog-2	Y113G7B.5	2.30458	1.8465	1.03551	3.5118	4.06584	3.15732	2.86237	2.5701	1.88709	1.58228	1.91188	2.3201
WBGene00001483	fog-3	C03C11.2	0.640161	1.00718	0.369823	1.60187	1.96117	1.31555	2.03668	1.92757	0.817741	1.22267	0.701023	1.08271
WBGene00001484	fox-1	T07D1.4	81.6846	91.3597	83.1363	64.1366	80.5994	82.485	66.3299	79.1376	88.3789	70.771	84.059	82.0283
WBGene00001485	fre-1	Y113G7A.8	25.3504	24.6759	24.1125	25.7532	25.4952	23.2194	22.8439	20.0789	20.6322	24.3815	19.8198	20.984
WBGene00001486	frh-1	F59G1.7	5.31334	4.11265	6.50889	6.53072	4.40068	4.14398	3.96328	5.515	3.77419	6.32911	3.6963	4.84643
WBGene00001487	frk-1	T04B2.2	2.11253	4.70018	3.62427	1.7251	3.34834	4.93331	2.36696	2.73073	6.16451	3.81185	4.01495	2.88723
WBGene00001488	frm-1	ZK270.2	1021.63	1183.4	1256.73	767.236	941.984	1009.22	850.949	781.042	1197.3	1522.37	1209.71	1569.98
WBGene00001489	frm-2	T04C9.6	42.9548	53.1708	43.6392	41.6487	45.4418	48.7411	46.4584	45.8334	43.3403	39.4131	54.871	53.156
WBGene00001490	frm-3	H05G16.1	95.6401	119.435	116.051	75.2265	113.987	104.389	89.7242	101.091	109.829	104.071	112.546	119.047
WBGene00001491	frm-4	C24A11.8	98.8409	90.5204	85.2813	102.766	97.3889	80.0512	90.3297	75.1218	73.2822	132.911	165.696	151.013
WBGene00001492	frm-5.1	Y38C1AB.8	40.2021	35.2094	36.2427	53.5396	59.0743	66.1064	61.4859	50.1169	64.4128	38.2623	32.1196	40.6275
WBGene00001493	frm-7	C51F7.1	264.579	272.946	271.672	202.637	257.105	280.804	254.2	255.618	322.442	216.916	265.815	271.761
WBGene00001494	frm-8	H09G03.2	82.9649	95.4304	94.4529	62.1651	86.5307	89.0627	75.6326	81.8148	98.5692	97.382	101.139	107.137
WBGene00001496	frm-10	F25H9.5	116.189	112.091	93.4913	121.434	97.9629	88.6023	110.201	107.087	93.7886	115.866	111.972	121.418
WBGene00001497	fars-1	T08B2.9	59.7271	51.3243	48.9646	55.6959	51.0861	52.622	56.1464	62.1642	53.1532	39.7008	43.2085	43.9272
WBGene00001498	fars-3	F22B5.9	94.4238	90.8561	82.8404	90.9988	94.1363	83.4058	92.5315	94.9865	97.7515	71.2025	92.1527	81.719
WBGene00001499	fsn-1	C26E6.5	24.4542	26.5224	27.8107	23.5352	27.3129	23.8114	29.5044	34.5892	26.1677	25.748	26.7026	25.2633
WBGene00001500	ftn-1	C54F6.14	0.960242	1.42684	3.47634	4.12791	2.48734	4.01243	1.87155	5.78272	3.64838	5.9695	4.7797	17.4781
WBGene00001501	ftn-2	D1037.3	263.875	212.473	195.267	266.835	198.7	258.177	237.687	248.175	242.177	190.952	261.864	242.837
WBGene00001502	ftt-2	F52D10.3	754.686	862.692	814.795	697	843.4	1002.05	727.647	686.698	949.46	916.858	944.979	1111.17
WBGene00001503	fum-1	H14A12.2	419.818	411.265	374.927	352.844	398.931	401.506	328.622	319.709	401.511	370.756	329.863	385.394
WBGene00001505	fut-1	K08F8.3	35.0168	42.1757	39.4232	37.7673	33.3878	34.5332	33.908	37.8554	34.7225	46.821	48.1157	41.6071
WBGene00001506	fut-2	EGAP9.2	7.42587	12.3799	10.0592	6.28428	8.03602	8.28796	8.42197	9.90558	8.36612	6.76064	16.3784	12.5285
WBGene00001507	fut-4	K12H6.3	2.17655	1.93043	4.21599	1.66348	1.5785	2.17066	2.20182	2.14175	2.57903	2.22957	3.31393	2.88723
WBGene00001508	fut-8	C10F3.6	32.2001	33.0691	30.1776	31.9759	31.8093	32.3625	32.587	35.3388	32.7725	31.2859	32.5657	33.5125
WBGene00001509	fzo-1	ZK1248.14	89.2385	104.243	92.6777	86.0083	99.2544	87.484	90.0545	83.9565	85.4854	102.92	96.55	90.9994
WBGene00001510	fzr-1	ZK1307.6	89.4946	87.4149	80.0298	85.6387	90.6923	87.7472	85.1004	81.1187	87.4354	87.0972	88.2014	93.3195
WBGene00001511	fzy-1	ZK177.6	15.812	11.8763	11.3166	18.5448	16.7895	20.3252	15.9632	12.4757	18.6193	9.13406	10.4516	9.28039
WBGene00001512	gab-1	ZC482.1	12.2911	15.2336	20.3403	11.2131	14.9719	14.6684	15.743	16.1167	15.3484	19.4908	15.6137	17.9936
WBGene00001513	gad-1	T05H4.14	30.9198	32.2298	36.2427	36.7815	34.2966	40.5847	33.853	32.7687	37.7419	36.752	31.3548	29.027
WBGene00001514	xnd-1	C05D2.5	4.54515	4.15462	4.21599	4.25113	7.41419	5.98575	5.72474	5.78272	7.54838	3.59608	4.20614	5.0011
WBGene00001515	gap-1	T24C12.2	37.1294	43.7284	44.3788	30.2508	44.1503	46.0442	39.0823	33.7325	44.2838	41.8584	37.9827	41.4008
WBGene00001516	gap-2	ZK899.8	119.774	143.271	135.207	99.0698	123.554	125.635	120.33	120.741	133.355	116.585	135.871	150.136
WBGene00001517	gar-1	C15B12.5	27.3349	33.6986	31.7308	25.63	34.7749	30.3234	25.6512	29.9845	33.7161	29.6317	33.9678	31.244
WBGene00001518	gar-2	F47D12.1	76.1792	114.861	88.018	73.6246	107.147	93.9302	82.0178	96.4322	88.6305	107.954	113.884	97.4441
WBGene00001519	gar-3	Y40H4A.1	52.0451	66.9775	57.6185	47.9946	63.4272	60.3837	49.8713	63.1816	63.7838	64.1542	67.107	67.7984
WBGene00001520	gas-1	K09A9.5	332.052	315.835	301.11	279.465	306.039	294.88	268.237	282.871	286.775	301.496	326.167	305.789
WBGene00001522	gbh-1	D2089.5	5.44137	3.39924	5.32546	5.853	4.49635	4.99909	4.3486	4.39058	6.79354	4.53107	3.31393	6.80562
WBGene00001523	gbh-2	M05D6.7	52.1732	72.6849	58.5061	78.8615	111.404	76.6965	66.1097	73.1407	58.1225	62.5	62.9646	55.837
WBGene00001526	gck-1	T19A5.2	100.185	103.446	100.666	82.6198	103.655	105.112	98.8067	107.944	111.464	79.7612	104.835	104.507
WBGene00001527	gcs-1	F37B12.2	115.293	85.1487	115.755	128.335	74.8115	103.336	98.2563	105.32	130.524	119.606	98.9717	222.265
WBGene00001528	gcy-1	AH6.1	0.512129	0	0.147929	1.1706	0.191334	0.328887	0.770637	0.42835	0.503225	1.29459	0.892211	0.928039
WBGene00001530	gcy-3	R134.1	1.15229	0.71342	0.961541	2.09476	1.76984	1.31555	1.87155	0.963787	1.38387	4.38722	1.84815	1.59829
WBGene00001531	gcy-4	ZK970.5	8.38611	5.0359	7.17457	5.11368	5.35735	5.13064	5.61464	7.28194	4.90645	10.4286	6.69158	5.10421
WBGene00001532	gcy-5	ZK970.6	15.3639	13.7648	27.7368	15.2178	11.48	19.7332	10.899	17.1875	20.1919	26.7549	13.1282	48.4127
WBGene00001533	gcy-6	B0024.6	2.81671	3.10547	3.10652	1.47865	1.96117	1.51288	2.36696	1.76694	2.13871	4.9626	3.76003	3.04191
WBGene00001534	gcy-7	F52E1.4	11.779	16.5765	14.2012	14.8481	16.1677	16.7733	11.7797	14.6174	12.1403	10.141	8.98584	14.6939
WBGene00001535	gcy-8	C49H3.1	10.4346	13.2192	10.9468	9.98091	11.767	12.1031	9.1926	12.1544	12.8322	14.3124	15.4862	20.3137
WBGene00001536	gcy-9	ZK455.2	6.3376	9.48429	8.65387	6.46911	5.78785	6.51197	6.44033	5.56854	7.9258	10.4286	10.0692	11.652
WBGene00001537	gcy-11	C30G4.3	36.2972	54.6396	46.9676	29.6347	46.4941	37.4932	40.6786	47.6539	43.529	53.5097	44.9292	39.2354
WBGene00001538	gcy-12	F08B1.2	164.009	181.125	223.595	111.33	155.554	143.724	164.421	131.289	177.009	207.998	188.002	226.39
WBGene00001539	gcy-13	F23H12.6	1.53639	1.04915	0.887576	0.862548	1.148	1.24977	1.76146	1.49922	1.19516	1.94189	1.33832	1.49517
WBGene00001540	gcy-14	ZC412.2	3.45687	3.86086	3.40237	2.40281	3.77884	2.10488	5.44951	3.58743	3.20806	5.25028	1.91188	4.64019
WBGene00001541	gcy-15	ZC239.7	68.6253	85.6104	97.9292	62.5963	80.5037	74.9863	67.1556	68.054	63.7838	82.4223	63.4744	58.8274
WBGene00001542	gcy-17	W03F11.2	5.76145	7.09223	6.87871	4.86723	7.70119	9.66929	8.69719	3.21262	3.9	17.7647	10.1967	11.2911
WBGene00001543	gcy-18	ZK896.8	68.5613	69.9571	68.3434	49.6581	59.5527	32.8887	59.284	55.0429	39.9435	73.2163	65.8962	64.3956
WBGene00001544	gcy-19	C17F4.6	28.4872	32.1459	23.5947	28.2176	30.8526	35.1252	26.9173	25.6474	33.7161	26.8987	25.3643	30.4191
WBGene00001545	gcy-20	F21H7.9	2.49663	2.51795	3.25445	1.35543	2.15251	2.23643	5.39446	2.78427	2.45322	3.3084	4.39733	5.41356
WBGene00001546	gcy-21	F22E5.3	31.3679	35.3353	34.6155	25.1987	27.7912	23.4168	27.798	23.7734	25.2871	32.2928	22.6239	23.4072
WBGene00001547	gcy-22	T03D8.5	19.2689	23.6268	25.3699	19.5305	22.0034	23.2852	20.1467	23.2915	23.7145	24.5972	23.5161	27.1709
WBGene00001548	gcy-23	T26C12.4	14.9798	21.1928	24.1864	9.05675	15.211	19.2728	14.3118	19.6505	22.3306	25.1726	24.9182	31.8111
WBGene00001549	gcy-25	Y105C5B.2	4.86523	5.0359	3.5503	2.52603	3.68318	4.20976	5.17428	4.22995	2.51613	4.9626	4.97089	4.64019
WBGene00001550	gcy-27	C06A12.4	2.81671	4.07069	3.5503	2.71086	3.20484	2.95999	4.29355	3.10553	2.95645	4.67491	4.97089	2.73256
WBGene00001551	gcy-31	T07D1.1	3.77695	5.24573	8.65387	3.20375	4.35285	6.44619	5.83483	4.17641	5.15806	3.88377	6.37294	5.82602
WBGene00001552	gcy-32	C06B3.8	9.02628	6.63061	7.3225	13.1847	5.21385	6.38042	12.1651	9.58432	8.0516	8.99021	8.28482	8.6617
WBGene00001553	gcy-33	F57F5.2	6.91374	3.693	5.54735	3.81985	4.35285	2.95999	5.44951	3.8016	5.53548	5.60989	3.82376	5.15577
WBGene00001554	gcy-34	M04G12.3	6.08153	4.19659	3.47634	5.91461	3.92234	3.09154	6.38528	5.35437	4.08871	3.59608	3.95122	4.79487
WBGene00001555	gcy-35	T04D3.4	19.781	22.4098	20.0444	21.3789	26.4519	24.6666	23.2843	24.9514	22.4564	18.8435	19.3737	21.5511
WBGene00001556	gcy-36	C46E1.2	3.52089	5.49753	4.95563	8.50226	5.45302	7.76174	10.3486	7.28194	6.47903	5.68181	5.99056	5.31044
WBGene00001557	gcy-37	C54E4.3	10.0505	10.3656	11.9823	18.0519	9.08836	10.9848	14.9724	11.9938	10.379	13.8809	12.4272	10.3115
WBGene00001558	gdi-1	Y57G11C.10	438.895	383.106	355.252	399.853	371.666	357.566	422.805	371.807	368.864	396.792	404.49	423.908
WBGene00001559	gei-1	F45H7.2	72.3382	73.734	68.9351	71.0986	60.9398	75.7757	75.3023	65.2698	74.2886	63.363	74.3722	82.1314
WBGene00001560	gei-3	T22H6.6	167.658	187.168	172.781	138.87	185.355	171.482	173.724	171.715	174.871	151.107	156.647	156.529
WBGene00001561	gei-4	W07B3.2	426.412	405.097	382.175	332.204	342.344	371.972	399.961	288.601	393.711	388.305	362.875	411.018
WBGene00001562	lin-66	B0513.1	199.09	220.027	204.364	147.311	208.171	206.804	186.825	174.927	225.193	200.446	209.542	253.612
WBGene00001563	gei-6	C05C8.4	59.9191	61.9416	66.7161	54.4021	63.3315	70.3161	59.3941	51.0807	68.187	54.157	52.513	57.2291
WBGene00001564	icl-1	C05E4.9	4869.77	2292.85	1776.26	4962.3	2800.79	2116.52	3876.2	2491.01	1407.4	8079.18	3433.04	4822.61
WBGene00001565	gei-8	C14B9.6	136.482	119.351	121.672	105.046	124.893	123.859	126.77	101.358	138.45	150.173	125.292	148.538
WBGene00001566	acdh-13	C28C12.9	31.4959	29.7538	25.5178	25.3219	30.7569	28.9421	30.4402	36.0349	31.4516	23.4465	29.188	27.8927
WBGene00001568	snpc-4	F32H2.1	43.787	43.3507	47.2634	39.4924	43.8155	43.6762	40.3484	43.3704	44.5983	46.4614	44.3556	38.5136
WBGene00001569	meg-3	F52D2.4	5.12129	4.82607	5.0296	3.88146	3.30051	6.24886	5.44951	5.78272	6.29032	6.68872	5.60818	3.6606
WBGene00001570	gei-13	F58A4.11	49.4845	42.973	44.009	46.4544	41.4716	49.7278	52.9538	44.0665	46.9887	25.8918	42.6987	46.2988
WBGene00001571	gei-14	K01C8.5	4.67318	5.66539	4.06806	4.92884	5.45302	7.76174	5.72474	5.46146	7.23386	3.66801	4.3336	4.38241
WBGene00001572	gei-15	M03A8.4	40.2662	39.8676	51.3315	37.1512	37.8841	55.7793	40.0181	40.4255	55.229	43.2249	37.0268	66.4579
WBGene00001574	gei-17	W10D5.3	200.05	233.666	202.811	173.249	201.235	184.966	180.054	192.65	171.034	223.748	219.611	194.94
WBGene00001575	gei-18	Y37A1B.15	1.40836	1.34291	0.665682	3.94308	1.62634	3.02576	1.15596	0.856699	1.50968	1.0069	1.46578	1.28894
WBGene00001577	gem-4	T12A7.1	13.0593	11.7085	13.8314	20.085	12.5802	19.5359	15.6329	14.2962	14.1532	15.0316	13.893	22.1183
WBGene00001578	ges-1	R12A1.4	87.126	71.4259	56.2131	62.4115	61.1312	57.95	60.8253	60.8792	58.437	85.1553	84.8875	95.2787
WBGene00001579	gex-2	F56A11.1	52.3652	44.1061	43.1954	38.5066	41.0889	47.294	48.5502	37.6412	46.0451	47.2526	44.1007	42.6382
WBGene00001580	gex-3	F28D1.10	54.6698	48.8063	48.9646	55.2647	56.1087	41.5714	56.9171	58.0414	50.3225	48.691	51.5571	48.3096
WBGene00001581	gfi-1	F57F4.3	2066.44	2339.51	2149.27	1279.34	2367.47	2555.98	1357.7	1363.97	2684.08	2272.22	2948.25	2895.17
WBGene00001582	gfi-2	K02A11.1	146.789	155.274	152.219	129.259	147.088	143.461	144.99	147.138	145.118	125.647	131.219	127.193
WBGene00001583	gfi-3	M163.4	22.9818	24.7179	25.5178	22.5495	22.0512	20.3252	21.9632	21.8458	23.2113	20.7854	24.3446	19.231
WBGene00001584	nrde-4	F45E4.10	36.2331	40.1194	37.5001	37.1512	40.8019	35.0594	34.0732	35.0711	34.9113	42.9373	37.0268	31.3986
WBGene00001585	gfl-1	M04B2.3	12.2271	9.56822	8.50594	10.4738	9.66236	9.27462	12.9357	12.2615	11.8258	9.34982	11.7899	7.83677
WBGene00001586	ggr-1	C09G5.1	19.2689	18.6748	17.6776	12.5069	15.4502	16.5759	15.8531	19.008	14.7193	19.4908	17.653	18.0452
WBGene00001587	ggr-2	C45B2.4	22.9178	26.5644	24.0385	18.9761	26.3084	23.2194	23.9999	25.5939	24.5322	19.4908	22.3053	21.3965
WBGene00001588	ggr-3	F09C12.1	13.9555	15.2336	17.9734	15.4026	15.4024	17.8257	15.743	23.238	14.3419	14.7439	17.3344	15.622
WBGene00001589	gip-1	H04J21.3	45.9636	52.6672	44.5267	48.3643	45.2026	44.5971	46.1832	47.1185	44.2838	43.2969	52.1944	45.7317
WBGene00001590		C45G3.3	4.16105	7.51189	4.51184	4.49757	5.88352	5.19642	4.84401	4.92602	5.78709	5.75374	7.39261	5.82602
WBGene00001591	glc-1	F11A5.10	109.084	114.357	92.3819	130.121	120.78	99.5213	108.44	94.4511	78.1257	110.616	95.1479	81.8736
WBGene00001592	glc-2	F25F8.2	19.2689	20.6052	23.1509	21.3789	26.9302	26.8372	17.1192	21.8458	25.979	17.1893	21.2219	20.9324
WBGene00001593	glc-3	ZC317.3	17.0283	17.248	18.935	16.0187	17.2679	17.5626	15.7981	16.7592	18.0532	21.2888	20.2659	17.7874
WBGene00001594	glc-4	C27H5.8	55.0539	59.5496	50.222	46.2079	60.7485	52.5562	48.8254	59.6477	54.0338	47.8279	55.5083	47.1753
WBGene00001595	gld-1	T23G11.3	3.00876	7.38599	6.43493	7.0236	14.8284	18.4835	10.0733	12.7969	17.3613	6.68872	6.75531	6.18693
WBGene00001596	gld-2	ZC308.1	161.705	190.273	155.4	106.648	176.314	154.709	147.302	156.615	173.864	138.162	158.877	152.044
WBGene00001597	gld-3	T07F8.3	4.28908	7.59582	6.87871	5.2369	10.1407	11.3795	6.82565	6.10398	9.56128	5.60989	6.11802	6.03225
WBGene00001598	glh-1	T21G5.3	32.6482	42.4275	42.8995	37.9521	55.9173	55.1215	42.6052	46.1011	57.5564	38.0466	43.9733	41.4008
WBGene00001599	glh-2	C55B7.1	8.64218	9.06463	7.5444	9.11836	11.0495	10.7217	9.46783	9.47724	11.5742	7.76754	7.90244	8.24923
WBGene00001600	glh-3	B0414.6	7.23382	6.79847	5.47339	7.76293	8.41869	7.82752	9.02747	6.53233	6.91935	6.68872	9.43195	5.98069
WBGene00001601	glh-4	T12F5.3	16.1961	16.2828	15.2367	15.5259	17.0287	21.1803	20.2568	16.1702	24.3435	17.6927	16.3784	16.6531
WBGene00001602	gln-1	C45B2.5	35.0168	34.7897	34.9853	45.2838	53.0473	59.6602	44.752	41.4428	46.2338	34.9539	34.9874	37.6371
WBGene00001604	gln-3	Y105C5B.28	920.872	1064.46	1025.82	847.453	1020.05	836.097	811.096	683.057	658.093	940.017	663.996	808.837
WBGene00001606	gln-5	F26D10.10	1.79245	2.30812	4.51184	3.45019	3.39618	4.53865	2.422	4.49767	3.39677	0.719217	2.54917	2.99035
WBGene00001607	gln-6	C28D4.3	4.99326	7.34403	9.68937	5.60656	9.37536	11.7742	7.92656	6.63942	7.9258	5.32221	6.43667	5.77446
WBGene00001608		R07B1.8	6.84973	16.0729	13.3136	8.56387	14.35	15.063	11.3394	16.2773	14.1532	13.5213	8.15736	13.0957
WBGene00001609	glp-1	F02A9.6	9.21832	8.35121	9.54144	11.8908	13.3934	16.6417	13.321	8.9418	13.7129	10.069	10.9615	9.43506
WBGene00001612	glr-1	C06E1.4	18.5647	19.9758	23.003	17.1277	18.0332	17.1021	17.2293	19.1686	17.1726	19.9942	17.2069	20.4169
WBGene00001613	glr-2	B0280.12	10.4346	10.7013	13.0917	6.71555	8.56219	8.35374	7.81647	9.90558	7.61128	11.0759	10.133	8.14612
WBGene00001614	glr-3	K10D3.1	6.65768	7.05027	9.61541	5.60656	7.94036	6.84086	6.93574	7.60321	6.35322	12.2986	8.28482	8.24923
WBGene00001615	glr-4	C06A8.9	67.8571	81.9593	83.5801	58.9613	71.3675	63.8042	63.6326	74.2651	69.6338	72.4251	83.358	83.2141
WBGene00001616	glr-5	ZC196.7	45.2594	55.1431	42.0859	33.2697	51.134	49.2673	38.9172	47.7074	49.9451	53.9413	54.8073	64.2925
WBGene00001617	glr-6	F41B4.4	32.7763	35.0415	35.0593	26.1229	28.9871	24.1403	25.5411	28.4317	25.5387	35.6012	33.3942	30.6253
WBGene00001618	glr-7	C43H6.9	9.53841	7.30206	7.3225	5.97622	6.17052	6.44619	5.94492	5.35437	3.83709	5.68181	5.67191	4.64019
WBGene00001619	glr-8	F22A3.3	3.20081	3.73496	4.58581	3.81985	4.20935	4.20976	3.35778	3.96223	3.64838	4.81875	4.84343	4.12462
WBGene00001620	glt-1	C12D12.2	254.592	283.647	280.548	227.158	274.851	277.778	264.989	281.586	293.066	184.191	302.013	352.758
WBGene00001621	glt-3	K08F4.4	26.7587	29.2922	27.9586	29.6347	31.7136	24.4692	29.1741	32.8758	29.25	32.0052	32.502	34.6468
WBGene00001622	glt-4	T22E5.2	92.1192	137.27	120.045	82.1269	127.189	99.4555	94.7334	129.576	119.201	112.126	135.489	138.793
WBGene00001623	glt-5	Y53C12A.2	53.5175	42.3436	50.8877	92.4158	66.5364	48.4122	58.9538	43.9058	28.8096	67.7502	42.2526	56.6104
WBGene00001624	glt-6	R05G6.6	8.57816	6.79847	7.84025	7.70132	7.31852	6.11731	8.42197	7.97801	6.98225	7.6237	7.58379	8.30079
WBGene00001625	glt-7	W03G1.1	10.8827	8.93873	8.43197	9.30319	8.99269	9.01151	11.6146	10.5481	7.79999	11.5794	9.5594	12.9925
WBGene00001626	gly-1	F44F4.6	3.26482	2.97958	4.43788	1.97154	2.63084	2.10488	4.01832	2.78427	1.69839	3.59608	4.26987	1.7014
WBGene00001627	gly-2	C55B7.2	14.0836	13.3032	13.6095	18.668	14.8284	13.8133	15.0274	17.2411	15.0339	13.5932	15.1039	14.7971
WBGene00001628	gly-3	ZK688.8	63.568	48.9322	50.222	70.7905	60.3658	52.1615	65.229	58.3626	48.9387	57.3935	54.5523	47.8456
WBGene00001629	gly-4	Y116F11B.12	72.5943	70.5866	60.5031	58.0988	62.5662	68.5401	70.9537	55.5784	64.2241	71.9217	75.4556	77.9037
WBGene00001630	gly-5	Y39E4B.12	86.1657	84.813	80.9913	78.1222	75.7682	85.3792	100.623	82.6715	87.8128	88.176	87.2455	106.518
WBGene00001631	gly-6	H38K22.5	101.658	90.4784	85.6511	97.6527	88.0136	85.708	98.7517	91.6133	73.9741	104.79	116.752	98.4237
WBGene00001632	gly-7	Y46H3A.6	80.6603	62.7809	59.5416	72.6388	56.4913	65.9748	73.4858	57.8272	66.9919	61.7088	64.6216	60.6319
WBGene00001633	gly-8	Y66A7A.6	18.3726	7.1342	13.2397	18.7912	5.59652	8.7484	20.1467	12.5828	7.17096	11.7952	5.8631	10.3115
WBGene00001635	gly-10	Y45F10D.3	43.531	46.708	46.8936	47.4401	60.9877	51.438	52.8437	55.0429	54.7887	40.1323	52.7679	45.3192
WBGene00001636	gly-11	Y75B8A.9	9.53841	10.4075	8.87576	11.4596	9.23186	8.68263	11.4495	7.44257	8.99515	9.85327	9.75059	7.78521
WBGene00001637	gly-12	F48E3.1	13.5074	9.52625	9.68937	13.1847	8.70569	13.4844	15.2476	9.3166	11.2597	8.12715	10.3242	10.5178
WBGene00001638	gly-13	B0416.6	32.5202	29.2082	26.4794	33.2081	29.1784	34.2701	34.6787	34.2144	34.6596	31.9332	36.7718	31.1409
WBGene00001639	gly-14	M01F1.1	2.04852	1.63667	1.77515	1.54026	1.2915	0.920885	1.15596	0.749612	1.38387	0.791139	1.72069	1.08271
WBGene00001643	gly-18	F22D6.11	6.3376	10.4075	10.7988	6.77716	8.56219	7.3013	7.76142	8.13864	9.18386	6.47295	7.45634	8.14612
WBGene00001644	gly-19	F22D6.12	12.3551	13.1773	11.2426	20.0234	14.8284	12.4319	16.0733	13.1718	10.1903	14.3843	15.8049	15.4673
WBGene00001645	gly-20	C03E10.4	58.0626	53.7583	55.7694	62.3499	49.4598	49.5962	48.5502	53.3831	48.3096	49.554	58.1849	53.9809
WBGene00001646	gna-1	B0024.12	6.59366	5.91719	6.0651	8.87192	5.30952	6.11731	7.32106	6.90714	5.40967	5.68181	6.75531	4.33085
WBGene00001647	gna-2	T23G11.2	3.07277	4.28052	4.73374	3.81985	3.97018	7.49863	3.96328	5.46146	5.34677	5.10644	3.82376	3.35125
WBGene00001648	goa-1	C26C6.2	354.841	384.323	347.708	296.84	367.265	360.789	297.466	339.36	358.045	309.623	394.357	389.003
WBGene00001649	gob-1	H13N06.3	79.5721	83.7219	69.3049	67.2787	68.4975	79.3934	70.7335	71.9627	74.6031	96.0155	100.183	103.373
WBGene00001650	gon-1	F25H8.3	177.773	248.648	240.163	119.278	195.017	163.654	157.76	178.622	224.879	174.266	173.599	180.864
WBGene00001651	gon-2	T01H8.5	103.834	134.375	107.545	92.9087	125.085	121.491	110.311	110.246	142.476	150.173	167.098	155.24
WBGene00001653	gon-4	K04D7.5	30.5997	24.4241	25.222	26.3693	24.0602	28.679	28.7888	28.9671	25.8532	28.9844	26.4477	22.4792
WBGene00001660	gop-1	C34E10.3	36.7453	40.4551	34.0237	38.5682	34.5358	30.3892	35.5044	35.4995	28.6209	37.0397	36.963	36.3997
WBGene00001661	gop-2	C34E10.2	16.9003	28.7886	23.4468	28.6489	33.2443	27.6923	24.6054	32.2869	30.1306	22.4396	28.3596	23.9228
WBGene00001662	gop-3	C34E10.1	99.289	109.321	106.361	98.7001	113.03	100.442	93.6325	100.234	91.3354	87.6725	105.217	91.2572
WBGene00001663	gpa-1	T19C4.6	6.20957	5.74932	6.50889	5.29851	5.45302	5.45953	6.88069	5.24728	4.08871	8.77445	4.84343	4.79487
WBGene00001664	gpa-2	F38E1.5	16.4521	18.5069	17.0858	18.1135	19.2769	17.7599	17.3944	14.7245	18.3677	18.7716	17.7805	18.6123
WBGene00001665	gpa-3	E02C12.5	26.6307	27.9493	31.2871	31.1749	33.1486	27.5608	24.1099	31.805	25.1613	35.4574	32.7569	30.2128
WBGene00001666	gpa-4	T07A9.7	21.1253	22.6616	16.4202	16.0804	21.5729	19.3386	15.9082	14.6174	18.3677	15.2474	12.2998	14.5908
WBGene00001667	gpa-5	F53B1.7	1.47237	1.13308	1.55326	0.616106	1.722	2.82843	1.59632	2.89136	1.76129	1.0069	1.40205	1.80452
WBGene00001668	gpa-6	F48C11.1	3.26482	2.64385	3.25445	4.18952	3.06134	4.40709	3.24769	4.92602	3.83709	2.94879	4.58851	2.62944
WBGene00001669	gpa-7	R10H10.5	56.7183	66.8516	56.8788	54.0325	59.7918	64.4619	59.6694	66.8761	62.7774	63.363	66.7246	69.1905
WBGene00001670	gpa-8	F56H9.3	4.60916	6.92437	6.65682	4.55918	6.31402	4.80176	5.11923	7.65675	4.59193	3.59608	5.99056	3.91839
WBGene00001671	gpa-9	F56H9.4	11.4589	13.6809	15.7545	15.033	17.7941	12.8924	13.8164	19.2222	12.9581	7.69562	11.2801	9.12572
WBGene00001672	gpa-10	C55H1.2	3.26482	3.693	3.62427	3.57341	4.16151	3.88087	5.06419	3.53388	4.34032	5.32221	3.95122	3.96994
WBGene00001673	gpa-11	C16A11.1	10.3706	11.5826	8.28404	8.68709	10.4277	10.7217	8.31188	10.0662	8.86935	9.56559	7.83871	7.01185
WBGene00001674	gpa-12	F18G5.3	17.4764	20.4374	22.0415	21.0092	20.8076	19.7332	21.0824	20.186	21.5129	25.5322	41.8065	39.2354
WBGene00001675	gpa-13	F18E2.5	3.64892	3.86086	4.28995	2.64925	3.15701	3.48621	3.35778	3.74806	3.83709	4.17146	3.12274	3.50592
WBGene00001676	gpa-14	B0207.3	10.5627	9.73608	9.76334	10.289	13.9195	12.0373	14.2568	10.6552	10.8822	16.9016	14.3391	14.9002
WBGene00001677	gpa-15	M04C7.1	7.87399	7.55386	5.62131	7.76293	7.46202	5.39375	6.33024	5.99689	5.34677	8.84637	5.54445	4.58864
WBGene00001678	gpa-16	Y95B8A.5	15.4279	11.9603	13.9054	10.5354	13.202	12.8924	13.321	13.7072	12.8322	13.6651	10.7703	13.4566
WBGene00001679	gpb-1	F13D12.7	779.397	1040.17	863.39	614.997	948.203	988.109	711.243	849.042	996.26	703.107	909.992	962.325
WBGene00001680	gpb-2	F52A8.2	80.9164	89.723	92.8996	90.013	84.8566	82.6165	82.6233	87.3833	83.3467	90.909	89.2211	90.0713
WBGene00001681	gpc-1	K02A4.2	29.7035	36.0067	36.8344	32.4688	37.7406	38.0852	28.6237	37.1593	33.4645	23.6622	37.5366	36.3482
WBGene00001682	gpc-2	F08B6.2	87.126	86.7854	92.3079	100.425	92.0316	91.3649	88.8435	97.0212	85.0451	59.6231	87.5004	89.1433
WBGene00001683	gpd-1	T09F3.3	14.7237	11.7924	14.1273	12.0141	15.4502	20.9172	18.3302	12.1544	17.2984	15.1036	14.1479	11.1365
WBGene00001684	gpd-2	K10B3.8	526.149	433.298	400.445	490.482	424.139	423.541	420.548	347.552	366.914	701.38	661.192	762.642
WBGene00001685	gpd-3	K10B3.7	763.649	621.64	606.214	690.901	617.626	589.629	636.657	505.238	552.919	1037.76	957.597	1063.22
WBGene00001686	gpd-4	F33H1.2	11.907	10.2397	10.6509	10.289	11.8627	17.1679	12.4403	11.5654	14.6564	8.77445	9.81432	10.4147
WBGene00001687	gpn-1	F59D12.4	10.1786	9.44232	7.47043	4.6824	4.92685	8.15641	9.41279	8.67408	7.42257	9.56559	9.94178	8.09456
WBGene00001688	gpr-1	F22B7.13	10.4346	5.83326	4.73374	10.8435	7.89252	7.10397	7.59628	8.72762	6.10161	5.03452	5.22581	3.50592
WBGene00001689	gpr-2	C38C10.4	8.19407	6.00112	4.88167	7.0236	6.17052	9.66929	10.7339	8.19219	8.80644	4.89068	6.05429	4.89798
WBGene00001690	grd-1	R08B4.1	3.64892	0.923249	1.92308	7.94776	0.861002	1.84177	7.70637	1.60631	1.82419	1.0069	0.892211	0.515577
WBGene00001691	grd-2	F46B3.5	1.85647	0.209829	0.591717	1.7251	0.908836	0.78933	1.70641	0.803156	0.188709	1.0069	0.254917	0.103115
WBGene00001692	grd-3	W05E7.1	28.8073	28.6207	20.4142	14.2936	10.4755	22.3643	9.63297	12.7434	16.3548	58.6881	84.059	97.2378
WBGene00001694	grd-5	F41E6.2	4.22507	5.62343	6.21303	9.17997	2.82217	5.32798	4.29355	4.49767	7.86289	11.7232	31.0362	30.1097
WBGene00001695	grd-6	T18H9.1	1.02426	1.46881	3.7722	1.90993	0.478335	1.38133	2.53209	1.98112	6.98225	1.51036	0.764752	4.79487
WBGene00001698	grd-9	C04E6.6	1.40836	0.71342	1.33136	0.800937	1.19584	0.986662	1.98164	0.803156	0.377419	1.79804	0.828482	1.03115
WBGene00001699	grd-10	F09D12.1	99.6091	83.4281	89.4233	56.3737	61.0833	108.072	39.3025	66.2336	92.4676	106.444	106.938	154.312
WBGene00001700	grd-11	K02E2.2	1.40836	0.797351	0.961541	0.924158	0.717502	1.71021	1.70641	0.642524	0.880644	1.43843	0.446106	0.515577
WBGene00001701	grd-12	F02D8.2	1.53639	1.46881	2.44083	1.7251	1.0045	1.77599	2.14678	1.87403	2.26451	1.6542	1.01967	2.11387
WBGene00001702	grd-13	W05E7.3	75.7951	73.6921	70.7842	30.9285	39.3191	70.9081	24.6604	37.9089	64.7903	57.0339	85.9709	122.965
WBGene00001703	grd-14	T01B10.2	0.576145	1.63667	4.58581	4.62079	0.956669	3.28887	1.10091	1.76694	4.27741	1.79804	1.65696	7.06341
WBGene00001705	grd-16	Y69A2AL.1	1.40836	1.30094	2.58876	1.54026	2.58301	2.36799	1.92659	2.14175	1.32097	2.15765	2.10307	2.99035
WBGene00001707	grh-1	Y48G8AR.1	30.9838	25.2635	45.7841	24.521	20.9032	36.0461	32.0365	16.5985	34.4709	36.9678	24.2809	33.4094
WBGene00001708	grk-1	F19C6.1	69.0734	76.21	76.6274	49.4117	73.807	82.0903	65.5042	72.9265	81.5225	71.3463	88.3926	80.0691
WBGene00001709	grk-2	W02B3.2	80.2122	87.7506	97.0416	52.9235	80.8386	90.2467	72.6601	77.4242	102.343	92.3475	93.2361	108.22
WBGene00001710	grl-1	C24G6.7	1.21631	1.55274	3.62427	3.14214	0.956669	2.69688	1.48623	2.19529	4.59193	2.6611	1.01967	6.90873
WBGene00001713	grl-4	F42C5.7	45.1314	63.0327	91.2724	54.9566	37.1188	137.672	35.7796	44.3342	122.598	55.1639	70.6759	154.158
WBGene00001714	grl-5	Y47D7A.5	2.81671	0.545556	1.47929	2.77247	0.956669	1.11822	2.91741	1.33859	0.880644	1.94189	0.764752	1.28894
WBGene00001715	grl-6	K10C2.5	1.08827	1.5947	3.10652	1.29382	0.956669	2.30221	1.43118	0.910243	2.95645	1.86996	2.99528	3.76371
WBGene00001716	grl-7	T02E9.2	8.77021	0.629488	5.99114	8.1942	0.430501	3.28887	10.5687	0.910243	1.50968	1.0069	0.95594	2.11387
WBGene00001717	grl-8	ZC487.5	3.5849	4.61625	3.7722	5.42173	3.53968	2.49954	3.57796	4.17641	3.9	6.32911	5.48073	4.69175
WBGene00001718	grl-9	ZC487.4	2.24057	1.63667	3.69823	3.26536	1.86551	1.31555	2.36696	1.12442	1.13226	3.66801	1.40205	2.83567
WBGene00001719	grl-10	C26F1.5	4.48113	1.93043	3.10652	3.45019	2.63084	1.77599	6.11005	1.55277	2.64193	1.72612	1.5295	1.59829
WBGene00001721	grl-12	F28A12.2	1.28032	0.797351	0.961541	1.41704	1.53067	1.38133	2.03668	1.12442	1.19516	2.30149	1.14713	1.03115
WBGene00001722	grl-13	F32D1.4	0.448113	0.881283	1.70119	0.492884	0.0956669	0.52622	1.76146	0.267719	1.69839	1.72612	0.637294	2.26854
WBGene00001723	grl-14	T03D8.4	2.62466	4.70018	5.91717	3.32697	4.40068	3.94665	8.03665	5.46146	3.01935	3.88377	3.50512	3.71216
WBGene00001724	grl-15	Y75B8A.20	3.5849	0.755386	2.21894	3.75824	0.861002	2.43377	3.68805	1.23151	1.25806	0.575374	1.72069	1.85608
WBGene00001725	grl-16	Y65B4BR.6	4.16105	3.81889	15.9024	16.0804	2.05684	8.15641	6.71556	5.08665	16.7322	10.069	1.97561	15.0033
WBGene00001726	grl-17	C56A3.1	1.08827	0.839317	0.739647	1.35543	0.813169	0.855107	1.8165	1.33859	0.943547	0.86306	0.318647	0.206231
WBGene00001727	grl-18	T05C3.4	1.08827	1.30094	1.84912	1.10899	1.24367	0.920885	1.32109	0.696068	0.754838	0.934982	0.573564	0.412462
WBGene00001729	grl-20	C23H5.9	4.86523	2.85368	2.73669	1.04738	3.15701	2.82843	1.26605	2.46301	2.76774	5.39413	2.74036	2.52633
WBGene00001730	grl-21	ZC168.5	23.5579	42.7213	66.2723	31.3598	29.8003	134.778	19.8164	24.3624	73.0306	38.9096	33.7128	119.356
WBGene00001733	grl-24	F11E6.2	0.576145	1.09111	0.295859	1.60187	0.430501	0.657775	1.26605	0.696068	1.00645	1.0069	0.828482	0.876481
WBGene00001737	grl-28	T24A6.15	1.6004	1.5947	0.887576	0.308053	0.956669	1.18399	1.04587	0.588981	0.817741	1.36651	1.40205	0.567135
WBGene00001740	gro-1	ZC395.6	8.51415	9.02266	8.65387	11.0283	8.46652	8.22218	7.9816	10.3339	8.80644	9.85327	7.13769	8.19768
WBGene00001743	grp-1	K06H7.4	30.1516	27.8653	30.3995	28.2176	28.7001	30.5865	32.1466	24.7907	28.7467	25.8918	26.0016	28.2021
WBGene00001744	gars-1	T10F2.1	83.221	67.9008	61.5386	80.833	73.5679	74.9205	84.3848	77.0494	80.1386	60.2704	64.4304	60.1679
WBGene00001745	gsa-1	R06A10.2	156.648	162.87	162.205	120.017	140.917	138.922	136.293	117.047	144.677	168.944	144.666	178.235
WBGene00001746	gsk-3	Y18D10A.5	166.89	178.775	156.139	151.069	178.945	175.429	153.247	150.19	176.003	169.16	168.309	187.825
WBGene00001747	gsp-1	F29F11.6	264.899	291.285	237.131	262.399	290.062	280.672	251.668	284.96	282.498	255.178	301.822	288.672
WBGene00001748	gsp-2	F56C9.1	576.273	706.999	596.969	568.665	740.701	642.383	641.336	696.068	683.569	600.187	793.431	733.872
WBGene00001749	gst-1	R107.7	68.0492	26.5644	59.0978	90.4443	22.0991	46.8336	70.1831	59.1122	59.5693	42.29	29.7616	91.6696
WBGene00001750	gst-2	K08F4.6	5.63342	5.4136	8.06215	5.97622	4.59201	4.53865	4.40364	6.15753	4.46612	10.141	12.0449	13.7659
WBGene00001751	gst-3	K08F4.11	17.9245	14.5202	17.5296	15.5259	13.3934	13.0897	12.3852	14.0284	11.071	26.8268	34.4776	29.7488
WBGene00001752	gst-4	K08F4.7	21.1893	8.14138	29.0681	49.4117	14.0152	21.4435	21.3026	22.9167	23.8403	53.4378	40.2132	66.5094
WBGene00001753	gst-5	R03D7.6	362.779	130.556	521.673	579.447	87.1526	292.907	274.897	433.865	446.675	478.783	183.094	945.723
WBGene00001754	gst-6	F11G11.3	116.765	70.4187	73.5209	168.936	130.442	139.448	71.1739	80.1014	86.5547	71.2744	66.7884	85.2765
WBGene00001755	gst-7	F11G11.2	380.256	98.1582	347.412	589.613	162.777	189.308	221.393	226.49	211.921	590.189	236.308	623.023
WBGene00001756	gst-8	F11G11.1	12.8672	4.11265	11.5385	24.2746	11.0495	11.9715	9.57792	10.3875	6.66773	12.1548	4.20614	12.0645
WBGene00001757	gst-9	R05F9.5	6.65768	3.06351	8.50594	6.03783	1.96117	3.68354	4.12841	4.6583	4.0258	9.63751	2.54917	11.2396
WBGene00001758	gst-10	Y45G12C.2	18.5007	12.5478	21.2279	15.1562	8.75352	16.5101	17.1192	14.8851	16.7322	16.8297	16.5696	32.1205
WBGene00001759	gst-11	R11G1.3	13.4434	15.4854	11.7604	9.3648	13.2499	12.1031	11.9999	14.8851	11.7	13.3055	14.3391	12.1676
WBGene00001760	gst-12	F37B1.2	59.343	17.5417	101.849	90.7523	9.75803	59.2655	46.5685	70.0352	101.526	91.1967	21.2219	176.121
WBGene00001761	gst-13	T26C5.1	32.7763	37.9791	32.6184	36.3502	28.8436	37.0327	34.1282	39.4617	49.4419	40.2762	66.1511	54.1356
WBGene00001762	gst-14	F37B1.3	4.3531	0.797351	5.47339	7.45488	0.574002	8.09063	2.86237	2.24884	11.8887	7.26409	3.2502	16.3954
WBGene00001763	gst-15	F37B1.4	9.21832	7.93155	15.2367	19.0377	4.87901	11.7742	7.92656	17.0269	14.908	18.1243	15.0401	30.0581
WBGene00001764	gst-16	F37B1.5	11.4589	3.98676	13.5355	12.0141	3.92234	7.63019	7.81647	10.7087	12.7693	13.3055	9.49568	26.9131
WBGene00001765	gst-17	F37B1.6	3.90498	0.671454	0.887576	1.54026	0.956669	1.97332	1.10091	0.803156	0.377419	0.86306	0.318647	0.464019
WBGene00001766	gst-18	F37B1.7	2.43261	0.461625	1.03551	2.58764	2.24817	1.77599	2.47705	1.01733	0.566128	1.6542	0.509835	0.515577
WBGene00001767	gst-19	F37B1.8	12.9953	7.76369	14.719	13.7392	7.41419	10.9191	11.2843	9.37015	18.3677	14.4563	14.0205	21.1387
WBGene00001768	gst-20	Y48E1B.10	78.5478	89.765	102.737	44.3596	53.7648	71.6974	61.9262	87.0621	102.847	107.307	177.805	199.528
WBGene00001769	gst-21	ZK697.6	5.37736	4.02872	8.21008	10.289	3.06134	4.53865	3.96328	7.06777	6.41612	7.55178	4.14241	7.47587
WBGene00001770	gst-22	F21H7.1	8.7062	11.121	11.3166	6.83877	12.4845	11.8399	12.2752	11.5654	10.0016	7.12025	6.81904	8.50702
WBGene00001771	gst-23	T28A11.11	3.64892	3.18941	3.99409	3.45019	3.20484	2.82843	2.36696	2.40947	2.70484	4.45915	3.95122	4.74331
WBGene00001772	gst-24	F37B1.1	24.3261	30.5092	42.3078	33.5161	24.6821	25.3243	36.275	44.7625	35.4774	39.7008	42.0614	54.2903
WBGene00001773	gst-25	F37F2.3	6.14555	0.797351	6.13907	5.2369	0.526168	2.69688	4.78896	3.53388	2.95645	2.37342	1.59323	6.85718
WBGene00001774	gst-26	Y53F4B.29	37.5135	41.5462	39.5711	25.938	38.3146	41.4398	27.0824	42.5672	46.2967	29.5598	36.3895	33.3063
WBGene00001775	gst-27	Y53F4B.30	67.409	100.97	78.1807	55.4495	73.4722	72.421	64.018	83.7959	90.266	75.6616	89.4123	80.1207
WBGene00001776	gst-28	Y53F4B.31	32.9043	50.5269	35.8729	22.9191	39.2234	37.3616	19.7063	37.5877	41.8306	24.3815	39.0024	38.6683
WBGene00001777	gst-29	Y53F4B.32	1.79245	0.419659	0.739647	1.47865	1.24367	1.97332	1.65137	2.0882	0.943547	3.23648	2.80409	6.90873
WBGene00001778	gst-30	ZK546.11	4.99326	1.63667	16.1243	13.3695	3.53968	9.60351	2.58714	11.8332	9.81289	5.39413	2.23053	27.8412
WBGene00001779	gst-31	Y53F4B.35	18.0526	6.96633	36.6125	35.919	3.77884	18.9439	17.7247	26.6112	32.7725	30.279	4.84343	60.5288
WBGene00001780	gst-32	Y53F4B.37	3.52089	0.965215	1.99705	2.03315	1.38717	2.43377	2.64219	2.24884	1.63548	1.6542	2.23053	2.16542
WBGene00001781	gst-33	C02A12.1	36.6813	12.6317	53.6983	77.6293	7.89252	17.8257	14.5871	44.2806	24.8467	76.9562	12.8096	85.1218
WBGene00001782	gst-34	Y1H11.1	4.86523	2.35009	4.8077	2.77247	2.20034	2.49954	2.69723	2.14175	1.44677	4.3153	8.53974	10.4662
WBGene00001783	gst-35	Y1H11.2	35.4649	22.9553	61.0948	41.8952	17.9854	39.2692	40.9539	73.8903	58.4999	45.0949	32.502	70.3247
WBGene00001784	gst-36	R07B1.4	64.0161	54.5976	62.0564	59.2077	51.0861	56.1082	59.5593	62.1107	69.9483	61.2054	70.3572	81.4096
WBGene00001785	gst-37	Y32G9A.1	10.9468	0.545556	18.2693	16.3268	0.382668	11.9715	5.17428	14.7245	16.1661	15.8228	0.573564	46.7113
WBGene00001786	gst-38	F35E8.8	10.5627	8.93873	16.6421	11.7676	8.08386	20.1279	10.4587	13.1182	17.6129	9.92519	13.0008	32.0173
WBGene00001787	gst-39	Y53F4B.33	84.2452	29.6279	101.701	108.496	17.9376	54.398	48.7153	89.4715	90.7064	110.112	28.9331	200.456
WBGene00001788	gst-40	F56B3.10	16.0681	11.6245	21.6716	18.5448	13.2977	16.1155	14.5871	21.471	21.1984	12.9459	11.4076	24.7477
WBGene00001789	gst-41	R13D7.7	5.05728	5.74932	7.84025	6.22267	4.83118	5.45953	4.23851	4.49767	5.78709	17.6208	19.9473	16.9625
WBGene00001790	gst-42	D1053.1	19.2689	21.5705	18.6391	15.2794	15.1632	13.7475	15.5779	19.1686	17.1097	18.6277	34.9237	28.7692
WBGene00001791	gst-43	Y71F9AL.5	6.14555	6.37881	6.73078	7.51649	5.83568	5.8542	5.72474	9.95913	6.10161	5.17836	6.56412	6.44471
WBGene00001792	gst-44	F13A7.10	2.11253	3.14744	4.58581	5.36012	2.43951	2.10488	2.20182	3.05199	1.44677	2.80495	1.40205	3.29969
WBGene00001793	gsy-1	Y46G5A.31	183.086	181.209	154.808	151.87	160.051	163.457	149.063	141.891	158.264	258.343	269.703	272.328
WBGene00001794	gta-1	K04D7.3	400.037	348.778	328.403	403.796	364.348	347.305	373.814	337.379	365.782	398.518	426.987	421.536
WBGene00001795	gtl-1	C05C12.3	154.151	201.562	170.636	99.501	162.012	134.252	144.219	140.713	170.342	132.624	133.832	144.155
WBGene00001796	gtl-2	F54D1.5	25.5424	21.8223	26.3314	25.63	27.4086	24.6666	24.6604	27.5215	26.4193	20.4977	19.5012	24.7477
WBGene00001803	lite-1	C14F11.3	20.6772	17.0381	16.5681	18.3599	15.8329	14.7999	17.3944	18.6868	15.2226	14.6001	17.9717	20.8809
WBGene00001804	gur-3	ZC504.5	4.28908	3.35727	3.40237	2.8957	2.24817	2.56532	2.14678	5.40791	3.45967	2.80495	4.20614	3.76371
WBGene00001805	gur-4	K09E4.5	3.20081	3.81889	2.58876	4.37435	3.82668	3.09154	4.23851	3.8016	4.59193	2.15765	3.63257	3.60904
WBGene00001806	gur-5	ZK622.2	0.448113	1.09111	1.2574	1.04738	0.382668	0.723552	1.211	0.696068	0.629032	1.36651	0.509835	1.08271
WBGene00001808	gut-2	T10G3.6	3.32884	4.28052	4.8077	6.65394	5.54868	5.78842	5.11923	4.81893	4.40322	5.68181	3.82376	3.96994
WBGene00001811	haf-1	C30H6.6	17.4764	13.1353	15.7545	17.9287	14.3979	11.1822	13.1008	13.493	9.81289	19.5627	14.7215	17.0656
WBGene00001812	haf-2	F43E2.4	36.1051	31.936	36.3167	53.6628	35.7316	38.3483	47.5043	45.887	39.8806	34.7382	34.1589	41.2462
WBGene00001813	haf-3	F57A10.3	36.5532	35.7969	33.432	30.1276	37.3579	35.6514	33.3025	35.6066	35.9806	34.9539	37.2179	35.2139
WBGene00001814	haf-4	W04C9.1	330.323	343.7	267.53	182.675	262.797	268.635	232.072	268.95	321.246	245.756	286.973	275.679
WBGene00001815	hmt-1	W09D6.6	36.3612	28.9564	40.0149	26.1845	23.0557	25.127	26.0365	28.3246	33.779	29.2002	24.9182	40.679
WBGene00001816	haf-6	Y48G8AL.11	22.2776	18.9686	18.1213	17.9287	19.8987	22.4959	19.1558	19.1151	17.0468	18.4839	14.4666	20.7262
WBGene00001817	haf-7	Y50E8A.16	28.4872	33.0271	29.7338	25.9997	31.5701	31.8363	39.1374	32.0727	32.8984	38.55	47.5421	35.5233
WBGene00001819	haf-9	ZK484.2	302.604	359.06	292.234	212.926	348.945	263.439	262.127	313.124	346.408	317.319	403.152	347.344
WBGene00001820	ham-1	F53B2.6	14.6597	11.3308	9.68937	17.0661	14.4935	17.8257	16.6238	11.1906	14.4677	12.2986	9.04957	13.0957
WBGene00001821	ham-2	C07A12.1	26.5027	31.0128	29.5119	25.2603	27.0737	28.087	27.6329	31.1089	29.7532	19.9942	27.4674	26.1398
WBGene00001823	hap-1	ZC395.7	16.5802	15.947	15.7545	17.0661	16.2155	15.063	14.9724	18.6332	16.7322	15.9666	17.2707	12.1676
WBGene00001824	hbl-1	F13D11.2	54.6698	51.9537	54.364	47.3785	54.1475	53.5429	52.5685	52.1516	59.8209	39.7727	54.1062	59.4976
WBGene00001827	hcf-1	C46A5.9	62.6078	55.4369	52.9587	60.8712	61.753	62.6202	63.2473	56.8099	64.4128	58.5443	50.3462	53.2076
WBGene00001828	hch-1	F40E10.1	1.47237	0.461625	2.44083	1.66348	0.908836	3.35465	2.422	0.160631	2.51613	0.934982	0.509835	1.54673
WBGene00001829	hcp-1	ZK1055.1	37.5775	27.4876	31.9527	28.8954	30.7569	40.4531	35.1741	26.8789	41.8306	24.5253	19.5649	18.2514
WBGene00001830	hcp-2	T06E4.1	24.7102	18.7168	17.6776	21.5637	22.0991	24.9297	21.8531	17.7765	20.8209	16.9016	15.295	15.8282
WBGene00001831	hcp-3	F58A4.3	10.8827	9.77805	7.84025	14.1704	13.5369	15.1288	13.9816	9.20952	13.0839	6.76064	8.22109	6.96029
WBGene00001832	hcp-4	T03F1.9	22.9178	14.5622	20.5622	18.4216	20.0422	25.0612	21.3026	19.7041	22.3935	14.3124	11.2801	12.2707
WBGene00001833	hcp-6	Y110A7A.1	32.7763	23.6268	25.7397	32.4072	29.0349	39.5323	34.6236	25.8081	31.9548	20.8573	20.7758	16.9109
WBGene00001834	hda-1	C53A5.3	84.4373	61.7738	64.2013	76.9516	67.3495	80.117	81.1922	67.5186	65.8596	67.3187	65.6412	65.0143
WBGene00001835	hda-2	C08B11.2	21.7015	22.5357	17.4557	22.5495	23.6776	22.0355	21.4127	20.6679	20.8838	18.9154	20.7758	20.4169
WBGene00001836	hda-3	R06C1.1	46.0916	37.8532	32.1007	52.3074	42.811	43.742	42.8805	42.7814	40.8241	42.5057	37.4091	39.0807
WBGene00001837	hda-4	C10E2.3	199.09	221.999	216.79	168.197	228.118	216.934	192.274	205.34	244.505	212.385	218.209	261.243
WBGene00001838	hda-10	Y51H1A.5	17.4764	16.5346	16.1243	16.6965	16.072	17.431	17.7247	15.1529	18.9339	13.5213	15.8686	18.1999
WBGene00001839	hdl-1	ZK829.2	1.72844	0.209829	0.369823	0.862548	0.526168	0.394665	1.15596	0.321262	0.566128	1.43843	0.446106	0.103115
WBGene00001840	hel-1	C26D10.2	243.069	201.058	194.305	238.31	212.811	206.344	212.09	208.071	212.235	168.153	180.29	174.214
WBGene00001841	hen-1	C36B7.7	1.53639	0.881283	1.47929	1.66348	1.67417	1.71021	1.76146	0.642524	2.13871	0.791139	0.509835	0.309346
WBGene00001842	her-1	ZK287.8	1.28032	1.17504	0.369823	1.10899	1.2915	1.77599	1.15596	1.60631	1.06935	1.79804	1.0834	0.773366
WBGene00001843	hgo-1	W06D4.1	69.7776	69.5374	63.3138	61.3025	61.0833	54.398	61.2657	60.4508	61.4564	64.298	89.476	87.4934
WBGene00001844	hid-1	K02E10.2	49.6125	50.0653	41.864	37.4592	41.95	45.518	46.7887	44.0665	47.429	45.6703	45.7577	49.3923
WBGene00001851	hif-1	F38A6.3	757.759	862.734	731.437	709.137	880.566	870.762	728.583	736.922	859.131	892.117	942.239	996.095
WBGene00001852	hil-1	C30G7.1	16.1961	20.2275	17.0119	17.9287	16.5025	17.1679	15.3027	19.4899	14.908	57.3216	84.8238	70.2216
WBGene00001853	hil-2	Y73B6BL.9	49.0364	41.84	51.7753	59.331	54.004	78.4725	56.9171	52.098	75.4209	23.7342	17.5256	25.5211
WBGene00001854	hil-3	F22F1.1	94.8719	131.773	113.61	87.9799	129.007	145.105	107.834	106.445	161.913	81.8469	92.535	141.062
WBGene00001855	hil-4	C18G1.5	11.5869	17.6257	18.2693	18.1135	23.3427	34.7963	18.9357	17.4552	32.9613	10.2848	12.7459	13.3534
WBGene00001856	hil-5	B0414.3	10.1786	9.65215	11.2426	11.5828	15.8329	23.943	14.8623	11.6725	21.7645	7.98331	9.81432	9.74441
WBGene00001858	hil-7	C01B10.5	64.8484	72.7268	75.7398	74.4256	72.8504	72.2237	89.0086	88.7755	75.7983	43.2969	50.4737	63.7769
WBGene00001859	hil-8	T05E8.2	2.11253	1.46881	2.73669	1.1706	1.48284	1.11822	2.47705	0.856699	1.50968	3.73993	1.84815	2.01075
WBGene00001860	him-1	F28B3.7	84.6934	74.9091	77.8848	68.3877	79.5949	79.1303	78.55	66.18	78.9435	80.9838	70.1023	73.5729
WBGene00001862	him-3	ZK381.1	1.66442	2.47599	1.70119	4.74401	3.92234	4.60442	1.92659	3.64097	3.9629	2.22957	2.10307	1.75296
WBGene00001863	him-4	F15G9.4	320.145	366.152	338.536	220.874	301.399	265.807	279.136	267.397	307.345	318.541	334.707	347.551
WBGene00001864	him-5	D1086.4	42.5707	47.2955	43.1954	39.1227	47.7856	40.7163	31.431	40.2649	33.5274	33.8032	41.2966	31.7596
WBGene00001865	him-6	T04A11.6	9.41037	9.27446	13.1657	10.9667	11.2887	9.60351	9.24765	10.2804	11.3855	9.78135	7.20142	8.71325
WBGene00001867	him-8	T07G12.12	7.29784	5.91719	8.21008	6.16106	6.88802	9.73507	7.10087	7.87092	10.4419	4.9626	7.58379	5.05266
WBGene00001869	him-10	R12B2.4	11.715	10.6593	10.2811	11.8292	10.4277	12.6951	13.1559	10.1733	12.1403	14.9597	6.18175	7.37275
WBGene00001872	him-14	ZK1127.11	2.17655	1.34291	1.18343	2.95731	2.29601	1.31555	0.935774	2.40947	1.82419	1.58228	1.33832	1.59829
WBGene00001874	him-17	T09E8.2	53.5815	55.6887	55.9173	46.3311	59.5048	57.358	52.2382	59.8619	58.3741	59.2635	48.753	51.9186
WBGene00001876	his-2	T10C6.13	0.448113	0.209829	1.2574	0.985769	0.621835	0.328887	0.880729	0.160631	0.566128	0.719217	0.127459	0.464019
WBGene00001877	his-3	T10C6.12	3.00876	1.63667	1.62722	3.08053	1.2915	1.64444	4.23851	2.19529	1.50968	1.58228	0.637294	1.18583
WBGene00001878	his-4	T10C6.11	1.15229	1.09111	0.517753	1.1706	0.478335	0.328887	0.770637	0.803156	0.251613	0.719217	0.127459	0.309346
WBGene00001879	his-5	F45F2.3	0.704178	0.209829	1.40533	1.29382	0.574002	0.855107	1.15596	0.42835	0.251613	0.934982	0.127459	0.206231
WBGene00001880	his-6	F45F2.13	1.08827	0.50359	0.813611	1.7251	0.765335	1.18399	1.48623	0.535437	0.566128	0.791139	0.764752	1.03115
WBGene00001881	his-7	F45F2.4	0.960242	0.50359	1.92308	1.78671	0.717502	0.460442	1.32109	0.481893	0.566128	1.72612	0.382376	0.360904
WBGene00001883	his-9	ZK131.3	2.43261	1.38487	0.961541	1.54026	1.05234	0.52622	1.04587	0.321262	0.566128	0.791139	0.127459	1.13427
WBGene00001884	his-10	ZK131.4	1.02426	0.377693	1.18343	0.616106	0.526168	0.855107	1.211	0.588981	0.440322	1.6542	0.191188	0.773366
WBGene00001885	his-11	ZK131.5	1.08827	0.377693	1.77515	1.23221	0.191334	0.131555	1.32109	0.481893	0.629032	0.86306	0.127459	0.154673
WBGene00001887	his-13	ZK131.7	1.66442	1.30094	2.2929	2.15637	0.574002	0.460442	1.32109	0.696068	1.00645	0.575374	0.127459	0.979597
WBGene00001888	his-14	ZK131.8	1.02426	0.335727	0.591717	0.985769	0.382668	0.52622	0.715592	0.107087	0.880644	0.647295	0	0.515577
WBGene00001889	his-15	ZK131.9	0.576145	0.419659	1.92308	1.23221	0.382668	0.657775	0.935774	0.374806	0.377419	0.43153	0.318647	0.103115
WBGene00001891	his-17	K06C4.5	1.21631	0.923249	1.92308	1.41704	1.435	1.11822	1.87155	1.07087	1.95	1.6542	1.46578	0.824923
WBGene00001892	his-18	K06C4.10	0.512129	0.629488	0.665682	0.862548	0.239167	1.24977	1.37614	0.588981	0.125806	1.0069	0.318647	0.412462
WBGene00001893	his-19	K06C4.11	0.83221	0.251795	0.887576	0.924158	0.430501	1.24977	1.211	0.535437	0.377419	0.934982	0.254917	0.824923
WBGene00001895	his-21	K06C4.3	0.960242	0.377693	0.739647	1.66348	0.430501	0.78933	1.48623	0.696068	0.754838	1.07883	0.446106	0.567135
WBGene00001898	his-24	M163.3	152.807	137.312	147.56	171.524	138.956	162.997	150.329	126.899	175.059	125	101.457	146.888
WBGene00001899	his-25	ZK131.2	1.72844	1.55274	0.961541	2.77247	1.2915	1.38133	1.8165	1.55277	1.50968	1.43843	0.828482	1.28894
WBGene00001900	his-26	ZK131.1	1.40836	0.797351	1.10947	0.677716	0.478335	0.591997	0.825683	0.588981	0.314516	0.503452	0.382376	0.721808
WBGene00001901	his-27	K06C4.13	1.34434	1.04915	1.2574	1.97154	1.91334	2.30221	1.70641	1.17796	2.13871	1.43843	0.892211	1.3405
WBGene00001902	his-28	K06C4.2	2.81671	2.26616	2.88462	4.0663	2.72651	2.69688	3.52291	2.73073	1.82419	4.17146	1.59323	1.85608
WBGene00001906	his-32	F17E9.10	3.45687	1.17504	2.07101	2.58764	1.2915	2.43377	3.30273	1.44568	1.82419	1.36651	0.382376	0.360904
WBGene00001909	his-35	C50F4.13	173.676	120.904	131.879	179.656	127.859	132.607	176.256	138.785	131.782	152.546	102.222	105.436
WBGene00001910		C50F4.6	14.7877	10.9111	15.0148	19.0377	13.1064	15.3919	13.9265	11.7796	13.5871	9.56559	7.20142	7.88833
WBGene00001911	his-37	C50F4.7	262.21	224.098	238.462	288.399	216.159	220.749	253.98	231.63	204.813	243.599	190.105	199.683
WBGene00001912	his-38	K03A1.6	1.02426	0.797351	1.55326	0.800937	0.478335	0.591997	0.99082	1.7134	0.566128	0.86306	1.65696	0.567135
WBGene00001915	his-41	C50F4.5	66.5768	41.1265	48.3729	65.2456	51.8993	46.3073	66.1097	53.9721	45.3532	46.8929	35.2423	40.6275
WBGene00001916	his-42	F08G2.3	1.6004	0.629488	1.77515	0.554495	0.861002	0.657775	0.770637	0.642524	0.125806	1.15075	0.701023	0.928039
WBGene00001917	his-43	F08G2.2	0.384097	0.419659	1.03551	0.554495	0.287001	0.328887	0.99082	0.481893	0.188709	0.503452	0.191188	0.257789
WBGene00001918	his-44	F08G2.1	0.704178	0.419659	2.36687	1.35543	0.334834	0.657775	0.660546	0.588981	0.251613	0.719217	0.127459	0.206231
WBGene00001921	his-47	B0035.7	0.576145	0.125898	0.813611	1.41704	0.239167	0.52622	1.15596	0.374806	0.691935	0.503452	0.191188	0.721808
WBGene00001922	his-48	B0035.8	1.21631	0.755386	1.2574	0.862548	0.478335	0.723552	1.43118	1.17796	0.754838	1.58228	0.254917	0.464019
WBGene00001923	his-49	F07B7.5	1.21631	0.839317	2.2929	1.78671	1.62634	1.77599	1.92659	1.39214	1.69839	2.15765	0.509835	1.3405
WBGene00001924	his-50	F07B7.9	2.30458	2.55992	3.5503	4.31274	2.67867	2.6311	3.1376	3.15908	2.0129	4.38722	2.6129	1.80452
WBGene00001925	his-51	F07B7.10	0.960242	0.377693	1.77515	1.23221	0.430501	0.986662	1.43118	1.39214	0.880644	2.30149	0.892211	0.928039
WBGene00001926	his-52	F07B7.4	1.79245	1.38487	1.99705	0.800937	0.717502	0.986662	1.87155	0.588981	0.566128	2.44534	0.95594	1.08271
WBGene00001927	his-53	F07B7.3	1.34434	0.587522	1.92308	1.10899	0.574002	0.52622	1.32109	1.12442	0.754838	0.647295	0.892211	0.67025
WBGene00001932	his-58	F54E12.4	0.704178	0.419659	1.33136	1.60187	1.10017	1.31555	1.43118	0.803156	0.566128	0.791139	0.254917	0.412462
WBGene00001933	his-59	F55G1.2	0.384097	0.125898	1.18343	0.924158	0.526168	0.197332	1.48623	0.481893	0.440322	0.791139	0.0637294	0.309346
WBGene00001934	his-60	F55G1.11	1.08827	0.461625	2.44083	2.8957	0.956669	0.986662	1.26605	0.803156	0.377419	0.934982	0.637294	0.360904
WBGene00001935	his-61	F55G1.10	0.896226	0.50359	0.961541	0.369663	0.526168	0.52622	1.59632	1.28505	0.314516	0.287687	0.191188	0.103115
WBGene00001940	his-66	H02I12.6	0.768194	0.923249	1.84912	1.35543	0.526168	1.11822	1.43118	0.856699	1.00645	0.791139	0.573564	0.773366
WBGene00001945	his-71	F45E1.6	173.868	171.263	165.829	216.376	183.441	178.586	199.705	188.42	170.216	156.358	174.172	174.574
WBGene00001946	his-72	Y49E10.6	334.868	294.726	279.069	355.185	306.947	342.898	346.402	311.089	319.674	211.45	253.197	259.129
WBGene00001947	his-73	W09H1.2	0.640161	1.04915	0.591717	1.47865	1.148	0.657775	0.880729	0.696068	0.817741	1.22267	0.701023	0.464019
WBGene00001948	hlh-1	B0304.1	10.9468	10.8692	9.39351	14.1704	12.1975	11.7084	16.7338	9.95913	14.0274	10.5006	11.4076	11.2911
WBGene00001949	hlh-2	M05B5.5	26.5667	22.2419	20.3403	31.6062	25.3517	24.7323	27.0274	20.9891	27.2371	15.7509	17.1432	17.1172
WBGene00001950	hlh-3	T24B8.6	5.05728	3.65103	3.69823	7.70132	3.63534	5.32798	5.11923	3.85515	2.76774	3.02071	2.86782	1.75296
WBGene00001951	hlh-4	T05G5.2	3.07277	2.22419	1.62722	1.97154	2.82217	1.51288	2.25687	1.55277	1.25806	2.6611	1.33832	1.7014
WBGene00001952	hlh-6	T15H9.3	3.26482	4.70018	4.28995	4.37435	3.87451	3.02576	5.66969	3.90869	2.76774	5.32221	5.67191	3.76371
WBGene00001953	hlh-8	C02B8.4	2.75269	1.93043	1.70119	1.84832	3.01351	4.01243	2.75228	2.35592	2.0129	1.07883	1.21086	2.16542
WBGene00001954	hlh-10	ZK682.4	0.83221	0.923249	1.47929	2.8957	1.722	1.11822	1.70641	1.92757	0.943547	1.36651	1.40205	1.39206
WBGene00001955	hlh-11	F58A4.7	600.279	1044.36	787.132	452.838	827.567	694.742	568.18	746.292	766.349	467.779	821.726	704.433
WBGene00001957	hlh-13	F48D6.3	0.960242	1.38487	1.84912	1.10899	1.38717	1.24977	0.550455	0.803156	1.32097	2.94879	4.14241	1.95919
WBGene00001958	hlh-14	C18A3.8	0.768194	0.293761	1.84912	1.54026	0.287001	0.460442	0.880729	0.642524	0.691935	0	0.191188	0.464019
WBGene00001960	hlh-16	DY3.3	1.72844	2.30812	1.55326	2.15637	2.34384	0.986662	2.64219	2.35592	2.32742	2.30149	2.86782	3.09346
WBGene00001961	hlh-17	F38C2.2	2.30458	0.671454	0.443788	1.29382	0.908836	0.723552	1.04587	0.856699	0.440322	1.0069	0.892211	1.23739
WBGene00001962	hlh-19	F57C12.3	0.384097	0.419659	0.665682	0.492884	0.430501	0.328887	0.330273	0.0535437	1.06935	0.791139	0.127459	0.67025
WBGene00001971	hmg-1.1	Y48B6A.14	491.644	607.54	582.176	458.999	569.075	747.824	456.383	475.093	695.898	411.752	515.762	580.024
WBGene00001972	hmg-1.2	F47D12.4	176.621	177.18	184.024	178.055	181.193	206.804	175.155	191.151	185.627	192.678	187.938	194.321
WBGene00001973	hmg-3	C32F10.5	6.84973	7.84762	7.47043	9.73447	11.3365	15.1288	11.6146	10.5481	12.5806	5.75374	7.20142	7.78521
WBGene00001974	hmg-4	T20B12.8	70.2257	53.8842	57.1747	64.5679	57.6393	70.4477	68.2565	52.4193	58.8774	64.5857	50.3462	51.7639
WBGene00001975	hmg-5	F45E4.9	29.2554	22.7035	19.7486	25.8148	25.3996	25.1928	25.9264	23.0238	27.4887	21.2169	22.7514	21.2933
WBGene00001976	hmg-11	T05A7.4	82.6448	55.1431	57.0268	90.3827	59.8875	65.6459	79.2656	66.8761	61.0161	56.8181	45.3116	44.2365
WBGene00001977	hmg-12	Y17G7A.1	19.0768	22.4937	19.5267	22.303	28.0304	31.9679	24.4402	26.8254	37.2387	16.6858	16.6971	21.9636
WBGene00001978	hmp-1	R13H4.4	77.6516	75.2028	84.9854	81.2027	77.1076	88.668	98.0361	76.1391	83.0322	75.5897	75.583	79.038
WBGene00001979	hmp-2	K05C4.6	79.188	78.0985	82.0268	68.8806	76.7727	75.8414	76.183	78.388	78.1886	77.8193	82.0197	78.0068
WBGene00001980	hmr-1	W02B9.1	239.1	245.71	244.009	225.248	230.701	271.135	255.026	218.137	253.122	254.387	202.086	239.743
WBGene00001983	hoe-1	E04A4.4	23.942	34.0343	27.219	24.0897	36.9753	37.0985	26.3118	34.5357	36.7354	23.0869	29.2518	29.5426
WBGene00001984	hog-1	W06B11.4	3.26482	1.63667	1.40533	3.57341	1.81767	2.17066	3.85319	1.7134	2.0758	2.58918	1.91188	1.80452
WBGene00001985	hop-1	C18E3.8	0.192048	0.965215	1.62722	1.47865	1.2915	1.77599	1.59632	1.07087	1.19516	1.0069	1.0834	0.515577
WBGene00001986	hot-1	F43D2.4	25.8625	29.3761	29.0681	24.7674	30.7569	24.8639	24.2751	30.1986	27.2371	26.7549	32.1833	32.7907
WBGene00001987	hot-2	Y39B6A.48	20.8693	17.8775	19.7486	18.668	15.6415	17.9573	14.4219	16.3844	18.2419	21.0011	18.8639	16.2407
WBGene00001988	hot-3	W02B8.5	9.47439	10.9951	7.69233	8.07098	10.2842	10.8533	8.47701	11.1906	11.6371	8.6306	12.6184	11.7036
WBGene00001989	hot-4	T12A2.16	13.6995	18.0453	19.5267	17.559	18.3681	17.8915	18.4403	21.2033	22.1419	14.1686	17.2707	17.9421
WBGene00001990	hot-5	K07A12.6	7.10579	8.81283	7.76629	10.5354	8.32302	8.87996	6.93574	7.92447	7.54838	7.04833	8.09363	11.4974
WBGene00001991	hot-6	C13G3.2	3.13679	5.20377	4.06806	5.2369	4.06584	4.93331	2.75228	4.55121	4.90645	5.53797	5.79937	5.05266
WBGene00001992	hot-7	Y48B6A.9	6.84973	8.89676	6.95268	5.66817	8.80136	6.44619	7.48619	10.1733	7.79999	7.04833	11.6625	10.26
WBGene00001993	hpd-1	T21C12.2	302.668	311.303	288.092	249.831	215.729	259.821	285.741	285.334	309.358	210.083	249.437	307.078
WBGene00001994	hpk-1	F20B6.8	267.203	294.307	239.572	207.011	267.533	263.307	229.54	234.361	283.253	248.418	247.079	264.233
WBGene00001995	hpl-1	K08H2.6	10.9468	10.3656	8.8018	11.3363	9.32753	9.60351	10.9541	11.7261	9.49838	10.6444	9.1133	10.2084
WBGene00001996	hpl-2	K01G5.2	20.9973	18.9266	18.4172	24.7674	22.1469	27.2977	25.431	18.8474	24.7838	16.0385	15.9961	16.7047
WBGene00001997	hpr-9	Y39A1A.23	4.28908	3.5671	4.88167	5.48334	3.68318	3.68354	4.62382	2.78427	3.77419	3.45224	2.74036	3.24814
WBGene00001998	hpr-17	F32A11.2	6.27358	5.32967	3.84616	5.60656	6.79235	6.77508	5.06419	4.39058	3.9	9.2779	8.0299	4.43396
WBGene00001999	hrp-1	F42A6.7	180.205	125.184	168.27	169.121	136.612	188.584	178.733	131.182	183.614	142.693	113.183	137.711
WBGene00002000	hrp-2	F58D5.1	161.065	131.731	151.332	138.501	142.926	166.22	160.898	138.036	180.847	130.25	111.718	123.171
WBGene00002001	hars-1	T11G6.1	81.1085	81.6656	71.0061	74.4872	80.9342	78.8672	81.6876	76.7281	91.7757	75.5178	82.7207	79.1411
WBGene00002002	hsb-1	K08E7.2	12.5472	15.8211	12.7959	15.4642	14.7805	14.0764	14.0917	17.8836	12.0774	15.7509	18.4815	13.869
WBGene00002003	hse-5	B0285.5	18.4366	18.2971	21.4498	22.9191	23.0079	22.8248	21.6879	21.7923	21.8274	16.3981	20.2659	18.0968
WBGene00002004	hsf-1	Y53C10A.12	50.8928	49.1001	48.8906	45.9615	48.7423	53.4113	50.0364	47.172	57.6193	50.1294	50.0913	54.084
WBGene00002005	hsp-1	F26D10.3	1374.87	606.239	745.268	1313.48	830.437	883.786	1353.02	738.421	810.507	971.734	412.584	688.502
WBGene00002007	hsp-3	C15H9.6	1051.21	548.452	629.439	978.499	661.68	785.317	1017.52	687.769	814.533	702.172	503.844	646.276
WBGene00002008	hsp-4	F43E2.8	222.712	42.1757	115.237	238.556	75.4812	131.423	284.31	130.754	141.092	180.955	39.8946	180.864
WBGene00002010	hsp-6	C37H5.8	491.9	469.724	414.72	372.559	484.218	464.849	404.64	416.998	498.445	457.997	390.852	473.764
WBGene00002011	hsp-12.2	C14B9.1	394.339	462.338	445.933	333.375	434.615	526.088	317.227	425.298	489.575	317.822	406.275	384.002
WBGene00002012	hsp-12.3	F38E11.1	0.896226	0.71342	1.33136	1.78671	0.621835	0.920885	0.99082	1.12442	1.19516	7.04833	3.50512	5.92914
WBGene00002013	hsp-12.6	F38E11.2	0.576145	0.167863	0.221894	1.04738	0.191334	0	0.880729	0.214175	0.377419	1.36651	0.637294	3.35125
WBGene00002015	hsp-16.1	T27E4.8	14.8517	3.65103	29.5119	52.9851	6.79235	6.44619	20.532	21.3639	7.35967	28.9125	3.44139	82.4923
WBGene00002016	hsp-16.2	Y46H3A.3	2.88073	1.00718	5.17753	12.9998	1.2915	2.10488	4.78896	7.87092	2.20161	6.76064	0.573564	12.941
WBGene00002017	hsp-16.11	T27E4.2	13.7635	3.65103	29.7338	50.151	7.74902	7.16974	22.3485	19.9718	8.74354	29.3441	2.93155	79.6567
WBGene00002018	hsp-16.41	Y46H3A.2	4.09703	0.755386	8.50594	13.4311	1.05234	1.57866	4.89905	8.56699	2.20161	8.84637	0.446106	16.4985
WBGene00002019	hsp-16.48	T27E4.3	12.4831	3.35727	16.8639	51.568	8.61002	6.31464	19.2659	19.3293	6.73064	24.9568	3.2502	56.6104
WBGene00002020	hsp-16.49	T27E4.9	12.8032	2.68582	19.8965	52.369	8.61002	6.38042	19.1558	20.9891	8.49193	23.3026	3.6963	56.8166
WBGene00002021	hsp-17	F52E1.7	44.6193	30.1735	42.5297	41.8336	30.5178	35.4541	48.9355	33.0365	32.3322	17.8366	15.8686	22.8401
WBGene00002023	hsp-25	C09B8.6	117.214	106.467	97.7073	116.074	108.63	115.768	105.687	105.32	108.382	105.869	104.962	119.872
WBGene00002024	hsp-43	C14F11.5	91.095	96.8992	92.4558	81.8804	88.5876	96.0351	112.513	91.0778	101.589	88.1041	93.6822	108.22
WBGene00002025	hsp-60	Y22D7AL.5	146.085	108.65	103.403	106.278	127.285	117.742	114.55	117.154	134.235	109.321	88.9025	97.805
WBGene00002026	hsp-70	C12C8.1	1.21631	1.5947	1.33136	1.54026	1.722	1.18399	1.98164	2.19529	1.88709	4.02762	2.23053	3.76371
WBGene00002027	hsr-9	T05F1.6	129.633	100.97	107.767	98.2072	95.6669	104.389	109.431	90.3818	100.582	111.766	80.4902	86.5138
WBGene00002028	hst-1	F08B4.6	28.4232	27.8234	27.6628	28.957	30.4221	29.0079	28.4035	30.1451	28.2435	26.7549	28.9969	24.593
WBGene00002029	hst-2	C34F6.4	14.9798	11.3727	10.3551	10.597	10.4755	11.9057	13.2109	15.4741	12.0774	11.6513	12.8733	9.69285
WBGene00002030	hst-3.1	F40H3.5	4.92924	6.21095	5.32546	8.07098	5.40518	6.44619	4.51373	5.72918	4.08871	5.9695	6.62785	5.46512
WBGene00002031	hst-6	Y34B4A.3	14.2116	10.2816	9.54144	12.6302	9.99719	11.0506	12.7155	8.67408	10.379	9.78135	10.7065	9.22883
WBGene00002032	htp-1	F41H10.10	2.3686	2.51795	2.81066	5.11368	7.60552	6.24886	4.51373	6.69296	7.9258	3.66801	3.2502	1.90764
WBGene00002033	htp-2	Y73B6BL.2	2.3686	2.72778	1.40533	3.26536	3.44401	4.01243	3.85319	3.58743	3.77419	1.43843	2.80409	2.01075
WBGene00002034	htp-3	F57C9.5	3.07277	6.37881	5.17753	6.28428	6.45752	8.7484	6.55042	8.51345	8.55483	7.26409	7.20142	5.72291
WBGene00002035	hum-1	F29D10.4	80.7884	80.7004	85.5771	75.5962	78.9731	75.973	74.6968	69.1785	84.7935	89.9021	90.7506	98.269
WBGene00002036	hum-2	F36D4.3	138.723	153.217	137.574	129.259	132.834	129.976	126.99	131.664	131.342	125.935	138.42	140.34
WBGene00002037	hum-4	F46C3.3	94.6159	128.458	109.764	60.5016	102.603	119.649	88.0178	85.2416	127.631	84.8676	109.423	131.627
WBGene00002038	hum-5	T02C12.1	184.11	177.39	160.429	141.027	173.205	171.942	158.201	144.943	170.216	238.78	217.381	264.027
WBGene00002039	hum-6	T10H10.1	77.6516	82.5049	74.8522	60.748	78.0164	73.2103	73.3207	61.4682	71.458	70.9867	75.2644	84.6578
WBGene00002040	hum-7	F56A6.2	96.2163	138.445	132.397	81.8188	109.778	112.414	91.0453	93.7015	134.613	116.945	111.017	133.483
WBGene00002041	hum-8	Y66H1A.6	84.8854	90.8561	84.4677	60.1935	71.511	68.9348	77.0087	59.3264	72.087	101.41	105.217	102.961
WBGene00002042	hus-1	H26D21.1	6.65768	5.79129	5.39942	5.79139	5.50085	5.39375	3.90823	6.05044	4.27741	3.38032	4.84343	3.71216
WBGene00002043	hyl-1	C09G4.1	20.9973	19.4302	17.5296	24.3978	22.2426	17.8257	21.798	19.597	18.8709	26.0357	22.6877	18.6639
WBGene00002044	hyl-2	K02G10.6	71.9541	73.0626	63.9055	61.3025	70.363	70.7766	60.9354	69.4997	71.6467	57.1058	69.0826	67.0766
WBGene00002045	icd-1	C56C10.8	791.752	908.519	868.789	817.757	1055.06	1040.07	891.462	974.013	1030.61	692.174	840.081	883.957
WBGene00002046	icln-1	C01F6.8	34.7608	39.364	39.4232	43.4971	43.4806	43.4789	33.1925	44.9767	44.2209	33.084	33.7128	33.5641
WBGene00002047	icp-1	Y39G10AR.13	24.3902	18.6748	20.2663	25.4452	25.0169	31.7047	24.0549	19.0616	28.8096	12.2986	12.2998	13.3534
WBGene00002048	ida-1	B0244.2	630.303	722.4	612.132	487.894	612.46	605.679	601.042	531.475	596.448	706.487	577.834	645.503
WBGene00002050	ifa-1	F38B2.1	342.102	420.078	447.338	244.039	384.294	493.265	269.613	329.669	460.703	279.703	313.931	364.152
WBGene00002051	ifa-3	F52E10.5	1.47237	1.55274	3.18048	1.1706	2.87001	2.36799	2.25687	1.76694	1.63548	1.36651	1.40205	2.11387
WBGene00002052	ifa-4	K05B2.3	48.7803	49.8135	53.1066	44.1748	46.7333	57.2264	53.9997	42.9956	54.9774	54.8043	57.2927	76.0476
WBGene00002053	ifb-1	F10C1.2	521.604	508.542	584.025	460.539	504.547	591.339	453.905	445.216	554.554	387.946	416.79	506.864
WBGene00002054	ifb-2	F10C1.7	1218.93	1584.3	1559.1	912.206	1543.44	1637.92	1108.95	1197.67	1679.07	1433.47	1870.84	1773.43
WBGene00002055	ifc-1	F37B4.2	447.985	737.55	678.404	345.019	685.119	883.326	437.557	493.405	756.41	643.196	931.022	893.34
WBGene00002056	ifc-2	M6.1	799.178	975.371	884.617	485.368	802.789	904.046	644.363	717.325	1002.68	618.167	898.457	893.805
WBGene00002057	ifd-1	R04E5.10	137.699	174.116	180.326	95.4348	141.013	142.474	115.706	124.114	154.427	111.479	118.664	116.933
WBGene00002058	ifd-2	F25E2.4	25.6065	22.9553	22.7072	13.6159	18.8942	25.9821	25.1558	20.0253	27.8661	9.34982	13.5106	21.912
WBGene00002059	ife-1	F53A2.6	76.8194	80.1968	80.3256	99.9939	99.8284	94.1933	95.9994	102.108	92.3418	73.3601	71.4406	71.9746
WBGene00002060	ife-2	R04A9.4	46.2197	48.8902	49.8522	47.2553	56.1565	53.8718	58.8987	55.4177	55.1032	49.8417	50.7923	47.4847
WBGene00002061	ife-3	B0348.6	45.4515	39.0283	35.2811	41.9568	45.9201	47.7544	47.7795	45.1373	46.6112	36.6081	33.7766	33.6156
WBGene00002062	ife-4	C05D9.5	8.89824	9.56822	10.2811	13.1847	10.6669	8.41952	10.2935	9.10243	8.30322	9.70943	9.5594	8.55858
WBGene00002063	ife-5	Y57A10A.30	5.82547	5.91719	8.50594	5.29851	7.12719	6.97241	5.06419	5.62209	5.72419	6.04142	5.92683	7.3212
WBGene00002064	iff-1	T05G5.10	2.68868	5.79129	6.50889	16.8197	13.776	13.4186	17.6146	15.3135	12.8951	4.89068	6.69158	7.06341
WBGene00002065	iff-2	F54C9.1	967.54	1043.02	950.076	980.162	1175.99	1121.57	1073.33	1102.36	1183.21	969.361	1043.95	1072.25
WBGene00002066	ifg-1	M110.4	237.884	256.705	258.359	212.68	275.808	260.15	250.622	256.1	289.732	240.218	221.077	261.243
WBGene00002067	ifp-1	C43C3.1	210.549	209.116	205.548	154.273	199.418	230.221	193.265	185.315	243.121	225.187	235.926	306.768
WBGene00002068	ify-1	C27A2.3	8.13005	7.42796	5.62131	10.4122	8.03602	12.7608	8.36692	6.47879	11.7629	8.05523	7.20142	5.72291
WBGene00002069	ikb-1	C04F12.3	59.535	81.5397	50.5918	74.3639	75.0029	56.174	62.862	73.7832	60.5757	67.2468	66.2785	56.4041
WBGene00002070	ile-1	K07A1.8	57.8066	38.6086	40.0149	55.3879	41.2324	45.3865	59.6143	46.9043	44.787	36.4643	33.5216	40.1119
WBGene00002071	ile-2	T04G9.3	38.0896	27.9912	31.1391	51.6296	30.4699	31.2443	41.3942	35.4459	35.2258	28.1933	33.5216	30.5737
WBGene00002072	ima-1	T19B10.7	36.8093	33.6566	34.7634	36.9047	37.4536	33.4807	37.3209	37.8019	34.5967	39.8446	40.277	37.07
WBGene00002073	ima-2	F26B1.3	27.3349	19.5981	16.2722	32.0991	32.6703	31.3759	35.009	27.4144	30.0677	16.4701	15.4862	14.0237
WBGene00002074	ima-3	F32E10.4	321.361	405.348	369.971	312.797	436.624	413.675	359.888	434.347	469.32	291.714	378.744	394.056
WBGene00002075	imb-1	F28B3.8	63.632	71.258	71.3759	62.7812	79.1644	73.7365	72.2748	68.7501	70.0741	60.4861	72.3328	68.4171
WBGene00002076	imb-2	R06A4.4	104.41	113.602	100.962	89.0273	114.178	104.652	110.421	105.481	113.981	109.105	111.144	118.273
WBGene00002077	imb-3	C53D5.6	258.817	333.419	299.927	252.911	377.98	371.314	321.686	341.288	442.398	262.011	267.09	301.613
WBGene00002078	xpo-1	ZK742.1	731.128	856.649	724.854	650.361	853.78	757.757	729.739	720.43	793.02	950.949	1042.99	1055.03
WBGene00002079	xpo-2	Y48G1A.5	42.4427	38.105	42.3818	35.9806	43.2415	51.3064	40.8438	34.3751	48.1209	41.2831	34.4776	32.0689
WBGene00002080	xpo-3	C49H3.10	35.2729	40.7908	40.7545	38.6298	47.69	36.6381	34.8989	49.7956	47.1145	35.9608	46.6499	41.4008
WBGene00002081	ina-1	F54G8.3	62.0316	58.0808	60.2072	73.9327	67.3017	60.7126	63.3024	67.1973	56.5499	48.5471	57.8025	57.1259
WBGene00002083	inf-1	F57B9.6	175.916	159.177	171.746	183.353	198.031	223.643	189.687	215.942	234	109.896	111.59	171.275
WBGene00002084	ins-1	F13B12.5	33.1604	30.8449	31.6569	35.4261	34.8228	36.3749	33.6328	40.4255	33.9677	29.6317	30.9087	30.2644
WBGene00002086	ins-3	ZK75.3	5.69744	6.7565	4.73374	9.24158	4.92685	7.36708	8.64215	7.71029	7.17096	8.41484	4.26987	5.10421
WBGene00002087	ins-4	ZK75.1	2.88073	0.755386	1.33136	2.95731	0.669669	2.0391	3.30273	1.60631	1.95	3.81185	1.21086	1.13427
WBGene00002088	ins-5	ZK84.3	1.79245	2.39205	1.92308	1.84832	1.19584	1.4471	3.79814	3.74806	3.01935	1.72612	2.48545	1.54673
WBGene00002089	ins-6	ZK84.6	3.90498	3.693	2.73669	5.60656	3.06134	3.68354	5.94492	5.30083	4.90645	4.3153	2.42172	1.85608
WBGene00002093	ins-10	T08G5.12	1.53639	1.67863	1.33136	3.20375	2.77434	2.17066	1.87155	2.51655	1.95	1.51036	2.93155	2.06231
WBGene00002094	ins-11	C17C3.4	0.576145	0.671454	0.961541	0.862548	0.908836	1.11822	1.98164	0.963787	1.13226	0.86306	0.828482	0.773366
WBGene00002097	ins-14	F41G3.16	1.34434	2.76975	1.2574	1.78671	1.81767	1.64444	2.36696	2.73073	2.70484	2.44534	2.93155	2.21698
WBGene00002100	ins-17	F56F3.6	76.1792	68.0686	61.9824	76.5819	73.6157	73.013	74.4216	73.8903	68.5015	59.0477	67.2982	58.6211
WBGene00002101	ins-18	T28B8.2	11.1388	13.1353	11.3906	16.3268	13.8239	15.5235	16.4036	15.26	12.5806	13.3774	9.04957	9.43506
WBGene00002103	ins-20	ZK84.7	0.896226	0.71342	0.517753	1.60187	1.10017	2.36799	0.550455	0.910243	0.817741	0.647295	0.764752	1.80452
WBGene00002105	ins-22	M04D8.2	5.18531	4.95197	4.36392	4.43596	4.92685	4.60442	4.73392	4.44413	4.40322	2.22957	2.74036	3.50592
WBGene00002107	ins-24	ZC334.3	2.49663	2.30812	1.55326	1.23221	1.81767	2.36799	3.85319	3.74806	4.96935	5.9695	10.2604	6.29004
WBGene00002108	ins-25	ZC334.8	2.75269	2.97958	2.88462	1.78671	2.05684	1.4471	2.09173	1.7134	2.0758	4.45915	5.92683	3.96994
WBGene00002109	ins-26	ZC334.1	8.96226	5.24573	10.2811	10.289	9.08836	5.45953	13.321	9.85204	6.73064	8.48676	12.491	8.40391
WBGene00002110	ins-27	ZC334.11	6.40161	4.19659	2.58876	7.70132	4.87901	4.73598	5.88987	5.19374	3.27096	10.7163	6.5004	6.23848
WBGene00002111	ins-28	ZC334.9	4.22507	2.93761	2.2929	4.80562	3.10918	3.55198	3.90823	2.30238	2.64193	2.22957	4.39733	2.83567
WBGene00002112	ins-29	ZC334.10	2.30458	4.02872	2.73669	4.55918	3.44401	1.90755	2.36696	2.14175	3.33387	5.89758	4.97089	4.12462
WBGene00002113	ins-30	ZC334.2	11.0748	10.1138	11.4645	14.1088	11.0495	9.73507	13.0458	13.0111	9.18386	21.145	27.5948	31.3471
WBGene00002118	ins-35	K02E2.4	2.17655	4.99394	2.73669	9.98091	15.0675	12.8924	5.00914	6.05044	5.78709	17.6927	22.5602	11.9614
WBGene00002123	inx-1	C16E9.4	136.226	189.728	156.805	122.235	170	157.997	132.054	167.806	162.542	117.232	178.251	184.938
WBGene00002124	inx-2	F08G12.10	5.31334	7.34403	8.50594	13.1847	7.36635	10.2613	10.5137	7.01422	10.1903	5.68181	6.62785	7.73366
WBGene00002125	inx-3	F22F4.2	47.8201	68.5722	69.6008	50.459	59.457	75.1837	50.1465	62.6997	72.4644	42.8653	62.9646	54.6512
WBGene00002127	inx-5	R09F10.4	131.937	118.847	128.846	132.709	119.871	116.558	135.797	120.848	127.819	97.6697	122.36	137.144
WBGene00002128	inx-6	C36H8.2	130.721	231.148	189.054	113.548	211.424	174.113	120.715	196.934	163.989	115.938	202.659	159.777
WBGene00002129	inx-7	K02B2.4	21.5734	24.0464	20.6361	26.9854	25.4474	24.0088	24.8806	22.649	24.7838	19.3469	20.9032	20.52
WBGene00002132	inx-10	T18H9.5	37.0013	40.539	40.2368	33.3313	39.7496	35.2567	36.8255	38.1767	37.4274	36.3924	46.7136	44.9068
WBGene00002133	inx-11	W04D2.3	17.2844	21.9481	16.4941	18.2367	19.5639	17.8257	18.6604	20.882	18.8709	23.878	29.8253	27.738
WBGene00002134	inx-12	ZK770.3	188.464	161.149	160.207	188.097	170	162.931	186.88	187.082	176.003	151.107	164.549	197.93
WBGene00002135	inx-13	Y8G1A.2	175.404	163.835	156.065	154.951	167.513	173.653	164.366	182.905	189.968	112.629	151.803	196.847
WBGene00002136	inx-14	F07A5.1	4.28908	3.10547	3.84616	6.16106	6.21835	7.16974	4.18346	3.69452	4.84354	2.6611	3.56884	3.96994
WBGene00002137	inx-15	R12E2.9	101.21	100.928	83.5061	95.6812	93.3709	80.3801	80.8619	79.084	83.7241	99.0362	128.542	102.651
WBGene00002138	inx-16	R12E2.5	108.571	118.05	99.3346	83.4207	100.45	95.8378	93.8526	101.84	106.81	122.411	146.514	129.358
WBGene00002139	inx-17	R12E2.4	58.7028	58.3326	50.7398	51.6296	56.9697	51.1749	49.7612	56.2744	55.6693	62.5719	77.8136	64.808
WBGene00002140	inx-18	C18H7.2	20.2291	23.8366	27.9586	22.7343	21.3337	22.6275	22.2384	25.8081	25.2871	20.8573	20.7758	27.9958
WBGene00002141	inx-19	T16H5.1	6.84973	10.5334	11.3166	7.51649	10.3799	10.9848	8.42197	11.2977	9.49838	15.6789	12.1723	10.8271
WBGene00002142	inx-20	T23H4.1	6.97776	7.51189	8.13611	5.36012	5.93135	4.80176	6.99078	6.85359	5.15806	7.19217	7.52007	7.16652
WBGene00002143	inx-21	Y47G6A.1	1.85647	2.97958	1.77515	3.57341	4.25718	3.15732	3.30273	4.01578	2.13871	2.30149	2.29426	2.47477
WBGene00002144	inx-22	Y47G6A.2	2.17655	2.05633	0.665682	1.10899	2.63084	3.61776	2.58714	2.67719	3.20806	3.23648	1.78442	1.44362
WBGene00002146	ipp-5	C09B8.1	53.2614	53.0029	53.1066	42.8809	50.7513	49.5304	43.2658	55.7925	56.5499	41.7146	58.5673	56.7135
WBGene00002147	ire-1	C41C4.4	72.2742	71.8875	67.8256	73.1317	73.1852	76.6308	70.5684	75.1218	68.187	73.9355	84.6963	75.1196
WBGene00002148	gon-14	F44C4.4	68.0492	69.3696	73.5209	59.5158	81.3169	63.6068	60.3299	66.9832	68.0612	66.3118	72.2691	71.9746
WBGene00002149	irk-1	R03E9.4	10.3066	12.1701	7.98818	5.91461	9.51886	11.9715	12.055	10.5481	11.2597	9.99712	13.192	12.3739
WBGene00002150	irk-2	M02A10.2	6.65768	10.2397	7.02664	7.94776	7.79686	8.28796	7.81647	7.49612	7.04515	8.55868	7.96617	7.63054
WBGene00002151	irk-3	K04G11.5	22.0856	29.0823	24.9261	22.0566	32.1441	25.5217	21.8531	30.6805	25.7274	26.7549	28.2958	26.7585
WBGene00002152	iars-1	R11A8.6	218.679	213.312	183.876	206.026	224.243	192.333	223.87	204.537	219.469	213.751	202.468	204.169
WBGene00002153	iars-2	C25A1.7	44.6193	52.6672	45.6362	33.3313	51.5166	41.9003	40.7887	44.8161	46.1709	49.0506	46.8411	45.3708
WBGene00002162	isp-1	F42G8.12	650.852	653.241	581.362	609.883	641.925	569.83	583.097	611.362	549.333	622.554	683.561	614.774
WBGene00002163	ist-1	C54D1.3	64.9764	94.2973	86.0209	64.1366	96.3366	94.4565	70.5133	68.3218	86.9322	126.295	135.68	150.6
WBGene00002169	isw-1	F37A4.8	75.8591	67.0195	62.87	64.6295	72.3242	72.2894	73.2656	62.1642	68.1241	64.8014	58.5673	54.909
WBGene00002173	itr-1	F33D4.2	328.403	345.673	346.746	255.191	323.067	256.137	273.521	276.767	290.487	468.354	486.446	506.4
WBGene00002174	itx-1	W03D8.6	139.747	150.406	144.231	92.5391	142.926	150.696	116.586	116.779	166.127	185.702	192.017	219.172
WBGene00002175	jac-1	Y105C5B.21	87.4461	103.026	102.441	76.8284	85.7176	95.3773	93.4123	79.4053	108.193	103.208	85.1424	115.902
WBGene00002176	jip-1	F56D12.4	38.9858	43.9802	39.4971	29.2034	38.0276	35.2567	35.8897	32.7687	43.6548	43.8722	35.7522	48.2065
WBGene00002177	jkk-1	F35C8.3	11.715	10.1138	11.8343	8.7487	11.9105	10.7875	12.7706	11.5119	13.2097	15.4632	14.2754	12.3223
WBGene00002178	jnk-1	B0478.1	32.1361	41.3783	38.8315	38.8763	41.9021	37.1643	33.5227	36.1955	36.4838	42.6496	39.5759	41.7617
WBGene00002179	jph-1	T22C1.7	278.726	321.794	306.879	214.528	288.149	268.175	249.191	260.597	301.998	285.098	279.262	307.903
WBGene00002180	jtr-1	Y77E11A.4	13.5714	11.5826	9.76334	19.4073	12.5324	13.5502	13.1008	15.2064	11.2597	8.05523	9.04957	9.53818
WBGene00002181	kal-1	K03D10.1	27.5269	34.9156	38.7575	30.4972	33.6269	36.2434	30.22	27.7892	36.6725	36.6801	32.6294	34.7499
WBGene00002182	kap-1	F08F8.3	6.40161	8.26728	10.3551	8.56387	4.78335	6.77508	8.31188	7.38903	5.66128	6.04142	8.98584	6.44471
WBGene00002183	kat-1	T02G5.8	154.343	118.596	111.243	127.226	119.536	128.463	127.816	119.242	125.303	110.4	99.9914	117.861
WBGene00002184	kel-1	C47D12.7	13.3794	19.5981	16.3462	14.0472	16.6939	17.4968	18.3852	16.4915	17.8016	16.542	17.0157	20.1591
WBGene00002185	kel-3	T27E9.4	44.0431	41.5882	43.4912	46.516	44.533	34.9278	43.6511	38.2302	36.4838	46.6053	43.6546	41.3493
WBGene00002187	kgb-1	T07A9.3	104.154	91.3177	91.7902	100.302	93.3231	97.1533	102.275	101.465	97.3741	89.974	99.5453	99.4548
WBGene00002188	kgb-2	ZC416.4	8.38611	5.70736	6.58286	13.4927	7.55769	10.3271	8.97242	6.63942	5.22096	10.3567	15.8686	13.869
WBGene00002189	kin-1	ZK909.2	616.155	820.894	645.416	479.453	699.804	753.613	535.758	610.345	778.552	554.157	686.238	769.602
WBGene00002190	kin-2	R07E4.6	477.112	529.945	482.693	377.858	471.973	492.936	388.126	431.509	509.327	403.625	524.748	534.035
WBGene00002191	kin-3	B0205.7	311.439	314.618	287.723	270.347	333.638	287.448	310.622	312.642	311.056	301.208	338.021	317.286
WBGene00002192	kin-4	C10C6.1	132.449	159.806	150.888	107.88	145.222	130.108	119.449	132.895	142.601	148.159	184.242	181.174
WBGene00002195	kin-9	F08F1.1	29.6395	33.3209	27.0711	25.4452	32.2876	28.3501	30.6053	33.0365	34.6596	27.546	35.4973	27.0678
WBGene00002196	kin-10	T01G9.6	180.718	191.868	166.421	206.149	217.355	207.002	189.742	203.413	203.492	155.782	189.085	181.328
WBGene00002198	kin-14	F22D6.1	4.92924	3.81889	4.8077	4.99045	3.63534	2.95999	4.89905	3.58743	4.96935	5.32221	3.82376	4.43396
WBGene00002199	kin-15	M176.6	6.20957	5.83326	7.76629	8.25581	6.26618	8.02485	6.38528	8.0851	9.43547	4.81875	7.32888	6.44471
WBGene00002200	kin-16	M176.7	19.2048	17.3739	18.3432	19.4689	18.3681	16.1155	16.8439	17.5088	16.1661	30.4229	27.5948	29.2332
WBGene00002201	kin-18	T17E9.1	100.185	124.974	148.447	87.6718	113.03	123.267	109.21	98.8417	132.474	115.075	103.433	125.646
WBGene00002202	kin-19	C03C10.1	412.008	486.93	428.995	391.227	491.25	460.705	401.502	457.424	464.603	362.485	458.533	433.755
WBGene00002203	kin-20	F46F2.2	150.566	184.104	159.912	127.904	170.813	174.376	147.797	166.628	195.818	147.008	190.678	181.947
WBGene00002205	kin-23	W04G5.6	5.37736	9.10659	9.46748	4.55918	10.1885	8.7484	5.50455	7.06777	6.16451	8.77445	9.36822	8.40391
WBGene00002207	sid-3	B0302.1	54.7338	73.3983	83.3582	47.3785	58.7873	73.605	62.3115	52.7941	82.5918	59.9827	75.583	92.9586
WBGene00002210	kin-29	F58H12.1	139.875	144.195	134.172	108.065	135.943	135.173	124.843	138.839	151.66	129.315	145.048	155.807
WBGene00002211	kin-30	M01B2.1	8.38611	6.58864	6.50889	9.30319	7.36635	3.88087	7.10087	4.76539	4.52903	3.81185	6.30921	3.76371
WBGene00002213	kin-32	C30F8.4	24.9663	34.0343	34.9853	24.7058	31.9049	37.2301	27.2475	31.7514	35.2887	29.6317	36.0071	34.5437
WBGene00002214	klc-1	M7.2	12.7392	15.989	15.9764	11.5212	16.933	23.2852	14.2568	16.2773	16.9209	13.8809	16.7608	14.4877
WBGene00002215	klc-2	C18C4.10	140.451	127.324	134.616	128.828	121.784	134.91	127.375	116.993	128.763	122.914	119.301	141.217
WBGene00002216	klp-3	T09A5.2	48.3322	60.9764	61.4646	51.568	57.8307	57.7526	43.486	53.5437	53.5306	65.0891	55.572	62.4364
WBGene00002217	klp-4	F56E3.3	192.24	204.877	214.202	151.685	194.921	195.228	192.549	179.318	212.676	254.315	213.876	246.755
WBGene00002218	klp-6	R144.1	3.20081	3.23137	3.47634	2.58764	4.06584	3.28887	2.58714	3.31971	3.64838	4.67491	3.50512	4.53708
WBGene00002219	klp-7	K11D9.1	52.0451	50.6948	47.4853	50.7055	49.412	63.9357	48.8254	51.2949	57.9967	50.7767	43.2085	49.8048
WBGene00002220	gcc-1	C15C7.2	15.684	16.7444	17.8994	16.0804	16.2155	15.3919	17.0091	14.2426	16.2919	19.4189	14.5303	17.7359
WBGene00002222	klp-11	F20C5.2	24.7102	23.375	26.9971	21.1324	21.8599	24.7981	21.3577	19.6505	26.1677	27.6179	20.3934	26.5007
WBGene00002223	klp-12	T01G1.1	149.926	137.438	130.474	122.297	123.65	116.952	122.807	113.513	118.698	137.299	122.679	132.555
WBGene00002224	klp-13	F22F4.3	15.4919	18.8007	17.3077	12.5069	17.5549	17.0364	18.4403	19.5435	15.3484	20.1381	22.0504	21.0355
WBGene00002225	klp-15	M01E11.6	13.8915	16.4926	18.0474	14.2936	18.7029	17.5626	17.2293	17.6694	18.9339	12.2986	15.8686	13.6628
WBGene00002226	klp-16	C41G7.2	33.4804	40.3292	36.1687	23.8433	31.6179	36.9012	28.2384	31.805	38.0564	29.0564	38.4288	30.4191
WBGene00002227	klp-17	W02B12.7	1.21631	1.46881	1.33136	0.369663	1.0045	1.24977	1.10091	0.910243	1.06935	1.22267	0.892211	0.928039
WBGene00002228	klp-18	C06G3.2	17.9245	17.4578	14.7929	11.6444	21.6686	24.4034	17.5045	18.7938	28.0548	12.3705	13.5106	11.7036
WBGene00002229	klp-19	Y43F4B.6	38.4737	29.1243	33.3581	31.0517	38.7929	48.2807	37.486	32.1262	46.9258	25.3164	19.5649	22.7885
WBGene00002230	klp-20	Y50D7A.6	15.4279	20.0597	19.6006	14.8481	17.6027	19.0097	15.1375	13.3324	17.8645	20.2819	15.1676	17.7359
WBGene00002231	knl-1	C02F5.1	23.0458	22.2839	22.0415	29.2034	27.4086	29.0079	25.7613	17.8836	26.5451	21.145	13.2557	13.1988
WBGene00002232	kpc-1	F11A6.1	109.916	156.029	132.101	112.254	144.457	145.763	118.678	121.33	139.456	142.908	144.156	145.754
WBGene00002233	kqt-1	C25B8.1	17.8605	14.8559	19.6746	16.3268	17.9854	19.799	16.4036	16.4915	16.9839	17.7647	16.6334	17.3749
WBGene00002234	kqt-2	M60.5	14.2116	15.4434	12.4261	11.5828	15.498	16.5759	12.2752	9.95913	14.908	22.1519	18.9914	22.1183
WBGene00002235	kqt-3	Y54G9A.3	21.8295	25.5992	22.4113	13.3079	21.6686	22.1012	17.9999	23.934	23.7774	20.4258	21.2856	24.9539
WBGene00002238	kars-1	T02G5.9	87.5741	89.4712	84.1718	101.165	127.428	131.555	117.908	123.151	141.029	76.8124	71.122	83.6782
WBGene00002239	ksr-1	F13B9.5	37.9616	45.3231	42.8255	31.3598	45.6331	43.0842	37.2658	41.7641	47.429	38.0466	41.3604	45.9379
WBGene00002240	ksr-2	F58D5.4	17.7965	16.5765	16.1983	13.8008	15.5937	20.5883	16.2384	18.6332	18.3677	19.1312	17.7805	19.4373
WBGene00002241	kup-1	F10C2.2	26.6947	28.3689	31.361	30.7437	23.5341	26.1794	25.9264	24.5766	26.9855	29.416	24.6633	22.737
WBGene00002242	kvs-1	C53C9.3	21.8935	27.6555	23.3728	28.156	27.0737	20.5226	23.7246	27.8427	24.7838	30.7106	28.2958	22.1183
WBGene00002243	lad-2	Y54G2A.25	32.9043	40.4131	40.6066	28.156	37.3101	36.7038	32.7521	32.2869	40.95	44.2318	42.7624	49.8563
WBGene00002244	laf-1	Y71H2AM.19	101.53	105.964	98.6689	82.3733	110.687	129.582	101.779	97.0747	138.261	81.4154	87.2455	104.662
WBGene00002245	lag-1	K08B4.1	50.7648	65.0471	59.0978	41.5255	61.8487	67.8166	49.8162	62.1107	62.9032	53.294	72.6515	59.8585
WBGene00002246	lag-2	Y73C8B.4	4.92924	3.23137	3.62427	5.60656	4.06584	4.0782	9.46783	3.15908	3.64838	3.66801	2.42172	3.71216
WBGene00002247	lam-1	W03F8.5	225.977	208.612	206.435	168.628	199.513	204.963	201.577	188.313	208.272	183.185	149.382	185.762
WBGene00002248	lam-3	T22A3.8	5.76145	3.02154	10.2071	10.2274	2.91784	11.7742	9.35774	5.30083	7.23386	3.88377	3.50512	4.58864
WBGene00002249	lap-1	ZK353.6	74.5148	79.2735	83.0623	85.0842	83.6607	75.6441	101.504	89.3109	100.519	67.7502	61.1165	64.5503
WBGene00002250	lap-2	W07G4.4	243.645	294.013	294.675	211.755	276.143	229.695	300.439	283.246	281.24	223.964	260.844	280.783
WBGene00002251	lat-1	B0457.1	137.763	162.786	152.589	107.942	152.493	143.592	129.852	154.688	150.716	141.542	155.946	150.085
WBGene00002252	lat-2	B0286.2	30.5357	30.6351	29.0681	30.0043	26.4041	34.7963	29.064	28.0569	34.1564	31.5017	29.6342	34.9561
WBGene00002253	lbp-1	F40F4.3	170.987	61.8157	67.5297	153.903	71.798	86.7605	106.953	93.7015	74.8548	192.894	138.42	148.95
WBGene00002254	lbp-2	F40F4.2	104.41	71.8875	71.154	132.463	83.2302	87.3525	107.999	90.5959	71.2693	77.2439	74.5634	70.8919
WBGene00002255	lbp-3	F40F4.4	93.9117	41.1685	44.2309	108.989	61.5138	60.8442	75.8527	64.4666	41.5161	62.6438	28.3596	31.244
WBGene00002256	lbp-4	ZK742.5	11.0748	7.30206	6.21303	12.5686	9.90153	8.7484	12.4953	10.0127	9.18386	6.6168	7.20142	7.93989
WBGene00002257	lbp-5	W02D3.7	63.376	22.5357	22.7811	52.8002	31.6179	48.6096	23.6145	31.805	34.0935	27.7618	22.9426	22.3245
WBGene00002258	lbp-6	W02D3.5	138.723	92.241	83.2103	121.989	93.4188	113.269	105.632	105.802	106.621	190.736	137.719	158.437
WBGene00002259	lbp-7	T22G5.2	74.8989	31.936	43.0474	77.0132	55.9173	55.8451	44.697	42.5672	44.787	60.1985	47.4784	43.5663
WBGene00002260	lbp-8	T22G5.6	0.192048	0.209829	1.18343	1.41704	0.0478335	0.328887	0.385319	0.267719	0.377419	0.215765	0.382376	1.59829
WBGene00002261	ldb-1	F58A3.1	131.681	156.575	150.814	119.956	144.983	164.773	135.632	132.949	157.258	128.164	149.891	167.614
WBGene00002262	ldh-1	F13D12.2	146.469	124.429	129.956	166.718	149.719	160.957	148.898	129.415	128.071	196.059	159.387	202.776
WBGene00002263	lea-1	K08H10.1	165.61	173.571	190.533	157.107	156.081	207.594	175.375	161.059	219.092	284.019	226.558	378.176
WBGene00002264	lec-1	W09H1.6	775.876	825.427	829.736	673.527	741.61	957.588	672.932	655.107	885.236	834.579	986.339	1109.32
WBGene00002265	lec-2	F52H3.7	1118.11	1575.65	1534.91	924.405	1181.3	1346.73	1236.71	1129.5	1557.8	1169.09	1306.83	1336.94
WBGene00002266	lec-3	ZK892.1	212.47	254.691	255.696	172.51	219.077	259.887	180.935	205.394	265.326	206.991	234.843	304.758
WBGene00002267	lec-4	C44F1.3	98.969	55.4369	57.7664	105.169	59.6962	63.4753	72.3849	62.6461	67.7467	75.9493	71.2494	71.9746
WBGene00002268	lec-5	ZK1248.16	119.966	82.7147	82.9884	139.24	78.8296	116.36	112.678	90.3818	103.979	120.253	96.7412	164.882
WBGene00002269	lec-6	Y55B1AR.1	249.023	183.894	191.347	284.949	215.872	301.984	292.897	218.833	258.28	248.561	311.445	296.457
WBGene00002270	lec-7	R07B1.2	7.68194	4.82607	9.54144	10.4122	4.68768	11.4453	6.99078	8.40636	10.8193	7.55178	6.11802	12.3739
WBGene00002271	lec-8	R07B1.10	49.0364	44.0222	44.3048	52.0609	45.2983	56.4371	56.7519	55.739	49.6306	37.9027	47.797	51.403
WBGene00002272	lec-9	C16H3.2	172.203	279.325	228.107	167.149	268.489	300.866	187.375	226.436	281.24	198.288	523.346	425.042
WBGene00002273	lec-10	W01A11.4	245.182	304.001	232.915	167.457	254.139	256.729	252.439	280.355	322.253	150.173	266.644	245.208
WBGene00002274	lec-11	F38A5.3	15.4279	22.5776	21.0799	17.0661	22.9601	25.0612	20.532	18.7938	25.8532	13.0178	15.4862	14.6424
WBGene00002275	lem-2	W01G7.5	31.752	23.417	33.7279	30.4972	17.4114	36.3749	31.431	16.0096	31.5145	29.8475	14.7852	21.8605
WBGene00002276	lem-3	F42H11.2	17.5404	13.8487	16.4941	15.5259	15.6894	19.4701	12.8256	14.3497	17.8645	16.6858	13.192	14.8486
WBGene00002278	lep-2	Y55F3AM.6	22.0856	26.2287	22.4113	24.6442	22.3382	20.8515	24.7154	23.3451	23.3371	34.3786	30.3989	22.8401
WBGene00002280	let-2	F01G12.5	1176.74	902.308	1173.97	865.567	721.185	1099.4	988.122	637.545	1185.54	1075.59	656.986	1006.66
WBGene00002282	let-4	C44H4.2	5.12129	1.55274	3.18048	8.68709	2.10467	2.23643	8.31188	4.06932	2.20161	2.22957	2.35799	2.01075
WBGene00002295	let-19	K08F8.6	365.98	431.157	380.252	279.958	378.841	352.896	342.879	345.464	398.177	423.763	392.764	390.447
WBGene00002297	ect-2	T19E10.1	20.8052	12.7157	11.6864	14.7249	18.2246	20.9172	14.6421	10.5481	16.7951	9.2779	9.04957	7.88833
WBGene00002299	let-23	ZK1067.1	63.632	71.0902	64.0534	51.7529	65.484	56.2397	62.3115	68.9107	65.5451	64.3699	72.8427	74.0884
WBGene00002324	let-49	Y54E5B.3	9.15431	8.35121	8.35801	8.81031	8.03602	8.87996	12.9907	10.3339	8.99515	8.05523	8.79465	8.24923
WBGene00002335	let-60	ZK792.6	226.105	230.896	198.669	246.257	235.628	227.59	216.824	260.651	215.066	166.211	243.956	204.633
WBGene00002344	let-70	M7.1	624.157	677.035	626.111	640.688	715.828	726.841	650.363	706.295	727.978	503.02	647.172	647.256
WBGene00002348	myo-1	R06C7.10	3720.17	5297.73	4812.22	2328.14	3946.31	4475.89	2574.48	3100.66	4860.9	3607.95	3713.83	3959.58
WBGene00002363	let-92	F38H4.9	283.592	300.643	268.122	304.849	311.492	309.351	291.026	310.982	304.074	256.257	325.593	306.201
WBGene00002368	let-99	K08E7.3	6.46563	6.54668	6.73078	9.17997	7.98819	7.3013	5.39446	6.31816	9.56128	5.25028	5.35327	5.56823
WBGene00002393	lpr-1	Y65B4BR.2	2.49663	0.587522	1.10947	4.37435	0.334834	0.52622	4.40364	2.5701	0.691935	0.791139	0.446106	0.979597
WBGene00002497	let-268	F52H3.1	9.60242	6.25291	7.76629	12.6302	5.69218	8.28796	10.6238	7.17486	7.86289	5.89758	4.52479	4.43396
WBGene00002583	let-363	B0261.2	227.769	269.589	228.403	174.666	234.001	198.188	195.742	199.772	215.066	239.499	258.932	271.503
WBGene00002601	let-381	F26B1.7	4.60916	4.19659	3.10652	3.69663	3.92234	4.34131	4.9541	5.03311	4.21451	3.59608	4.14241	3.60904
WBGene00002632	let-413	F26D11.11	101.786	92.6606	87.5742	82.1885	93.8971	99.3898	103.431	94.1298	92.6564	78.3227	101.266	85.0702
WBGene00002637	let-418	F26F12.7	178.861	149.482	162.648	156.737	141.3	160.234	166.348	120.902	163.108	167.506	118.6	135.184
WBGene00002694	let-502	C10H11.9	92.4393	96.9831	99.6304	67.2171	94.8059	97.1533	88.4031	82.136	102.595	86.4499	85.716	92.4945
WBGene00002696	let-504	E01A2.4	36.2972	31.8521	38.1658	35.6725	33.4356	51.3722	36.9906	34.7499	39.0629	33.6594	28.8694	29.8004
WBGene00002717	let-526	C01G8.9	480.249	483.657	500.593	380.384	455.088	452.746	449.061	404.576	481.838	534.882	433.933	486.499
WBGene00002783	let-607	F57B10.1	198.066	150.657	160.207	190.438	151.393	170.824	212.751	148.637	171.537	156.07	138.038	177.874
WBGene00002804	let-630	Y110A7A.19	54.2857	49.6876	46.4498	41.5871	48.8858	45.518	52.2933	47.5468	50.9516	42.29	42.8899	44.5459
WBGene00002827	let-653	C29E6.1	15.1718	6.79847	7.47043	20.5779	9.27969	9.40618	21.6329	11.1906	10.0645	4.81875	4.20614	3.50592
WBGene00002845	let-711	F57B9.2	377.759	391.122	364.572	310.64	397.879	330.071	357.356	337.914	404.279	400.1	388.112	415.865
WBGene00002850	let-716	C16A3.3	156.776	202.527	201.332	132.278	204.249	193.057	174.604	175.945	243.058	168.297	162.765	188.34
WBGene00002855	let-721	C05D11.12	184.687	95.3045	90.8286	150.884	93.1318	120.833	128.972	108.854	113.792	126.366	105.6	126.11
WBGene00002879	let-754	C29E4.8	97.1125	69.3276	58.9498	84.8377	70.65	67.6192	77.7243	67.6257	63.1548	76.8843	61.5626	62.7973
WBGene00002881	let-756	C05D11.4	105.691	113.895	80.7694	80.2169	118.914	109.914	99.2471	96.4857	99.5757	88.2479	106.237	106.054
WBGene00002889	let-765	F20H11.2	307.982	320.367	297.56	245.272	289.823	265.675	263.943	262.15	296.588	359.896	251.221	305.119
WBGene00002891	let-767	C56G2.6	198.834	123.212	116.864	182.86	139.004	110.177	154.953	141.623	91.9015	251.007	164.103	154.467
WBGene00002915	let-805	H19M22.2	1098.9	1029.8	1091.72	789.354	789.109	900.296	882.765	644.077	998.902	981.443	789.671	968.46
WBGene00002957	let-858	F33A8.1	56.4622	48.4286	55.5475	53.0467	55.0085	57.2922	50.4768	49.2602	52.7757	51.7836	46.3312	44.0818
WBGene00002974	lev-1	F09E8.7	29.5114	39.0702	40.5326	30.3124	32.5746	33.6781	28.0732	34.1073	34.3451	36.2485	36.963	38.2558
WBGene00002975	lev-8	C35C5.5	6.52965	8.81283	7.76629	7.0236	6.17052	7.36708	7.81647	7.54966	5.40967	5.17836	5.28954	4.48552
WBGene00002976	lev-9	T07H6.5	28.3592	36.5103	35.503	21.6869	29.6089	26.6399	27.4677	25.2191	32.1435	26.4672	28.0409	30.3675
WBGene00002977	lev-10	Y105E8A.7	2.3686	2.93761	3.18048	2.71086	2.67867	2.95999	3.57796	1.65985	3.20806	3.38032	1.59323	3.50592
WBGene00002978	lev-11	Y105E8B.1	2440.23	3260.29	3164.43	1787.26	2631.65	3303.54	1967.16	2282.3	3025.39	2541.93	2912.5	3078.15
WBGene00002979	lfe-2	C46H11.4	127.008	147.93	113.24	106.771	125.372	126.359	114.77	125.453	129.581	102.776	122.488	119.82
WBGene00002980	lgg-1	C32D5.9	1087.06	1108.11	1037.8	1308.3	1178.04	1154	1132.78	1131.81	1048.97	1123.34	1235.39	1173.14
WBGene00002981	lgg-2	ZK593.6	544.201	628.439	519.306	606.864	631.88	551.149	605.831	645.202	578.143	494.821	629.582	612.815
WBGene00002982	lgg-3	B0336.8	9.28234	8.26728	7.91422	8.56387	5.59652	8.48529	8.09169	6.05044	6.85644	7.69562	5.54445	6.54783
WBGene00002983	lgx-1	C54G7.3	9.15431	7.38599	11.8343	12.8766	4.20935	8.61685	8.5871	5.08665	8.49193	3.16455	6.37294	9.74441
WBGene00002985	lig-1	C29A12.3	30.4717	26.2287	23.7427	30.5588	28.5087	28.8763	26.2567	26.8789	25.4758	26.1795	22.369	18.2514
WBGene00002986	lig-4	C07H6.1	25.8625	27.6135	30.1036	23.6585	29.3697	29.5341	24.9907	28.0034	25.8532	28.8406	30.3352	31.2955
WBGene00002987	lim-4	ZC64.4	13.5074	15.7372	11.3166	13.1847	14.8284	14.2737	14.0366	14.5103	13.021	18.8435	20.4571	15.1064
WBGene00002988	lim-6	K03E6.1	3.5849	6.71454	6.80475	5.29851	8.27519	6.57775	6.99078	6.69296	7.67419	7.6237	9.36822	6.65094
WBGene00002989	lim-7	C04F1.3	31.9441	40.4551	38.7575	28.8337	33.3399	31.4416	29.8897	32.9294	30.8225	36.9678	38.5563	35.317
WBGene00002990	lin-1	C37F5.1	39.3059	42.5954	45.6362	34.1322	41.0889	50.1882	40.6236	33.8932	53.4677	35.3855	34.3501	38.1527
WBGene00002991	lin-2	F17E5.1	72.1462	86.5756	84.8375	54.7102	88.3484	80.1827	61.0455	80.7974	85.3596	76.237	97.0598	94.2475
WBGene00002992	lin-3	F36H1.4	28.6152	33.0691	35.0593	25.8148	32.4311	26.7714	23.7246	24.6301	27.8661	23.878	35.561	33.9765
WBGene00002994	lin-5	T09A5.10	76.8194	62.3193	72.0416	60.1935	64.4317	70.3819	73.9812	62.1107	72.2128	71.8498	56.2093	55.837
WBGene00002996	lin-7	Y54G11A.10	12.4191	7.17616	10.9468	7.82454	6.40968	6.18308	10.899	4.12286	10.5677	14.2405	6.30921	9.58973
WBGene00002997	lin-8	B0454.1	16.3881	17.7935	13.2397	16.6965	17.3157	18.4835	15.3577	17.4552	16.229	15.3193	15.7412	13.7659
WBGene00002998	lin-9	ZK637.7	26.9508	23.5848	21.0799	27.7247	27.9826	26.5741	22.8989	23.2915	21.5129	23.5903	21.668	22.9432
WBGene00002999	lin-10	C09H6.2	85.7816	102.229	92.8257	73.5014	94.0884	94.588	84.8252	85.8841	98.8838	94.3613	95.2754	102.033
WBGene00003000	lin-11	ZC247.3	12.8672	14.6041	12.1302	10.9051	12.6759	13.1555	11.1742	14.1355	12.2661	10.2848	13.893	13.405
WBGene00003001	lin-12	R107.8	17.0923	17.6676	14.2752	17.0045	12.628	15.3262	18.6054	15.6348	15.2855	18.8435	18.6727	17.7874
WBGene00003002	lin-13	C03B8.4	212.214	219.607	206.657	168.875	209.798	199.7	192.054	186.707	215.695	216.197	197.179	216.955
WBGene00003003	lin-14	T25C12.1	428.396	531.582	460.8	362.517	530.617	492.147	422.585	501.49	532.79	378.74	454.518	486.241
WBGene00003006	lin-17	Y71F9B.5	20.4852	21.1088	23.003	24.0281	26.9781	27.5608	27.3026	23.2915	25.2242	24.3815	24.2172	28.4083
WBGene00003007	lin-18	C16B8.1	34.7608	37.8532	33.432	30.2508	38.2668	34.3358	35.6145	35.6066	39.7548	27.4022	30.6538	34.0796
WBGene00003008	lin-22	Y54G2A.1	3.45687	4.15462	3.62427	3.08053	3.06134	3.28887	4.56878	3.69452	3.9	3.52416	3.63257	2.73256
WBGene00003009	lin-23	K10B2.1	157.544	174.998	161.835	138.87	168.948	151.157	155.118	173.803	170.216	137.083	181.374	173.079
WBGene00003010	lin-24	B0001.1	41.7385	37.7693	40.9764	48.9188	36.3056	29.7314	44.9722	33.8396	27.8661	29.7756	36.1346	33.7703
WBGene00003011	lin-25	F56H9.5	49.9326	48.5545	44.0829	46.6392	43.098	38.0852	42.1098	46.9043	41.2016	44.6634	47.7333	47.2784
WBGene00003012	lin-26	F18A1.2	45.1314	52.7091	46.6717	44.0515	51.2296	67.4877	46.3483	55.4177	63.7209	32.7963	56.3368	55.1668
WBGene00003014	lin-28	F02E9.2	182.83	192.917	166.864	177.5	183.681	179.77	173.724	186.332	187.703	185.486	194.693	180.246
WBGene00003015	lin-29	W03C9.4	10.4986	9.31642	13.9054	9.05675	11.2409	8.35374	10.7889	12.2615	7.29677	5.25028	5.73564	4.74331
WBGene00003017	lin-31	K10G6.1	4.22507	4.19659	2.95859	4.31274	2.87001	2.6311	5.06419	4.49767	2.95645	2.94879	4.65224	3.45437
WBGene00003018	lin-32	T14F9.5	2.94474	3.60906	3.7722	3.26536	4.87901	4.34131	4.67887	5.19374	5.03225	4.81875	4.46106	4.07306
WBGene00003019	lin-33	H32C10.2	37.2574	32.8173	34.1717	49.2268	33.3399	35.1909	38.697	34.1073	32.0177	32.2928	26.2565	33.8219
WBGene00003020	lin-35	C32F10.2	37.1934	31.2646	27.5149	37.8289	30.3264	33.2834	32.1466	30.0916	30.7596	28.5529	23.2612	23.8197
WBGene00003021	lin-36	F44B9.6	57.5505	51.2823	54.8818	49.1652	48.7423	57.6211	60.2198	46.1547	59.2548	43.5126	51.0472	61.2506
WBGene00003022	lin-37	ZK418.4	14.2756	11.5826	11.0207	15.4026	15.3067	16.0497	14.5871	15.26	12.9581	12.2986	12.4272	10.3115
WBGene00003024	lin-39	C07H6.7	28.2951	42.8052	30.6953	32.3455	38.5538	39.006	33.1925	38.9798	36.4838	23.6622	40.9143	31.9658
WBGene00003025	lin-40	T27C4.4	142.564	105.334	128.477	95.6812	77.8729	122.938	125.999	72.9801	128.448	124.425	78.4509	111.468
WBGene00003026	lin-41	C12C8.3	302.348	430.15	377.516	245.518	408.833	391.836	290.09	330.847	436.045	309.335	365.297	392.973
WBGene00003029	lin-44	E01A2.3	8.83423	9.90394	7.91422	9.30319	10.332	9.86662	7.48619	11.6725	10.8822	7.19217	9.43195	8.043
WBGene00003030	lin-45	Y73B6A.5	85.8456	93.2062	84.0978	77.4445	91.2184	90.1151	79.8711	85.4557	92.0273	99.6116	102.668	108.632
WBGene00003031	lin-46	R186.4	11.3949	11.2888	13.2397	10.3506	13.7282	10.8533	8.36692	12.1544	10.5677	10.3567	11.7899	10.4662
WBGene00003033	lin-48	F34D10.5	8.13005	9.77805	9.09765	10.0425	10.7147	9.14307	11.2293	11.6725	8.24031	5.82566	9.43195	10.3115
WBGene00003034	lin-49	F42A9.2	93.3355	99.1653	88.5357	80.3402	99.2066	91.1676	86.1463	88.3471	97.8144	100.618	105.408	113.943
WBGene00003035	lin-52	ZK632.13	4.48113	6.16898	4.8077	8.56387	6.64885	7.23552	7.3761	7.2284	5.28387	5.75374	4.65224	6.18693
WBGene00003036	lin-53	K07A1.12	68.9454	49.3938	43.7871	72.2076	59.744	63.0148	65.229	55.6319	54.4741	46.6053	38.1102	34.0796
WBGene00003037	lin-54	JC8.6	11.779	7.59582	7.10061	8.1942	12.628	12.8266	8.97242	12.6899	10.379	12.2986	7.96617	8.61014
WBGene00003038	lin-56	ZK673.3	11.971	16.8283	13.5355	15.5875	15.4502	11.3795	11.8348	13.3859	11.3226	15.607	14.2116	15.5189
WBGene00003040	lin-59	T12F5.4	259.521	300.518	294.971	219.149	287.718	261.992	250.898	243.249	307.408	318.325	311.254	355.954
WBGene00003041	lin-61	R06C7.7	44.1711	34.37	41.4202	38.3834	33.0529	31.2443	35.4493	38.9798	28.3064	39.7008	32.1833	31.2955
WBGene00003043	lip-1	C05B10.1	87.8942	101.348	94.5268	91.0604	99.3979	96.4956	100.238	105.588	108.256	67.6783	93.6822	98.2174
WBGene00003044	lir-1	F18A1.3	29.1273	32.7753	28.6243	32.5304	34.0096	38.5456	30.275	31.5372	34.5338	26.0357	31.6735	29.2332
WBGene00003045	lir-2	F18A1.4	27.591	28.3689	25.5178	27.9096	26.5954	24.4692	25.3209	29.2349	23.5887	24.1657	24.727	19.8497
WBGene00003046	lir-3	F37H8.1	3.32884	2.47599	2.88462	3.94308	3.10918	3.35465	3.79814	4.60476	3.64838	3.3084	3.44139	2.21698
WBGene00003047	lis-1	T03F6.5	92.8234	91.2758	84.3937	84.2216	88.5398	89.7863	86.3664	82.029	88.6305	79.1858	87.8191	89.4011
WBGene00003048	lit-1	W06F12.1	173.228	224.14	169.009	149.406	211.998	206.87	182.806	197.201	229.345	148.95	172.77	170.45
WBGene00003052	lmn-1	DY3.2	364.892	394.605	390.533	324.441	401.084	445.314	339.08	381.338	438.875	389.959	413.157	518.413
WBGene00003053	lmp-1	C03B1.12	253.952	277.185	234.172	262.584	275.09	278.041	262.953	276.982	279.982	236.838	314.632	287.589
WBGene00003055	lon-1	F48E8.1	41.4184	12.8416	15.6065	40.6014	11.0974	12.4319	38.9722	18.6332	12.6435	11.8671	7.13769	4.89798
WBGene00003056	lon-2	C39E6.1	22.7257	24.5081	30.0297	16.8813	20.2336	20.3252	25.0457	29.5561	23.9661	22.6553	27.8497	25.8304
WBGene00003057	lon-3	ZK836.1	6.97776	0.545556	1.33136	10.0425	0.430501	0.78933	12.2201	3.05199	0.817741	1.07883	0.382376	0.464019
WBGene00003058	lov-1	ZK945.9	1.15229	0.839317	1.62722	1.35543	1.19584	1.24977	2.58714	0.856699	1.25806	1.07883	0.892211	0.464019
WBGene00003059	lpd-2	C48E7.3	12.4831	15.3175	18.5651	13.123	20.7119	20.4568	12.7706	20.2931	22.079	15.4632	16.4422	16.2407
WBGene00003060	lpd-3	Y47G6A.23	199.858	197.743	175.074	138.685	159.333	142.342	159.632	139.803	154.993	237.054	193.291	197.208
WBGene00003061	lpd-5	ZK973.10	89.6226	85.7782	87.4262	94.2641	89.4964	86.6289	79.0454	83.5282	76.8677	79.9769	90.4957	89.5557
WBGene00003062	lpd-6	K09H9.6	56.5903	77.511	87.3523	50.151	89.8313	100.64	68.862	82.2431	102.343	65.1611	58.631	69.6545
WBGene00003063	lpd-7	R13A5.12	465.717	585.088	574.04	466.762	682.297	563.779	591.574	577.308	635.762	506.329	506.521	490.778
WBGene00003064	lpd-8	R10H10.1	29.5755	37.7693	34.2456	32.0991	33.6748	34.7305	29.6695	34.9105	30.3822	33.0121	32.8844	31.708
WBGene00003065	lpd-9	T21C9.5	68.4973	63.4104	62.2043	67.5252	70.937	68.277	56.6969	62.432	64.0354	58.4723	68.5091	65.4267
WBGene00003066	lpl-1	ZC410.7	32.4562	45.8267	41.7161	34.9948	45.3461	41.5714	31.376	47.1185	49.6306	35.6012	43.5272	35.8842
WBGene00003068	lrk-1	T27C10.6	107.803	125.604	118.565	81.2027	114.274	102.218	100.348	99.0023	122.535	128.596	125.037	133.586
WBGene00003071	lrp-1	F29D11.1	556.94	510.892	467.087	489.065	450.926	383.417	514.18	418.765	402.517	659.81	543.548	546.77
WBGene00003072	lrp-2	T21E3.3	434.286	483.741	465.312	345.574	460.923	394.073	405.686	380.91	428.496	518.987	435.208	432.002
WBGene00003073	lars-1	R74.1	360.091	422.932	391.347	381.677	473.121	381.444	440.089	437.773	441.517	376.222	368.483	353.273
WBGene00003074	lars-2	ZK524.3	36.1691	35.4612	29.364	24.4594	35.3011	36.1776	30.1099	29.9845	35.6032	39.3412	35.6884	38.4621
WBGene00003075	lrx-1	T04H1.6	1.02426	1.17504	1.2574	2.46442	0.334834	1.31555	0.880729	0.160631	1.32097	0.791139	2.10307	1.54673
WBGene00003076	lsm-1	F40F8.9	17.4764	13.6809	13.5355	16.9429	17.22	15.063	19.1558	14.082	15.4742	16.1105	12.4272	12.9925
WBGene00003077	lsm-3	Y62E10A.12	12.6112	12.254	11.0207	14.4169	11.5279	10.1297	13.321	14.082	13.65	13.1617	11.2801	9.89908
WBGene00003078	lsm-4	F32A5.7	6.01752	3.48317	4.65977	4.99045	4.01801	2.95999	3.79814	4.06932	2.32742	3.81185	3.31393	3.45437
WBGene00003079	lsm-5	F28F8.3	13.8275	14.772	14.2012	12.7534	15.1154	15.063	12.9907	13.6001	12.8951	14.7439	14.0842	11.9098
WBGene00003080	lsm-6	Y71G12B.14	10.4986	7.51189	9.24558	10.9051	10.619	8.94574	9.02747	9.53078	7.17096	7.12025	8.28482	7.88833
WBGene00003081	lsm-7	ZK593.7	5.5694	4.99394	4.28995	6.71555	4.25718	5.39375	8.64215	7.2284	5.40967	6.83256	3.63257	4.43396
WBGene00003082	lsm-8	Y73B6BL.32	14.2116	13.6389	13.5355	15.5875	15.8329	16.5101	15.7981	17.7765	16.3548	9.92519	9.62313	9.28039
WBGene00003083	lst-1	T22A3.3	14.5957	16.6185	12.3521	14.3553	10.1885	17.2995	14.477	13.1182	12.9581	12.874	16.6334	17.0656
WBGene00003084	lst-2	R160.7	106.523	110.412	95.1925	99.6243	112.6	105.244	98.2563	105.481	108.508	118.455	121.596	119.098
WBGene00003085	ccar-1	Y37A1B.1	238.396	208.235	250.962	180.95	187.22	236.141	208.733	169.519	256.393	244.102	201.64	215.46
WBGene00003086	lst-4	Y37A1B.2	59.599	73.6501	72.7812	62.9044	74.8594	81.4325	71.2289	67.7328	77.2451	70.3394	64.9402	79.5536
WBGene00003087	lsy-2	F49H12.1	56.4622	56.3602	57.3226	49.4117	51.5166	61.3704	49.1006	61.7894	50.2596	51.6398	63.0283	51.0937
WBGene00003089	ltd-1	K02C4.4	65.4245	52.0796	49.3344	73.0701	52.856	51.5038	55.1006	59.8083	53.1532	53.9413	53.915	64.6018
WBGene00003090	lys-1	Y22F5A.4	285.32	266.735	195.858	411.374	274.947	312.772	539.006	247.693	301.684	182.178	314.377	245.621
WBGene00003091	lys-2	Y22F5A.5	41.0343	17.7516	14.8669	69.1887	20.9511	21.9697	61.2657	23.0773	28.9984	38.3343	47.9882	38.6683
WBGene00003092	lys-3	Y22F5A.6	6.84973	6.63061	7.5444	10.1657	7.65335	16.7075	8.80729	7.49612	6.60483	7.98331	10.3242	13.6628
WBGene00003093	lys-4	F58B3.1	114.525	81.7075	156.509	209.907	175.118	154.577	173.283	134.073	110.458	77.8193	125.228	151.322
WBGene00003094	lys-5	F58B3.2	5.82547	7.30206	12.5	22.303	38.1233	25.3243	5.99996	4.12286	4.15161	1.94189	2.54917	2.99035
WBGene00003095	lys-6	F58B3.3	2.24057	3.90283	4.43788	4.74401	6.98369	6.44619	1.65137	2.40947	1.57258	1.51036	1.91188	1.75296
WBGene00003096	lys-7	C02A12.4	3.71294	0.797351	1.47929	27.5399	7.31852	10.7875	9.7981	2.9449	4.0258	24.813	11.7262	5.46512
WBGene00003097	lys-8	C17G10.5	230.266	228.168	179.734	259.257	223.669	231.668	256.402	177.926	202.8	229.358	278.88	224.637
WBGene00003099	lys-10	F17E9.11	1.21631	0.671454	2.21894	2.58764	1.2915	2.76265	2.03668	1.82049	1.50968	1.15075	1.91188	4.27929
WBGene00003100	mab-3	Y53C12B.5	1.28032	0.839317	2.2929	1.04738	1.5785	0.986662	1.98164	1.98112	1.44677	2.08573	0.892211	0.773366
WBGene00003102	mab-5	C08C3.3	18.1806	19.1364	14.9409	18.4216	21.1902	19.3386	17.7797	20.775	18.179	19.3469	18.0354	19.3341
WBGene00003104	mab-7	ZC13.4	1.53639	1.13308	2.44083	2.3412	1.53067	2.23643	3.0275	1.33859	1.50968	2.73302	2.42172	3.50592
WBGene00003106	mab-9	T27A1.6	5.76145	6.00112	4.88167	5.97622	6.84019	5.72264	5.5596	4.81893	4.46612	3.95569	5.417	5.20733
WBGene00003107	mab-10	R166.1	3.13679	2.60188	1.70119	4.74401	2.15251	2.30221	7.26601	2.67719	1.44677	2.44534	1.59323	1.75296
WBGene00003111	mab-20	Y71G12B.20	60.7513	61.8997	61.4646	60.2551	52.9516	54.2006	60.9905	54.4539	54.7257	51.7117	58.631	64.9627
WBGene00003112	mab-21	F35G12.6	17.8605	14.0166	14.7929	17.559	18.8464	12.1031	15.1926	16.1702	12.8322	13.8809	13.9567	11.7552
WBGene00003114	mab-23	C32C4.5	0.448113	0.923249	2.07101	0.677716	1.2915	1.31555	1.04587	1.33859	1.38387	0.503452	0.764752	0.360904
WBGene00003119	mac-1	Y48C3A.7	41.6105	55.311	53.4025	34.1939	48.8858	55.2531	44.697	46.1547	66.6773	33.2278	39.5759	45.7317
WBGene00003123	mag-1	R09B3.5	74.6428	49.0161	57.3226	74.4872	54.1953	61.8308	65.9445	57.9343	56.8645	44.088	45.8851	43.6694
WBGene00003124	mai-1	K10B3.9	12.2271	16.9962	14.1273	12.3221	13.2977	11.4453	8.91738	10.441	15.7887	27.2583	19.31	25.2117
WBGene00003129	map-1	Y37E11AL.7	28.9353	31.4324	29.6598	27.9712	33.4834	34.8621	29.8347	28.2711	34.9113	25.676	28.487	25.6242
WBGene00003130	map-2	Y116A8A.9	62.0957	83.3862	69.3789	61.7338	91.4576	84.2609	71.7243	73.4084	91.587	72.4251	72.7789	80.3785
WBGene00003132	mat-1	Y110A7A.17	55.9501	66.0123	61.0209	59.5774	61.0833	69.1321	70.6785	64.8414	59.6951	68.8291	58.1212	56.9197
WBGene00003133	mat-2	W10C6.1	51.8531	50.7367	50.5179	42.2648	50.5121	52.8851	45.8529	48.0287	53.7822	49.3383	48.0519	41.1431
WBGene00003134	mat-3	F10C5.1	27.5269	22.9973	19.8225	25.0755	20.4249	21.4435	27.0824	22.5954	24.1548	15.8228	20.8395	19.9013
WBGene00003136	mau-2	C09H6.3	21.4454	17.206	17.4557	18.8528	18.5116	16.1813	19.7613	15.6348	15.1597	15.4632	16.6334	16.7047
WBGene00003142	mau-8	Y62E10A.8	13.1233	12.8416	13.2397	9.85769	12.5802	12.8266	11.3944	11.9402	11.5113	13.3774	11.4713	11.4458
WBGene00003143	max-1	C34B4.1	51.0209	55.1012	56.0652	51.0135	52.4255	49.7935	54.5501	51.7232	51.8322	48.9787	50.9835	65.9939
WBGene00003144	max-2	Y38F1A.10	95.7041	113.979	113.536	87.8567	112.696	127.543	106.513	109.443	134.55	90.7652	94.9568	109.973
WBGene00003148	mbf-1	H21P03.1	94.1037	48.8902	59.9114	110.468	56.3478	59.3971	97.1554	64.3595	46.2338	64.0103	42.3163	53.2591
WBGene00003149	mbk-1	T04C10.1	86.5498	94.9268	98.2251	75.2881	90.2618	95.6404	84.66	77.5848	104.985	75.8055	84.5689	80.43
WBGene00003150	mbk-2	F49E11.1	236.988	258.048	238.906	219.087	271.359	271.332	255.962	232.326	277.906	225.331	265.751	277.329
WBGene00003151	mca-1	W09C2.3	582.867	651.562	621.377	486.6	650.87	597.128	509.997	491.638	593.995	606.3	623.656	656.897
WBGene00003153	mca-3	Y67D8C.10	1034.05	1139.25	981.585	791.511	945.189	929.304	880.673	840.422	1005.19	1082.78	1080.98	1249.91
WBGene00003154	mcm-2	Y17G7B.5	53.6455	44.4419	41.1983	53.5396	54.9128	58.0157	47.9447	39.194	59.6951	39.7727	29.5067	32.3782
WBGene00003155	mcm-3	C25D7.6	55.694	54.094	47.4853	48.1795	58.1655	72.2894	49.2107	47.4397	57.4935	35.9608	34.3501	31.6049
WBGene00003156	mcm-4	Y39G10AR.14	59.0869	52.6672	47.6332	60.9328	72.085	73.7365	55.651	55.3642	65.7338	36.3924	33.8403	32.0689
WBGene00003157	mcm-5	R10E4.4	57.8066	48.4286	45.6362	56.3737	56.9697	57.7526	59.8895	46.2618	55.1032	42.1461	36.262	28.1505
WBGene00003158	mcm-6	ZK632.1	68.4333	58.8361	53.0327	63.2124	69.1672	75.3152	57.5226	62.8603	66.237	52.1432	47.797	48.4127
WBGene00003159	mcm-7	F32D1.10	39.1139	29.502	30.9912	40.971	39.7974	54.5953	42.9355	32.9294	45.7935	24.5972	16.6334	18.8186
WBGene00003160	mdf-1	C50F4.11	29.1273	27.9912	27.9586	31.0517	28.3174	32.8887	28.5136	29.0207	27.5516	37.1835	24.4721	24.7993
WBGene00003161	mdf-2	Y69A2AR.30	12.0991	9.90394	8.5799	14.1088	14.4457	17.1679	13.9265	12.1009	12.8951	11.2198	7.13769	6.3416
WBGene00003162	mdh-2	F20H11.3	1359.19	937.224	926.334	1164.99	958.774	871.552	975.957	922.719	764.462	1023.95	794.578	901.796
WBGene00003163	mdl-1	R03E9.1	284.232	321.375	227.515	234.798	317.949	274.358	294.714	277.303	264.759	253.092	302.714	366.318
WBGene00003164	mdt-6	Y57E12AL.5	10.7547	9.02266	11.0207	9.3648	9.85369	11.8399	7.3761	9.26306	12.8322	9.20598	8.0299	8.19768
WBGene00003165	mec-1	T07H8.4	47.1159	51.9118	49.0386	45.1605	42.9545	45.3865	42.7153	42.4602	47.3032	63.1473	52.8954	65.4267
WBGene00003166	mec-2	F14D12.4	81.1085	81.162	75.296	64.5679	72.085	73.0788	64.2381	75.1754	76.616	68.5414	74.8183	80.0176
WBGene00003167	mec-3	F01D4.6	7.29784	9.31642	7.61836	6.03783	8.75352	8.28796	7.21096	7.49612	7.48548	7.98331	8.92211	9.64129
WBGene00003168	mec-4	T01C8.7	7.23382	9.44232	9.61541	8.44065	7.36635	12.1031	12.3302	10.1733	9.9387	12.8021	7.71125	8.97104
WBGene00003169	mec-5	E03G2.3	33.6085	43.8963	35.3551	32.4072	39.8931	49.5304	37.431	30.0916	47.7435	31.6455	27.5948	37.07
WBGene00003170	mec-6	W02D3.3	5.63342	5.0359	3.99409	7.08521	4.16151	4.0782	5.00914	5.08665	3.9	2.94879	3.50512	3.50592
WBGene00003171	mec-7	ZK154.3	153.447	157.708	137.944	120.818	164.643	152.012	130.733	131.557	154.993	173.691	162.382	197.672
WBGene00003172	mec-8	F46A9.6	145.125	147.216	136.761	122.728	144.457	148.92	133.981	151.207	142.476	116.513	141.67	130.544
WBGene00003173	mec-9	C50H2.3	24.8383	31.7682	34.7634	24.5826	29.9438	30.455	28.3484	25.1655	32.5838	38.55	29.6979	34.2343
WBGene00003174	mec-10	F16F9.5	6.14555	7.42796	6.80475	6.77716	5.07035	6.97241	5.94492	6.80005	8.42902	9.70943	7.96617	9.48662
WBGene00003175	mec-12	C44B11.3	192.689	214.949	192.752	159.078	201.475	205.226	176.806	187.564	212.676	214.974	213.111	270.987
WBGene00003176	mec-14	F37C12.12	2.17655	1.88846	4.58581	3.26536	2.91784	2.49954	2.422	2.89136	1.69839	3.88377	2.29426	3.86683
WBGene00003177	mec-15	T01E8.4	18.8207	21.4026	21.1539	21.995	21.5729	20.1279	18.165	23.3451	19.5629	24.3095	22.1141	20.1075
WBGene00003178	mec-17	F57H12.7	70.7378	83.2603	77.0712	93.34	89.4964	79.1303	81.5224	79.6195	76.7419	87.6725	98.1432	105.9
WBGene00003179	mec-18	C52B9.9	23.814	28.243	27.5149	27.047	27.9826	26.9688	25.6512	30.2522	31.0113	41.6427	29.3155	35.3686
WBGene00003181	med-2	K04C2.6	0.640161	1.9724	1.47929	0.554495	2.15251	1.38133	0.825683	1.01733	1.00645	1.22267	1.72069	1.80452
WBGene00003182	mef-2	W10D5.1	110.3	125.646	98.1511	98.084	124.176	118.071	98.7517	116.458	120.208	101.338	129.88	130.699
WBGene00003183	mei-1	T01G9.5	23.1738	19.0105	22.7072	25.0139	23.8689	26.8372	19.9815	22.2206	27.7403	23.9499	19.8198	16.6016
WBGene00003184	mei-2	F57B10.12	1.15229	2.26616	1.33136	3.63502	1.722	3.35465	3.08255	2.46301	2.83064	0.86306	1.46578	1.64985
WBGene00003185	mek-1	K08A8.1	51.469	48.2188	51.2575	65.1224	46.4941	63.1464	53.5593	50.3846	55.4806	48.0437	54.5523	64.6018
WBGene00003186	mek-2	Y54E10BL.6	53.0694	50.5689	43.0474	44.9757	48.9815	44.6629	52.0731	44.12	49.2532	58.76	48.8804	55.1152
WBGene00003196	mel-11	C06C3.1	82.2607	101.641	102.293	79.6624	102.172	96.2324	82.5133	91.4526	96.3676	85.8026	92.3439	91.4634
WBGene00003209	mel-26	ZK858.4	64.5923	67.9008	76.7753	93.9561	75.6725	78.9987	66.495	72.4982	74.1628	75.302	78.7058	94.0413
WBGene00003210	mel-28	C38D4.3	72.1462	51.576	62.722	56.9282	51.2775	54.7926	61.7611	44.9232	56.5499	72.8567	60.3517	64.2409
WBGene00003214	mel-32	C05D11.11	122.207	108.44	100.888	116.074	112.743	123.333	108.44	100.555	117.126	135.788	142.18	145.083
WBGene00003216	memi-1	Y17G9B.9	2.62466	3.35727	4.28995	2.40281	2.15251	3.42043	4.01832	2.99845	2.39032	2.44534	1.27459	2.21698
WBGene00003218	mep-1	M04B2.1	229.946	199.464	201.332	187.974	187.125	213.843	208.347	172.946	214.626	203.323	158.622	178.699
WBGene00003219	mes-1	F54F7.5	1.9845	2.35009	2.36687	2.71086	2.15251	4.53865	3.41282	2.83782	2.64193	2.58918	2.35799	3.09346
WBGene00003220	mes-2	R06A4.7	21.9575	24.3822	25.5918	20.1467	22.9122	24.9954	22.1283	22.3277	23.4	23.3746	20.3934	22.6338
WBGene00003221	mes-3	F54C1.3	78.3558	94.5071	73.5948	71.8995	93.5144	82.485	80.1463	85.5628	84.5418	85.1553	91.0693	78.2646
WBGene00003222	mes-4	Y2H9A.1	11.907	11.4986	14.571	18.8528	16.646	19.3386	16.1834	13.493	16.6693	9.70943	9.94178	9.74441
WBGene00003224	mes-6	C09G4.5	13.9555	15.1916	13.0178	12.3837	14.3022	11.3137	11.9449	11.0835	14.5306	12.4425	13.7655	8.91948
WBGene00003225	mev-1	T07C4.7	193.841	160.855	176.11	187.296	159.238	163.72	150.88	153.189	160.655	158.443	165.951	176.07
WBGene00003228	mex-1	W03C9.7	5.69744	6.42078	5.84321	2.77247	6.17052	11.8399	5.33942	2.24884	12.6435	3.66801	4.97089	4.22773
WBGene00003229	mex-3	F53G12.5	35.9771	35.7549	33.2101	40.971	35.7794	51.7669	41.9997	35.6601	44.85	28.3371	33.7128	29.3879
WBGene00003230	mex-5	W02A2.7	3.20081	7.46992	5.99114	6.96199	9.94936	19.4044	6.49537	4.22995	15.5371	3.95569	7.96617	5.46512
WBGene00003231	mex-6	AH6.5	1.9845	4.11265	3.92013	3.94308	5.45302	11.9057	4.84401	2.40947	7.10806	4.24338	4.65224	3.60904
WBGene00003232	mgl-1	ZC506.4	18.6287	23.0812	18.935	15.6491	20.6162	17.8915	21.2476	21.1498	19.5629	20.7854	22.0504	20.4684
WBGene00003233	mgl-2	F45H11.4	90.1987	105.25	101.036	67.8948	104.66	80.6432	77.339	78.9234	84.5418	107.595	105.982	111.726
WBGene00003234	mif-1	Y56A3A.3	23.3659	20.3534	20.4882	25.4452	20.5206	20.7199	23.6696	24.2018	21.8903	20.7134	22.2415	19.0764
WBGene00003235	mif-2	C52E4.2	26.8228	21.0669	20.4882	26.6158	19.3726	21.3777	19.321	22.7025	19.1226	28.6968	26.6389	26.0366
WBGene00003236	mif-3	F13G3.9	11.0108	10.7852	12.0562	11.9524	10.2842	9.99818	12.1651	10.0127	9.81289	13.809	13.8293	11.9098
WBGene00003237	mif-4	Y73B6BL.13	6.01752	5.79129	5.10356	5.79139	5.74002	4.53865	5.06419	7.06777	4.52903	4.60299	5.16208	3.76371
WBGene00003238	mig-1	Y34D9B.1	61.4555	68.4044	56.1392	44.3596	57.8307	61.765	52.3483	57.613	61.4564	47.0368	56.8466	53.8778
WBGene00003239	mig-2	C35C5.4	44.0431	38.9024	36.3167	55.5111	43.0501	48.1491	44.2566	46.1547	37.8677	39.4131	40.4044	39.4417
WBGene00003241	mig-5	T05C12.6	33.8645	32.5655	25.4438	31.8527	29.3697	28.7448	29.1741	27.1467	31.2	30.6386	29.8253	26.9647
WBGene00003242	mig-6	C37C3.6	913.446	883.927	866.94	710.308	872.291	990.74	887.719	711.971	1021.04	775.316	636.019	784.708
WBGene00003243	mig-10	F10E9.6	76.3072	83.9737	73.7428	79.416	81.6517	87.0236	81.4123	78.1203	87.4983	68.7571	81.5736	95.3818
WBGene00003245	mig-13	F43C9.4	11.779	12.7996	9.68937	13.6775	12.7715	11.4453	13.2109	15.1529	12.8322	10.4286	14.8489	13.405
WBGene00003246	mig-14	R06B9.6	28.9993	28.6627	30.8433	33.7626	29.5133	27.2319	29.3393	27.9498	28.3693	25.1726	27.8497	26.346
WBGene00003247	mig-15	ZC504.4	128.544	114.525	126.332	116.998	117.431	128.792	126.88	99.9125	137.255	103.136	100.629	115.128
WBGene00003248	mig-17	F57B7.4	4.28908	4.49035	4.21599	5.97622	3.58751	3.61776	3.96328	3.8016	4.40322	4.9626	5.73564	4.12462
WBGene00003249	mig-18	F11F1.6	14.5957	7.88958	8.28404	17.1277	9.08836	7.36708	10.7889	7.71029	7.9258	5.17836	4.01495	3.50592
WBGene00003252	mig-21	F01F1.13	3.39286	6.7565	5.69528	2.21798	4.59201	4.6702	1.211	5.30083	5.09516	6.9764	5.67191	6.08381
WBGene00003253	mig-22	PAR2.4	97.3045	98.7457	93.7872	95.8044	98.7761	91.4307	99.5223	97.6102	88.8822	100.547	96.8049	95.4849
WBGene00003254	mig-23	R07E4.4	28.6152	26.2287	26.1835	27.9096	25.1126	24.1403	25.8714	27.5215	24.5322	25.0288	29.2518	25.5726
WBGene00003258	cogc-1	Y54E10A.2	30.7918	27.026	25.074	25.3219	27.6477	22.2986	27.3026	25.3797	24.029	26.7549	22.9426	22.2214
WBGene00003367	mix-1	M106.1	82.7089	69.2437	76.0357	64.7527	68.641	78.6041	84.0545	62.2713	79.5096	79.1858	55.8269	63.0551
WBGene00003368	mkk-4	F42G10.2	46.4757	47.8831	42.6776	46.824	39.4148	39.8611	42.275	42.4066	43.7177	47.4683	51.0472	50.1141
WBGene00003369	mlc-1	C36E6.3	2087.95	2592.69	2336.1	1530.28	2272.81	2610.71	1666.01	2101.7	2576.89	1801.57	2443.89	2677.86
WBGene00003370	mlc-2	C36E6.5	2021.18	2443.59	2274.19	1599.59	2177.38	2068.5	1653.51	1939.03	2106.56	2156.43	2118.49	2079.37
WBGene00003371	mlc-3	F09F7.2	2928.1	3628.87	3296.9	2262.65	3230.05	3636.57	2385.78	2932.7	3524.46	2438.79	3269.7	3440.39
WBGene00003372	mlc-4	C56G7.1	38.5377	28.6207	32.9143	53.0467	33.2443	45.518	42.33	36.0349	35.9177	25.4603	36.0071	30.5222
WBGene00003373	mlh-1	T28A8.7	15.4919	14.3943	12.0562	13.4927	17.0765	19.9306	14.8072	14.8316	15.4742	12.5144	13.8293	13.5597
WBGene00003374	mlk-1	K11D12.10	74.0027	68.3624	78.5505	55.7576	64.91	64.725	71.0087	61.843	72.9677	72.7128	67.2982	77.9553
WBGene00003375	mlp-1	T04C9.4	62.6718	52.4573	57.0268	67.1555	53.0473	68.4086	57.3024	55.6854	57.6193	34.5224	46.2038	48.0002
WBGene00003376	mls-1	H14A12.4	1.85647	3.02154	2.21894	2.71086	2.00901	1.51288	1.98164	1.55277	2.39032	2.22957	1.5295	3.71216
WBGene00003377	mls-2	C39E6.4	5.12129	4.15462	3.62427	3.81985	4.25718	5.06487	4.45869	4.87248	5.66128	1.86996	5.48073	4.74331
WBGene00003378	mml-1	T20B12.6	123.807	163.793	125.37	109.236	140.104	125.503	121.651	129.04	142.79	124.928	134.533	166.841
WBGene00003380	mnm-2	C10A4.8	2.24057	2.26616	2.88462	2.58764	2.20034	2.82843	3.19264	3.69452	2.0758	1.22267	2.03934	2.21698
WBGene00003384	moc-1	T06H11.4	9.41037	8.18334	10.0592	13.1847	7.98819	8.22218	10.9541	8.83471	6.98225	13.3774	9.94178	10.8787
WBGene00003385	moc-2	W01A11.6	20.9333	21.6124	15.4586	21.194	22.7209	19.207	20.0916	21.5781	19.1226	19.2031	20.8395	15.8798
WBGene00003386	mod-1	K06C4.6	16.5162	20.1017	21.2279	21.1324	18.8942	19.6675	20.9173	20.5608	22.708	18.34	23.7073	19.0248
WBGene00003387	mod-5	Y54E10BR.7	20.6132	28.4109	24.7042	20.9476	26.1649	21.5092	23.8347	28.164	28.4322	20.21	22.3053	23.7165
WBGene00003388	moe-3	F32A11.6	9.85849	13.7648	12.2781	14.1088	12.054	13.0897	14.532	15.6883	14.971	8.77445	12.3635	10.3631
WBGene00003389	mog-1	K03H1.2	94.4878	79.5673	88.5357	94.3874	85.4306	80.3801	98.9719	77.3171	86.2402	105.006	81.1275	94.0413
WBGene00003390	mog-2	H20J04.8	25.2224	16.5765	21.5977	26.9854	21.4294	22.4959	22.7889	18.5797	16.858	23.0869	15.8049	13.8175
WBGene00003391	mog-3	F52C9.7	75.0269	76.0002	84.6895	65.5536	65.6275	84.1294	73.4307	63.0745	78.0628	78.4666	61.69	62.0239
WBGene00003392	mog-4	C04H5.6	20.9973	20.2275	26.1095	19.5922	24.7777	27.4292	22.7338	20.775	25.6016	30.7825	22.1141	25.1602
WBGene00003393	mog-5	EEED8.5	56.2702	49.5617	51.0356	55.7576	48.3118	53.6086	52.0731	46.6366	47.429	57.9689	45.9489	50.2688
WBGene00003394	mom-1	T07H6.2	2.81671	3.65103	1.84912	4.18952	3.73101	3.61776	4.12841	5.03311	3.58548	3.52416	3.2502	2.99035
WBGene00003395	mom-2	F38E1.7	4.86523	4.95197	3.7722	6.22267	8.03602	12.2346	7.65133	4.39058	8.11451	5.46605	5.60818	7.06341
WBGene00003396	mom-4	F52F12.3	16.1961	17.2899	20.858	16.142	16.5504	15.1946	12.9907	13.1182	14.279	15.607	18.4815	14.1784
WBGene00003397	mom-5	T23D8.1	59.7271	52.877	43.4912	53.8476	51.3253	50.5171	51.6878	58.1485	50.8887	47.8999	51.3659	44.5459
WBGene00003400	dapk-1	K12C11.4	98.2008	119.351	127.589	82.1885	98.9674	114.321	103.926	89.0967	127.19	113.708	99.8639	124.615
WBGene00003401	mpk-1	F43C1.2	155.047	195.183	167.234	163.083	192.482	194.899	162.715	186.707	197.956	154.128	196.478	211.902
WBGene00003402	mpk-2	C04G6.1	35.9131	41.798	43.2693	30.9901	42.2848	38.0194	44.2566	52.2587	44.158	33.8751	35.4973	33.925
WBGene00003403	mps-1	C29F5.4	6.01752	7.30206	8.13611	4.74401	7.07935	7.82752	7.10087	8.40636	5.9129	7.47986	7.64752	8.76481
WBGene00003404	mpz-1	C52A11.4	314.639	339.504	369.675	233.319	285.853	276.002	286.677	251.602	326.09	398.878	317.691	396.685
WBGene00003405	mre-11	ZC302.1	13.9555	15.1497	14.7929	16.6965	20.6162	21.0488	15.5779	16.7592	20.8838	13.2336	9.1133	9.79597
WBGene00003406	mrg-1	Y37D8A.9	30.7277	35.9647	39.2752	34.9948	40.3236	47.8202	42.8254	36.142	43.6548	38.9096	27.8497	34.0281
WBGene00003407	mrp-1	F57C12.5	348.76	374.126	416.569	294.437	317.614	327.309	335.062	340.056	387.609	384.278	364.532	507.173
WBGene00003408	mrp-2	F57C12.4	118.686	107.768	151.776	164.87	88.2049	99.5871	120.109	150.618	143.922	214.686	114.649	234.02
WBGene00003409	mrp-3	E03G2.2	35.849	38.147	37.5001	42.2648	40.6584	45.3865	31.5961	32.8758	45.3532	63.7226	68.1904	96.6192
WBGene00003410	mrp-4	F21G4.2	57.2304	61.9836	41.2723	32.9616	39.7018	41.9003	32.2567	34.4821	53.0903	53.5097	50.4737	51.8155
WBGene00003411	mrp-5	F14F4.3	436.142	318.059	312.945	399.976	366.644	307.904	375.631	323.565	319.234	393.556	328.397	313.368
WBGene00003412	mrp-6	F20B6.3	17.8605	24.2982	25.222	21.3173	24.8256	23.8114	25.1008	22.1671	25.6645	28.3371	23.8985	27.3256
WBGene00003413	mrp-7	Y43F8C.12	103.578	99.1653	115.533	80.1553	86.6742	110.111	100.293	109.176	130.839	92.9948	77.8136	147.249
WBGene00003414	mrp-8	Y75B8A.26	33.2884	39.2801	38.4616	31.0517	37.6449	41.8345	37.1007	41.9783	45.6677	39.9885	37.7915	49.2892
WBGene00003415	mars-1	F58B3.5	99.3531	96.8572	91.1245	89.8282	107.53	101.166	104.256	107.998	111.087	97.5258	85.9709	88.7824
WBGene00003417	mrt-2	Y41C4A.14	6.84973	6.12702	6.21303	7.45488	8.27519	7.10397	8.53206	9.74495	6.79354	9.42174	5.22581	6.29004
WBGene00003418	msh-2	H26D21.2	20.8693	16.5765	20.1184	19.5922	20.2814	19.3386	16.6788	22.06	21.0097	16.3981	12.8096	9.89908
WBGene00003421	msh-5	F09E8.3	9.73045	12.4639	12.0562	11.398	12.628	9.80084	9.85315	11.2977	9.24676	12.6582	11.1526	9.64129
WBGene00003422	msh-6	Y47G6A.11	34.6327	28.0332	25.8876	35.7957	34.4879	39.8611	28.4585	31.4302	34.0935	27.6899	23.0063	23.201
WBGene00003423	msi-1	R10E9.1	172.844	199.883	152.959	146.202	178.993	178.52	136.073	148.477	187.766	140.607	182.903	181.896
WBGene00003429	msp-31	R05F9.13	0.704178	0.881283	2.5148	0.308053	1.76984	0.657775	1.48623	1.49922	1.50968	0.43153	0.446106	0.824923
WBGene00003431	msp-33	R05F9.8	0.128032	0.629488	1.03551	0.246442	0.526168	0.197332	0.715592	0.267719	0.691935	1.0069	1.01967	0.979597
WBGene00003471	mtd-1	ZK337.5	12.9313	14.1845	12.7219	12.6918	14.4935	14.7342	13.3761	16.2237	11.0081	16.4701	16.1873	17.2203
WBGene00003472	mtk-1	B0414.7	94.2958	99.1653	102.515	94.1409	100.068	87.8129	98.6416	93.059	95.1725	106.444	109.487	111.468
WBGene00003473	mtl-1	K11G9.6	8.3221	1.46881	4.8077	16.8197	3.34834	5.45953	8.91738	3.15908	3.9629	47.3245	60.0331	38.5136
WBGene00003474	mtl-2	T08G5.10	24.8383	12.4219	16.1243	34.1322	13.202	13.0897	23.9999	14.7781	18.2419	8.41484	8.0299	6.75406
WBGene00003475	mtm-1	Y110A7A.5	29.8955	31.6003	31.6569	35.9806	33.2921	30.9154	29.2292	31.3231	29.0613	29.7756	30.5264	27.9443
WBGene00003476	mtm-3	T24A11.1	367.837	466.996	366.495	290.309	386.542	384.996	343.869	382.409	399.498	412.327	441.708	477.27
WBGene00003477	mtm-5	H28G03.6	42.1226	42.0918	37.9439	33.0233	37.8363	34.2043	40.7887	36.142	39.3145	43.9442	43.9095	37.534
WBGene00003478	mtm-6	F53A2.8	68.8174	79.5673	67.012	57.113	74.4767	63.8699	59.8895	66.1265	71.3322	80.9838	66.5972	74.7071
WBGene00003479	mtm-9	Y39H10A.3	33.2884	36.5523	35.4291	37.644	33.4356	32.0994	37.5961	35.7136	35.6661	35.6732	31.2274	32.5845
WBGene00003480	klf-3	F54H5.4	23.75	21.8642	25.0001	20.1467	23.4862	24.3377	24.22	23.7734	26.608	14.672	19.5649	19.9528
WBGene00003482	mua-3	K08E5.3	103.77	74.3635	83.5801	134.434	66.919	64.2646	154.513	75.7108	73.408	74.6547	57.5476	68.0046
WBGene00003485	mua-6	W10G6.3	69.0734	10.8272	16.9379	90.2595	14.9719	23.6141	72.6601	21.0962	16.9839	22.8711	7.58379	13.4566
WBGene00003495	mup-2	T22E5.5	634.784	775.655	757.99	558.13	675.026	961.469	608.914	567.135	951.788	712.672	640.225	954.333
WBGene00003497	mup-4	K07D8.1	274.693	161.736	192.974	274.229	133.599	166.614	236.035	139.535	170.468	202.1	124.145	219.739
WBGene00003499	mut-2	K04F10.6	1.9845	2.18223	1.84912	2.64925	3.01351	3.28887	2.97246	2.35592	2.39032	1.86996	2.03934	1.95919
WBGene00003504	mut-7	ZK1098.8	15.876	14.3943	15.0148	12.5686	13.489	14.9315	15.3027	14.8851	17.1726	17.2612	15.0401	14.333
WBGene00003507	mut-14	C14C11.6	5.82547	7.59582	6.80475	6.22267	9.61453	9.01151	6.60546	10.2268	9.81289	4.45915	7.39261	5.72291
WBGene00003508	mut-16	B0379.3	36.2331	32.7334	31.7308	28.8337	33.3878	33.8754	31.7613	27.8963	32.0806	28.1933	31.3548	32.5329
WBGene00003509	mxl-1	T19B10.11	13.7635	11.7924	10.7988	10.7818	12.1019	11.1822	11.6697	12.7434	10.7564	10.5725	12.1086	10.4662
WBGene00003510	mxl-2	F40G9.11	23.814	29.1663	26.7012	29.6347	25.7822	30.7181	27.1374	28.1104	30.0677	31.4298	24.2809	27.4287
WBGene00003511	mxl-3	F46G10.6	132.833	182.342	96.1541	219.334	221.995	117.347	152.972	156.776	87.4983	166.067	96.2313	206.592
WBGene00003514	myo-2	T18D3.4	3894.61	5427.4	5009.26	2579.76	3992.04	4644.74	2992.55	3068.16	5106.1	4249.64	3627.48	4011.09
WBGene00003515	myo-3	K12F2.1	614.107	545.976	736.17	574.642	462.645	735.195	621.904	454.104	777.609	787.543	540.489	1013.32
WBGene00003516	nab-1	C43E11.6	64.3362	66.6418	76.5534	60.0087	66.6799	65.909	64.5684	57.8272	64.2241	68.0379	64.1117	70.3763
WBGene00003517	nac-1	F31F6.6	68.4333	62.8229	56.8788	65.2456	73.4244	67.1588	63.5776	63.1816	60.0725	50.561	45.5665	66.8188
WBGene00003518	nac-2	R107.1	29.4474	19.8918	25.2959	26.3693	20.4249	16.1155	22.1283	23.6128	15.6	24.9568	21.4768	20.4684
WBGene00003519	nac-3	K08E5.2	141.732	126.947	96.4499	152.733	119.775	121.162	152.751	142.319	116.497	112.629	101.84	95.6911
WBGene00003520	nas-1	F45G2.1	0.896226	1.46881	3.10652	0.985769	0.765335	1.31555	1.43118	0.963787	1.76129	1.86996	1.84815	1.23739
WBGene00003522	nas-3	K06A4.1	10.7547	0.545556	2.07101	9.17997	0.334834	0.855107	15.688	5.08665	1.25806	1.29459	0.318647	0
WBGene00003523	nas-4	C05D11.6	6.59366	2.18223	4.36392	8.87192	2.67867	4.86753	8.97242	3.69452	4.84354	4.45915	3.12274	5.61979
WBGene00003524	nas-5	T23H4.3	2.88073	4.40642	3.62427	2.77247	4.40068	3.28887	3.57796	3.21262	3.77419	5.82566	7.01023	4.94954
WBGene00003525	nas-6	4R79.1	8.51415	10.6174	11.8343	16.3884	13.9674	11.3795	16.8439	18.7938	13.0839	4.81875	9.87805	5.72291
WBGene00003526	nas-7	C07D10.4	4.28908	8.26728	11.4645	7.5781	6.84019	9.20885	5.77978	11.03	10.1903	9.34982	7.64752	12.8379
WBGene00003527	nas-8	C34D4.9	5.76145	7.21813	8.35801	6.90038	6.12268	6.84086	7.15592	7.38903	8.0516	6.25719	8.85838	8.14612
WBGene00003528	nas-9	C37H5.9	54.7338	40.6649	59.4676	31.3598	30.7569	39.2692	37.8163	37.1593	34.6596	67.2468	81.956	93.835
WBGene00003529	nas-10	K09C8.3	3.13679	3.39924	2.95859	1.78671	2.39167	5.59109	3.1376	1.82049	4.0258	3.52416	2.74036	5.92914
WBGene00003530	nas-11	K11G12.1	67.6651	33.6566	46.6717	39.554	26.1649	31.1785	43.2658	36.5703	36.5467	46.821	37.0268	56.765
WBGene00003531	nas-12	C24F3.3	0.320081	0.461625	0.147929	0.246442	0.191334	0.591997	0.275228	0.321262	1.06935	0	0.701023	0.67025
WBGene00003532	nas-13	F39D8.4	2.17655	3.86086	2.88462	1.04738	2.05684	3.09154	1.59632	2.99845	3.52258	2.15765	3.44139	3.35125
WBGene00003533	nas-14	F09E8.6	2.17655	3.18941	3.5503	1.41704	1.62634	1.57866	2.58714	1.07087	2.0758	1.36651	3.56884	2.83567
WBGene00003534	nas-15	T04G9.2	5.18531	1.00718	2.07101	4.74401	0.430501	1.77599	3.57796	0.803156	0.503225	0.143843	0.446106	1.59829
WBGene00003542	nas-23	R10H1.5	0.83221	0.923249	1.33136	0.862548	0.861002	0.52622	0.715592	0.160631	0.566128	0.934982	0.446106	1.23739
WBGene00003544	nas-25	F46C5.3	9.98652	9.86198	11.1687	12.3837	10.4755	9.9324	10.6238	12.0473	10.9451	11.2917	13.2557	9.58973
WBGene00003546	nas-28	F42A10.8	1.47237	1.42684	2.66273	1.54026	2.43951	2.17066	2.80732	2.62364	3.01935	3.66801	1.91188	1.7014
WBGene00003547	nas-29	F58A6.4	1.66442	1.5947	1.03551	1.84832	1.62634	0.920885	1.8165	1.33859	1.25806	2.01381	2.99528	1.39206
WBGene00003548	nas-30	Y95B8A.1	2.56065	5.4136	14.7929	6.71555	3.97018	10.7875	2.75228	4.76539	14.0274	7.26409	5.22581	18.5608
WBGene00003549	nas-31	F58B4.1	29.8315	33.9084	36.3167	29.5115	35.6359	34.9936	29.6145	33.8932	35.6661	30.7106	34.9237	37.3793
WBGene00003550	nas-32	T02B11.7	14.1476	17.6257	16.0503	12.2605	13.9195	14.1422	12.6605	13.4395	14.0903	16.4701	12.9371	12.7863
WBGene00003551	nas-33	K04E7.3	4.09703	3.48317	6.36096	1.60187	4.35285	4.01243	4.78896	2.83782	4.90645	4.81875	5.03462	8.76481
WBGene00003552	nas-36	C26C6.3	4.48113	4.40642	4.36392	4.99045	3.68318	4.0782	4.07337	4.55121	3.9629	7.40793	3.31393	6.7025
WBGene00003553	nas-37	C17G1.6	3.26482	0.629488	1.99705	8.00937	0.765335	1.05244	10.6238	3.48034	0.880644	1.51036	1.14713	0.618693
WBGene00003554	nas-38	F57C12.1	1.92048	4.65821	6.65682	3.94308	2.53517	14.0106	4.01832	3.31971	12.2661	7.26409	4.7797	14.2299
WBGene00003555	nas-39	F38E9.2	15.2999	19.3043	13.9793	10.1657	15.8329	13.879	14.7522	17.8301	17.4871	12.2986	15.4862	14.333
WBGene00003558	nca-2	C27F2.2	81.9407	102.313	99.1127	65.8617	102.22	77.4201	73.706	83.7423	87.6241	111.91	108.786	113.272
WBGene00003559	ncl-1	ZK112.2	197.746	187.42	183.728	184.4	190.76	168.917	168.66	166.146	155.748	216.197	210.371	201.488
WBGene00003561	ncr-1	F02E8.6	112.604	121.491	130.178	96.1125	112.839	97.548	113.724	103.179	103.287	116.154	148.298	157.56
WBGene00003562	ncr-2	F09G8.4	9.66644	6.8824	6.50889	5.42173	5.50085	6.18308	9.1926	9.85204	7.23386	8.12715	7.90244	5.92914
WBGene00003563	ncs-1	C44C1.3	6.01752	5.37163	5.10356	5.66817	4.54418	6.44619	4.12841	6.31816	5.66128	5.68181	4.39733	5.98069
WBGene00003564	ncs-2	F10G8.5	782.981	880.024	723.448	694.844	822.257	770.32	710.253	847.865	792.831	636.795	933.763	881.224
WBGene00003565	ncs-3	K03E6.3	8.96226	12.0022	10.3551	12.2605	12.2454	13.6817	10.0183	10.9229	13.021	11.0759	10.1967	11.8583
WBGene00003566	ncx-1	Y113G7A.4	192.112	171.85	181.879	155.567	140.917	143.329	160.238	130.914	132.851	230.149	171.177	229.329
WBGene00003567	ncx-2	C10G8.5	1715.5	2451.18	2015.76	1168.57	2201.54	1943.59	1347.13	1863.32	2069.64	1488.92	1964.52	1896.6
WBGene00003568	ncx-3	ZC168.1	217.335	221.832	217.456	209.784	211.041	186.545	213.577	222.421	179.085	198.504	186.791	189.011
WBGene00003569	ncx-4	F35C12.2	62.9279	83.3862	70.1185	63.0892	77.2989	68.4744	63.4675	80.5297	71.9612	68.7571	86.3533	96.9801
WBGene00003570	ncx-5	Y32F6B.2	8.7062	8.56104	6.80475	7.70132	7.79686	6.18308	10.0733	9.26306	7.04515	7.55178	8.22109	9.12572
[truncated: 13,019 more rows]

## Sheet: daf-18_vs_wild_type
gene_id	symbol	sequence	logFC	logCPM	PValue	FDR
WBGene00005832	srw-85	C25F9.1	-5.11617	6.00187	9.55399e-121	1.43482e-116
WBGene00006418	spl-2	B0222.4	4.48485	5.46894	1.36346e-49	1.02382e-45
WBGene00021582	clec-71	Y46C8AL.4	5.96509	4.90758	2.35633e-38	1.17958e-34
WBGene00013935		ZK218.1	7.02585	3.85673	1.22607e-33	4.60328e-30
WBGene00018461		F45D11.16	-5.53994	5.99676	4.45551e-33	1.33826e-29
WBGene00018460		F45D11.15	-5.31769	6.02177	1.32699e-31	3.32146e-28
WBGene00018459		F45D11.14	-5.34996	6.01393	1.84191e-30	3.95169e-27
WBGene00009192	asah-2	F27E5.1	2.58759	6.9716	2.66783e-29	5.00819e-26
WBGene00003778	nnt-1	C15H9.1	-2.09469	5.77363	8.48652e-25	1.41612e-21
WBGene00003094	lys-5	F58B3.2	3.50696	3.13112	2.88559e-24	4.33358e-21
WBGene00013939		ZK218.5	6.95532	4.76384	5.96078e-22	8.13809e-19
WBGene00013937		ZK218.3	7.61376	3.07631	7.82768e-22	9.79634e-19
WBGene00004108	pqn-18	C34E7.1	1.55754	7.5579	6.0075e-21	6.94005e-18
WBGene00000784	cpr-4	F44C4.3	1.41929	10.3327	1.7299e-20	1.85569e-17
WBGene00001852	hil-1	C30G7.1	-2.04143	4.69813	3.51089e-20	3.5151e-17
WBGene00004422	rpl-11.1	T22F3.4	1.48134	6.56001	6.50508e-20	6.10583e-17
WBGene00045208		F13E9.15	2.04703	5.96499	8.99741e-19	7.94842e-16
WBGene00022040		Y65B4BR.1	2.26666	5.45481	1.43232e-18	1.19503e-15
WBGene00021176		Y9C9A.1	1.95809	3.67408	4.03796e-18	3.19169e-15
WBGene00012728		Y39G8B.9	2.31184	4.19124	5.31049e-18	3.98765e-15
WBGene00010203		F57E7.2	4.43246	1.39165	1.26279e-17	9.03077e-15
WBGene00020946		W02D7.11	-3.77411	1.86705	2.54284e-17	1.73584e-14
WBGene00018886	npr-28	F55E10.7	-1.58321	4.9257	2.85378e-17	1.86339e-14
WBGene00011155	rbm-3.1	R09B3.2	2.18494	3.04321	1.02395e-16	6.40735e-14
WBGene00045339		T10H4.13	3.03776	1.95642	1.21331e-16	7.28857e-14
WBGene00001692	grd-3	W05E7.1	-2.35165	5.32117	2.56792e-16	1.48327e-13
WBGene00020862	fip-2	T27E4.4	-1.74287	5.5055	3.0132e-16	1.67601e-13
WBGene00006631	tsp-5	Y45F10B.1	4.59569	0.301682	4.49437e-16	2.41059e-13
WBGene00000102	akt-1	C12D8.10	-1.23902	7.29629	1.44319e-14	7.47371e-12
WBGene00019029		F58B6.1	2.51696	1.81151	1.70621e-14	8.54127e-12
WBGene00017374	ttr-41	F10G7.11	-1.12932	5.86875	3.89817e-14	1.88848e-11
WBGene00017203		F07C4.10	5.7012	1.33802	4.10939e-14	1.92859e-11
WBGene00016449	tost-1	C35D10.13	1.80202	3.57995	5.99961e-14	2.73037e-11
WBGene00011156	rbm-3.2	R09B3.3	1.16138	6.84261	9.01012e-14	3.97982e-11
WBGene00018174		F38B6.4	-2.95568	3.58771	1.3275e-13	5.69613e-11
WBGene00012404		Y6G8.2	-1.44865	5.46075	1.5796e-13	6.58958e-11
WBGene00021872	clec-85	Y54G2A.6	-1.46996	5.43941	3.40532e-13	1.38219e-10
WBGene00015605		C08E3.13	1.60887	4.71406	3.53447e-13	1.39686e-10
WBGene00001853	hil-2	Y73B6BL.9	1.5202	5.93396	4.53796e-13	1.71952e-10
WBGene00020578		T19D12.3	3.10183	1.09603	4.5799e-13	1.71952e-10
WBGene00006630	tsp-4	F53B2.2	3.46813	0.677138	1.20144e-12	4.40078e-10
WBGene00009028		F21H7.2	-2.81643	1.99758	1.28669e-12	4.60082e-10
WBGene00014006		ZK596.1	-1.15368	5.97573	1.46624e-12	5.12094e-10
WBGene00044489	pudl-1	Y54G2A.46	3.11855	2.4705	1.54299e-12	5.26651e-10
WBGene00022553		ZC204.1	4.28554	0.288542	2.01752e-12	6.73313e-10
WBGene00009908		F49H6.5	2.0902	3.41077	2.45938e-12	8.02934e-10
WBGene00017691	ilys-5	F22A3.6	1.93181	6.58641	3.96539e-12	1.26707e-09
WBGene00020741	dlhd-1	T23F4.3	-2.27213	3.22455	4.30475e-12	1.34685e-09
WBGene00189950		C39B5.14	3.21858	2.80015	5.50146e-12	1.68614e-09
WBGene00018466		F45E1.5	-1.53741	3.61351	6.52752e-12	1.96061e-09
WBGene00044201		H39E23.3	-3.66011	1.21627	7.39129e-12	2.17652e-09
WBGene00011620		T08G3.11	4.52357	0.715829	9.55786e-12	2.76038e-09
WBGene00010034		F54B11.11	2.20298	2.86959	1.21921e-11	3.45473e-09
WBGene00007452		C08F11.3	-2.37552	1.55189	1.34056e-11	3.66046e-09
WBGene00009033		F21H7.12	-2.77611	1.28883	1.331e-11	3.66046e-09
WBGene00007866		C32H11.3	2.40021	1.51001	1.47548e-11	3.95693e-09
WBGene00003528	nas-9	C37H5.9	-1.26304	5.53812	1.68392e-11	4.43668e-09
WBGene00000785	cpr-5	W07B8.5	1.11061	9.64956	2.60814e-11	6.68999e-09
WBGene00008415	mce-1	D2030.5	-1.09244	6.33944	2.62824e-11	6.68999e-09
WBGene00004989	spp-4	T08A9.8	2.66773	3.07075	3.35001e-11	8.38507e-09
WBGene00000411	cdl-1	R06F6.1	1.02531	5.69556	3.66492e-11	8.87737e-09
WBGene00003955	pcn-1	W03D2.4	1.12382	6.24423	3.64993e-11	8.87737e-09
WBGene00003156	mcm-4	Y39G10AR.14	1.01611	5.99026	4.83677e-11	1.13895e-08
WBGene00011677	cyp-13A1	T10B9.8	2.15553	2.79139	4.85369e-11	1.13895e-08
WBGene00012825		Y43F8C.3	-1.24209	6.96064	5.43751e-11	1.25632e-08
WBGene00219235		K03B4.8	3.33526	0.636984	5.95732e-11	1.35556e-08
WBGene00001789	gst-41	R13D7.7	-1.72461	3.16411	6.13871e-11	1.35575e-08
WBGene00004042	plk-1	C14B9.4	1.08251	5.59683	6.05825e-11	1.35575e-08
WBGene00001386	far-2	F02A9.3	1.21715	6.23838	6.82791e-11	1.46488e-08
WBGene00018051	che-10	F35D11.11	-1.14927	6.8333	6.80215e-11	1.46488e-08
WBGene00022256		Y73B6BL.37	5.31082	1.97623	7.09138e-11	1.49998e-08
WBGene00009640	nspc-10	F42F12.9	2.30051	1.76179	7.19903e-11	1.5016e-08
WBGene00001768	gst-20	Y48E1B.10	-1.51361	6.76865	1.30323e-10	2.68109e-08
WBGene00013882	msa-1	ZC410.5	-1.17002	7.05987	1.49595e-10	3.03597e-08
WBGene00004932	sod-3	C08A9.1	-3.94606	0.328325	1.60606e-10	3.21598e-08
WBGene00021043	pck-1	W05G11.6	-1.18752	9.47813	1.73318e-10	3.42486e-08
WBGene00023420		C26D10.7	1.84884	2.52269	1.87378e-10	3.65461e-08
WBGene00020135	aakg-4	T01B6.3	-1.21577	5.34297	2.20499e-10	4.24545e-08
WBGene00019321		K02E10.7	1.49737	3.65594	3.25483e-10	6.18748e-08
WBGene00008163		C47F8.7	3.92403	0.177283	3.70103e-10	6.94776e-08
WBGene00009899	efl-3	F49E12.6	1.20625	4.83314	4.12425e-10	7.64667e-08
WBGene00018771	duox-2	F53G12.3	1.81022	2.83648	5.5744e-10	1.02093e-07
WBGene00022441		Y110A2AL.4	-1.10399	5.40091	6.15777e-10	1.11419e-07
WBGene00012545		Y37D8A.3	2.8472	2.90331	7.05031e-10	1.2605e-07
WBGene00017364	clec-7	F10G2.3	1.57511	4.59898	7.15727e-10	1.26456e-07
WBGene00003965	pdk-1	H42K12.1	-1.23349	5.15929	7.53753e-10	1.31626e-07
WBGene00000656	col-80	C09G5.5	-1.5945	6.71468	7.70405e-10	1.32988e-07
WBGene00023493	nspc-12	F42F12.10	1.45069	4.96922	8.38549e-10	1.43106e-07
WBGene00004092	ppt-1	F44C4.5	2.11374	1.68891	1.02266e-09	1.72565e-07
WBGene00022099		Y69A2AR.28	1.41516	4.00345	1.03495e-09	1.72698e-07
WBGene00013485		Y69H2.10	-1.49703	3.24544	1.21959e-09	2.01273e-07
WBGene00013840	fbxa-151	ZC47.7	-2.05304	1.48443	1.39229e-09	2.27276e-07
WBGene00008477	clec-17	E03H4.10	-1.38983	5.91958	1.77613e-09	2.86816e-07
WBGene00012546		Y37D8A.4	1.111	4.86709	1.83604e-09	2.93337e-07
WBGene00008357	nspc-16	D1025.6	1.31813	4.77779	1.89624e-09	2.99766e-07
WBGene00008905		F17B5.1	-3.15443	2.28106	1.93395e-09	3.02542e-07
WBGene00015402		C03G6.17	-1.0255	4.92528	2.13593e-09	3.30695e-07
WBGene00013941		ZK218.7	4.67425	1.72175	2.95078e-09	4.52192e-07
WBGene00017103	klo-2	E02H9.5	1.71525	3.88033	3.22159e-09	4.88705e-07
WBGene00016628	slc-36.5	C44B7.6	-1.17634	5.77342	4.02198e-09	5.98941e-07
WBGene00020329	bath-26	T07H3.6	-1.31648	3.82535	4.02804e-09	5.98941e-07
WBGene00016302	fbxc-7	C32B5.9	-2.62536	0.899156	4.47964e-09	6.59561e-07
WBGene00001210	egl-46	K11G9.4	1.60728	3.3417	5.19612e-09	7.57624e-07
WBGene00020439		T12A2.5	2.53045	0.867649	5.43599e-09	7.84978e-07
WBGene00012201		W02B12.1	1.38745	5.18529	6.51876e-09	9.32369e-07
WBGene00044491		Y54G2A.48	3.57708	1.20089	6.73514e-09	9.5423e-07
WBGene00002107	ins-24	ZC334.3	-2.05362	1.74211	7.21093e-09	1.01209e-06
WBGene00017594		F19C7.4	1.68837	3.0889	8.08551e-09	1.12433e-06
WBGene00006984	zig-7	F54D7.4	1.24842	4.68321	8.49808e-09	1.17086e-06
WBGene00003734	nhx-6	F58E1.6	2.95997	3.06017	9.11226e-09	1.24407e-06
WBGene00000103	akt-2	F28H6.1	-0.839857	6.65942	9.5103e-09	1.28672e-06
WBGene00003891	osm-11	F11C7.5	0.906101	8.98303	9.66763e-09	1.29633e-06
WBGene00012531		Y32F6B.1	-0.903154	6.555	9.91014e-09	1.31708e-06
WBGene00000673	col-98	F14F7.1	-1.83267	8.41063	1.03055e-08	1.35761e-06
WBGene00021624		Y47D7A.12	2.23796	2.99758	1.11804e-08	1.46007e-06
WBGene00015932		C17H12.6	2.29218	1.73507	1.13918e-08	1.47484e-06
WBGene00003159	mcm-7	F32D1.10	1.17343	5.41927	1.17122e-08	1.50337e-06
WBGene00001751	gst-3	K08F4.11	-1.11645	4.09139	1.18835e-08	1.51243e-06
WBGene00017362		F10G2.1	1.41138	4.58989	1.2488e-08	1.576e-06
WBGene00015393	exc-13	C03G6.5	-1.23726	4.04321	1.29943e-08	1.62624e-06
WBGene00015067	cest-35.1	B0238.1	-1.08406	4.87683	1.43629e-08	1.78266e-06
WBGene00019917	clec-43	R07C3.1	1.79195	2.25184	1.56131e-08	1.90632e-06
WBGene00077616		F57E7.4	3.72821	0.39273	1.55359e-08	1.90632e-06
WBGene00004340	rfc-4	F31E3.3	1.18361	4.07307	1.70657e-08	2.06688e-06
WBGene00008358	nspc-18	D1025.7	1.3776	3.69331	1.78434e-08	2.14378e-06
WBGene00009984		F53F1.6	1.81895	3.13957	2.04185e-08	2.41453e-06
WBGene00010202		F57E7.1	2.10793	2.00396	2.03146e-08	2.41453e-06
WBGene00013150	pole-4	Y53F4B.3	1.35133	3.12965	2.16984e-08	2.54583e-06
WBGene00045458		F17B5.8	2.58565	1.03753	2.23635e-08	2.60353e-06
WBGene00006452	heh-1	R148.6	0.966332	5.88804	2.29735e-08	2.65397e-06
WBGene00004888	smo-1	K12C11.2	0.969833	5.71181	2.41333e-08	2.76667e-06
WBGene00001793	gsy-1	Y46G5A.31	-0.751641	7.55434	2.49754e-08	2.84152e-06
WBGene00020394		T10B5.8	-1.67397	3.85639	3.16816e-08	3.5774e-06
WBGene00011232	pck-2	R11A5.4	-0.864522	10.143	3.21175e-08	3.59956e-06
WBGene00007508		C10C5.4	1.54335	2.53378	3.2965e-08	3.66717e-06
WBGene00018250		F40H3.2	-1.1733	3.78889	3.49557e-08	3.86003e-06
WBGene00018195	btb-16	F39E9.2	-1.66895	3.28338	3.59063e-08	3.93606e-06
WBGene00020869		T28A11.2	1.76455	4.23134	4.13727e-08	4.50243e-06
WBGene00001694	grd-5	F41E6.2	-2.07786	3.8676	4.22557e-08	4.56544e-06
WBGene00009087		F23D12.3	1.93258	2.85938	4.2824e-08	4.59379e-06
WBGene00008833		F14H8.2	-1.8233	1.9618	4.38084e-08	4.66606e-06
WBGene00000782	cpr-2	F36D3.9	-2.4749	3.90643	4.43574e-08	4.67157e-06
WBGene00044287		F21H12.7	1.52417	2.23548	4.44822e-08	4.67157e-06
WBGene00015152		B0348.2	1.49706	1.95174	5.0988e-08	5.31762e-06
WBGene00000998	dig-1	K07E12.1	-0.937191	9.80181	5.43141e-08	5.59661e-06
WBGene00013111	sta-1	Y51H4A.17	-0.803255	6.73669	5.44084e-08	5.59661e-06
WBGene00002073	ima-2	F26B1.3	1.06588	5.13552	5.71897e-08	5.81944e-06
WBGene00077757		E02H4.7	1.94381	3.22392	5.73497e-08	5.81944e-06
WBGene00008654	pfas-1	F10F2.2	-1.53517	4.86393	6.89143e-08	6.94601e-06
WBGene00009049		F22B8.7	-0.994579	4.6478	7.39784e-08	7.35766e-06
WBGene00011763		T14B1.1	-0.843196	8.68233	7.36109e-08	7.35766e-06
WBGene00004391	rnr-1	T23G5.1	0.932115	6.5418	8.17833e-08	8.0804e-06
WBGene00010051		F54D5.5	1.46029	3.37757	8.56468e-08	8.38297e-06
WBGene00013489	col-42	Y69H2.14	-1.83326	8.49757	8.5962e-08	8.38297e-06
WBGene00017166	aldo-2	F01F1.12	-0.697008	9.76913	8.68699e-08	8.41685e-06
WBGene00013038	ani-1	Y49E10.19	0.996483	6.32979	8.90697e-08	8.57467e-06
WBGene00002047	icp-1	Y39G10AR.13	1.11174	4.6267	9.42603e-08	9.01657e-06
WBGene00007624	hrde-1	C16C10.3	1.00082	4.7083	9.88453e-08	9.39531e-06
WBGene00012826	dyf-19	Y43F8C.4	-1.24692	3.64901	1.11614e-07	1.05422e-05
WBGene00000913	daf-18	T07A9.6	-0.865266	5.43286	1.30106e-07	1.22121e-05
WBGene00002173	itr-1	F33D4.2	-0.808117	8.35678	1.33345e-07	1.24383e-05
WBGene00000868	cyb-3	T06E6.2	1.25198	4.90649	1.35482e-07	1.25356e-05
WBGene00016716	acs-17	C46F4.2	-0.768508	7.7645	1.36057e-07	1.25356e-05
WBGene00004094	ppw-2	Y110A7A.18	1.21183	4.88069	1.44285e-07	1.31325e-05
WBGene00008107	aspm-1	C45G3.1	0.994573	4.51638	1.44264e-07	1.31325e-05
WBGene00010357		H03A11.2	-1.109	8.00061	1.45684e-07	1.318e-05
WBGene00020784	tat-4	T24H7.5	-0.817001	6.60942	1.54269e-07	1.38731e-05
WBGene00016987		CC8.2	-1.09601	5.3451	1.66871e-07	1.49171e-05
WBGene00019492		K07E3.4	-0.845616	8.32136	1.81012e-07	1.60854e-05
WBGene00000542	clp-1	C06G4.2	-0.748011	9.02608	1.89058e-07	1.67016e-05
WBGene00017945		F31D5.2	-1.47667	2.41327	1.98392e-07	1.74237e-05
WBGene00010262	droe-4	F58E10.7	0.906455	6.75913	2.03685e-07	1.77845e-05
WBGene00009361		F33E2.5	1.47194	2.45869	2.06537e-07	1.79293e-05
WBGene00012276	his-74	W05B10.1	1.15196	3.3948	2.08818e-07	1.80231e-05
WBGene00000666	col-91	F09G8.6	-1.664	3.9451	2.12887e-07	1.82694e-05
WBGene00000781	cpr-1	C52E4.1	0.969678	9.41409	2.40456e-07	2.0518e-05
WBGene00015599	fbxa-164	C08E3.7	2.83952	-0.215969	2.45591e-07	2.08378e-05
WBGene00008486	ugt-44	F01D4.2	-1.24845	5.13862	2.58585e-07	2.1817e-05
WBGene00004043	plk-2	Y71F9B.7	1.49101	2.58987	2.74872e-07	2.30616e-05
WBGene00022474	zig-9	Y119C1B.9	-0.964482	4.92223	2.90102e-07	2.42041e-05
WBGene00001395	fat-3	W08D2.4	0.852412	9.04778	2.9658e-07	2.46079e-05
WBGene00003095	lys-6	F58B3.3	1.80658	1.56609	3.25098e-07	2.6826e-05
WBGene00019262	dmsr-12	H34P18.1	2.56613	0.881049	3.4653e-07	2.84382e-05
WBGene00020878		T28A11.16	3.95417	1.47287	3.49778e-07	2.85487e-05
WBGene00013078	ttr-25	Y51A2D.10	-1.13301	3.98722	3.54311e-07	2.87624e-05
WBGene00000275	bub-1	R06C7.8	0.832615	5.497	3.62082e-07	2.92352e-05
WBGene00008040	ttr-5	C40H1.5	-0.928117	5.30618	3.66037e-07	2.93965e-05
WBGene00016266	idhg-2	C30F12.7	-0.881566	6.32315	3.80138e-07	3.03666e-05
WBGene00011931	srsx-19	T22G5.4	-1.50095	2.38432	3.96212e-07	3.14831e-05
WBGene00044044		C08B6.14	2.00854	2.04765	4.04875e-07	3.20021e-05
WBGene00008538	sqrd-1	F02H6.5	-1.34044	4.27317	4.10764e-07	3.22977e-05
WBGene00007036	sod-5	ZK430.3	-2.42279	1.78811	4.19471e-07	3.28105e-05
WBGene00018146		F37C4.6	-0.870817	5.26137	4.25259e-07	3.30909e-05
WBGene00000007	aat-6	T11F9.4	0.903158	5.07719	4.51348e-07	3.47943e-05
WBGene00015455		C04G6.5	1.73023	2.28882	4.51784e-07	3.47943e-05
WBGene00002113	ins-30	ZC334.2	-1.19992	3.92545	4.71412e-07	3.53913e-05
WBGene00007989	fipr-22	C37A5.2	-1.62283	2.66001	4.75946e-07	3.53913e-05
WBGene00009097	fipr-2	F23H12.9	0.857556	6.1038	4.68992e-07	3.53913e-05
WBGene00009429	irg-5	F35E12.5	2.94179	1.91574	4.70866e-07	3.53913e-05
WBGene00009634	nspc-9	F42F12.1	2.28048	2.25857	4.76032e-07	3.53913e-05
WBGene00009639	nspc-15	F42F12.8	1.37024	4.99028	4.74744e-07	3.53913e-05
WBGene00022397		Y97E10AR.2	-0.889246	4.41082	4.73444e-07	3.53913e-05
WBGene00017214		F07E5.9	2.4914	0.580611	4.89773e-07	3.62335e-05
WBGene00022356	eak-3	Y92C3A.3	-1.67589	1.25933	5.09566e-07	3.75131e-05
WBGene00001079	dpy-20	T22B3.1	2.77238	1.88615	5.20658e-07	3.81426e-05
WBGene00013169		Y53F4B.23	-1.54772	3.1695	5.29365e-07	3.85923e-05
WBGene00007841		C31C9.7	1.02147	4.77716	5.55061e-07	4.00765e-05
WBGene00010018	fbxa-69	F54B8.3	-1.17756	4.37572	5.5246e-07	4.00765e-05
WBGene00014700		C37A5.6	-2.8312	1.53216	5.60756e-07	4.02939e-05
WBGene00000405	cdk-1	T05G5.3	1.04594	4.99197	5.97534e-07	4.27323e-05
WBGene00019854		R03H10.1	-1.34258	2.57742	6.48142e-07	4.61318e-05
WBGene00008567	acox-1.4	F08A8.4	-1.34244	4.0085	6.60176e-07	4.67666e-05
WBGene00013904	ugt-6	ZC455.4	-1.97525	2.14124	6.76453e-07	4.74823e-05
WBGene00015398	tag-293	C03G6.13	-1.7628	3.95291	6.76603e-07	4.74823e-05
WBGene00021224	clec-209	Y19D10A.9	-1.46768	4.8904	7.06586e-07	4.93558e-05
WBGene00010810		M01F1.4	-0.724735	6.02315	7.67567e-07	5.33673e-05
WBGene00011629		T08G11.1	-0.662557	8.68313	8.16367e-07	5.64986e-05
WBGene00015113		B0281.6	1.91406	1.63099	8.21101e-07	5.65656e-05
WBGene00020364		T08E11.8	-1.87421	1.59514	8.41448e-07	5.77026e-05
WBGene00009854	clec-31	F49A5.2	1.55435	2.6193	8.53637e-07	5.82724e-05
WBGene00000920	daf-28	Y116F11B.1	0.951691	5.16094	8.88442e-07	6.03739e-05
WBGene00001754	gst-6	F11G11.3	0.973698	6.58926	8.96229e-07	6.06287e-05
WBGene00008596	clec-54	F08H9.8	0.9416	5.34844	9.4739e-07	6.38023e-05
WBGene00019947	htz-1	R08C7.3	0.721091	7.10694	9.67139e-07	6.48415e-05
WBGene00017755	zip-8	F23F12.9	-1.10432	4.25898	9.81075e-07	6.54835e-05
WBGene00006759	unc-22	ZK617.1	-0.819916	11.1648	1.08252e-06	7.19349e-05
WBGene00008360	nspc-19	D1025.9	0.980508	4.33085	1.09262e-06	7.22865e-05
WBGene00020326	math-38	T07H3.3	2.26287	3.91598	1.14037e-06	7.51144e-05
WBGene00006611	tre-5	C23H3.7	1.2961	3.59419	1.16383e-06	7.63247e-05
WBGene00000677	col-103	F56B3.1	-1.70152	8.20516	1.17448e-06	7.66883e-05
WBGene00009638	nspc-14	F42F12.7	1.43742	5.15685	1.18798e-06	7.6901e-05
WBGene00044457		C18H7.11	2.11432	2.43822	1.18612e-06	7.6901e-05
WBGene00003155	mcm-3	C25D7.6	0.809924	5.85869	1.28338e-06	8.25978e-05
WBGene00004068	pnk-1	C10G11.5	-0.997385	7.0714	1.29248e-06	8.25978e-05
WBGene00012326		W07E11.1	-0.902047	7.72827	1.29244e-06	8.25978e-05
WBGene00001479	fmo-4	F53F4.5	-0.940786	5.62634	1.33574e-06	8.50005e-05
WBGene00017128		E04F6.9	-1.37839	3.29008	1.37116e-06	8.68866e-05
WBGene00003688	nhr-98	M02H5.6	-1.08587	3.68161	1.39993e-06	8.83368e-05
WBGene00008834		F14H8.4	-1.77145	1.88264	1.41068e-06	8.86426e-05
WBGene00006379	sys-1	T23D8.9	1.15597	3.44693	1.55707e-06	9.74335e-05
WBGene00001750	gst-2	K08F4.6	-1.25397	2.66353	1.58231e-06	9.86019e-05
WBGene00020379		T09B4.5	0.911567	5.59633	1.59461e-06	9.89578e-05
WBGene00019780		M60.4	-0.894757	8.50668	1.63795e-06	0.000101229
WBGene00001390	far-6	W02A2.2	1.07446	4.35216	1.68685e-06	0.000103824
WBGene00304825		Y41G9A.17	-2.71894	-0.123526	1.80569e-06	0.000110685
WBGene00015828	math-14	C16C4.4	3.13136	1.52085	1.96e-06	0.000119655
WBGene00001685	gpd-3	K10B3.7	-0.688271	9.6379	1.97455e-06	0.000120056
WBGene00011713		T11F9.12	0.795148	5.32403	2.05769e-06	0.000124606
WBGene00016943	acdh-1	C55B7.4	-2.35673	5.67099	2.08848e-06	0.000125963
WBGene00019763	galt-1	M03F8.4	1.7784	1.20255	2.12832e-06	0.000127853
WBGene00011052	arrd-11	R06B9.1	-2.35191	1.21345	2.16313e-06	0.000129426
WBGene00007959		C35C5.10	0.829279	5.54432	2.19216e-06	0.000130642
WBGene00000008	aat-7	F54D12.3	2.16237	2.04437	2.24972e-06	0.000133017
WBGene00019931		R07C12.1	1.55206	2.77659	2.24413e-06	0.000133017
WBGene00021470	tpxl-1	Y39G10AR.12	1.02235	4.47519	2.32482e-06	0.000136918
WBGene00021478		Y39H10A.1	-2.43665	1.16809	2.37923e-06	0.000139576
WBGene00004995	spp-10	C28C12.7	0.734749	7.38101	2.40759e-06	0.00014069
WBGene00000098	air-1	K07C11.2	1.03839	4.32863	2.51575e-06	0.000146353
WBGene00016939		C55B6.1	0.92316	4.62512	2.52401e-06	0.000146353
WBGene00020612	arrd-22	T20D4.6	1.72796	1.69094	2.62853e-06	0.000151828
WBGene00044296		F10C1.9	0.983946	6.11675	2.74295e-06	0.00015783
WBGene00013553		Y75B8A.18	1.79753	0.956266	2.79776e-06	0.000160369
WBGene00015355		C02F12.5	-2.50691	0.728095	2.81673e-06	0.000160843
WBGene00010593	gsnl-1	K06A4.3	-0.918642	5.64455	2.87068e-06	0.000163303
WBGene00004930	sod-1	C15F1.7	-0.76916	7.16977	2.93561e-06	0.000166366
WBGene00008490		F01D4.8	1.11941	5.1292	2.98385e-06	0.000168464
WBGene00008662		F10G8.2	-1.45612	1.65911	3.00023e-06	0.000168504
WBGene00011698	cyp-34A1	T10H4.10	1.51548	2.06838	3.00699e-06	0.000168504
WBGene00016693	srbc-20	C45H4.11	-2.71425	0.300281	3.08498e-06	0.000172231
WBGene00012648		Y39A1A.9	1.34699	4.94276	3.23219e-06	0.000179782
WBGene00003989	pfn-1	Y18D10A.20	0.840701	6.1007	3.35022e-06	0.000185659
WBGene00017246		F08D12.2	-1.48081	2.92396	3.5838e-06	0.000197873
WBGene00010925		M153.2	0.945081	3.97663	3.70054e-06	0.00020357
WBGene00013208		Y54G9A.5	1.85434	0.81201	3.81253e-06	0.000208966
WBGene00010001		F53F8.4	-0.841447	7.02134	4.07663e-06	0.000222629
WBGene00018613	skpt-1	F48E8.7	1.20255	2.69981	4.20269e-06	0.000228681
WBGene00014093		ZK829.1	-2.04832	0.315329	4.24022e-06	0.00022989
WBGene00003473	mtl-1	K11G9.6	-2.50979	4.15227	4.28441e-06	0.000231451
WBGene00005703	sru-40	R07B5.3	-1.27396	2.62584	4.3651e-06	0.000234965
WBGene00022072	cpg-9	Y67D8C.8	1.02525	3.88999	4.46026e-06	0.000239229
WBGene00015515	spdl-1	C06A8.5	0.982391	3.90544	4.6924e-06	0.000249895
WBGene00019605	ctsa-4.1	K10B2.2	1.09745	5.76335	4.68755e-06	0.000249895
WBGene00014001	pyk-2	ZK593.1	-0.769418	6.32388	4.73131e-06	0.000251077
WBGene00012604	nspe-2	Y38E10A.26	2.43507	0.840711	5.00516e-06	0.000264674
WBGene00021355		Y37E3.17	-0.662119	7.62804	5.03017e-06	0.000265064
WBGene00000557	cnc-3	R09B5.8	2.30115	3.80635	5.57468e-06	0.000292011
WBGene00016367	nhr-162	C33G8.10	1.12702	3.44048	5.58045e-06	0.000292011
WBGene00002012	hsp-12.3	F38E11.1	-2.31159	2.97922	5.61265e-06	0.000292676
WBGene00020357		T08E11.1	-2.07774	0.625668	5.77739e-06	0.000300224
WBGene00015593		C08E3.1	1.79216	1.87191	5.97139e-06	0.000309236
WBGene00017738	tipn-1	F23C8.9	1.22233	2.91877	6.03182e-06	0.000311292
WBGene00000473	cey-2	F46F11.2	1.29112	3.53748	6.1532e-06	0.000316468
WBGene00000301	cav-1	T13F2.8	1.65177	4.63335	6.65562e-06	0.00034114
WBGene00011532	chaf-1	T06D10.2	1.09551	4.93496	6.80635e-06	0.000347501
WBGene00012886		Y45F10D.6	-1.07949	4.32431	6.826e-06	0.000347501
WBGene00010872		M05B5.4	0.799544	5.81002	6.85515e-06	0.000347806
WBGene00004297	rad-51	Y43C5A.6	1.10751	3.06819	7.4077e-06	0.000374575
WBGene00020373	gpx-6	T09A12.2	-1.25966	2.21793	7.4473e-06	0.000375314
WBGene00007854		C31H5.1	-1.76943	1.07171	7.54539e-06	0.000378985
WBGene00007397		C07A4.2	-1.02048	5.24279	7.7032e-06	0.000385622
WBGene00003222	mes-4	Y2H9A.1	0.89762	3.94868	8.21423e-06	0.000409838
WBGene00004339	rfc-3	C39E9.13	0.943432	4.25134	8.36792e-06	0.00041475
WBGene00011038		R05H5.3	1.07821	4.5376	8.34699e-06	0.00041475
WBGene00000975	dhs-12	K08F4.9	-1.08754	4.8578	8.52557e-06	0.000421175
WBGene00000779	cpn-3	F28H1.2	-0.905076	6.99311	8.71797e-06	0.000429267
WBGene00000474	cey-3	M01E11.5	1.43774	2.32955	8.85881e-06	0.000434776
WBGene00004498	rps-29	B0412.4	1.00387	6.82333	8.97944e-06	0.000436418
WBGene00005184	srg-27	T09D3.7	3.18904	0.151942	8.97652e-06	0.000436418
WBGene00012591	nspe-1	Y38E10A.13	2.00562	3.49619	8.95076e-06	0.000436418
WBGene00019211		H18N23.2	-0.679478	6.39265	9.03907e-06	0.000437899
WBGene00014063	clec-143	ZK673.9	2.13871	2.27638	9.26606e-06	0.000447452
WBGene00269387	btb-22	F39E9.27	1.79873	1.40092	9.39919e-06	0.000452426
WBGene00001372	exo-3	R09B3.1	1.2215	2.50504	9.53643e-06	0.000455357
WBGene00013964	nlp-73	ZK287.3	0.970621	4.06864	9.51559e-06	0.000455357
WBGene00022440		Y110A2AL.3	1.81661	1.50628	9.55104e-06	0.000455357
WBGene00019001	ipgm-1	F57B10.3	-0.604186	8.4864	9.61933e-06	0.000457162
WBGene00006817	unc-85	F10G7.3	0.777734	4.70398	9.65592e-06	0.000457453
WBGene00001684	gpd-2	K10B3.8	-0.66742	9.18115	1.00174e-05	0.000473088
WBGene00021134		W10G11.1	-2.03401	1.9051	1.02938e-05	0.000484617
WBGene00022605	dmsr-11	ZC404.11	2.48086	1.3676	1.03617e-05	0.00048629
WBGene00013633		Y105C5A.8	-0.973428	3.67323	1.10806e-05	0.000518408
WBGene00002064	iff-1	T05G5.10	1.23339	3.22226	1.11457e-05	0.000519832
WBGene00014013		ZK632.4	0.618535	7.38182	1.1488e-05	0.000534139
WBGene00008333		C55A6.4	-1.29814	3.96395	1.15347e-05	0.000534656
WBGene00008356	nspc-20	D1025.4	1.04204	5.45912	1.19974e-05	0.000554389
WBGene00000898	daf-2	Y55D5A.5	-0.786026	8.38208	1.22919e-05	0.000566257
WBGene00014175		ZK971.1	0.828432	4.37499	1.27826e-05	0.000587061
WBGene00008710		F11E6.7	0.894981	4.92567	1.32107e-05	0.000604872
WBGene00002108	ins-25	ZC334.8	-1.42435	1.3027	1.33034e-05	0.000606197
WBGene00011021		R05A10.4	-1.13044	2.58585	1.33203e-05	0.000606197
WBGene00010955		M199.7	-2.48549	-0.273209	1.34319e-05	0.000609427
WBGene00015759		C14C6.5	-0.972275	5.59304	1.35301e-05	0.000612034
WBGene00012608	hphd-1	Y38F1A.6	-0.854799	6.6657	1.38868e-05	0.00062628
WBGene00004392	rnr-2	C03C10.3	0.7172	5.89609	1.4179e-05	0.000637546
WBGene00001402	fbf-2	F21H12.5	1.13929	3.86711	1.43131e-05	0.000641654
WBGene00004443	rpl-29	B0513.3	0.650035	8.18336	1.48859e-05	0.000665254
WBGene00008732		F13B12.4	-1.101	4.06198	1.49281e-05	0.000665254
WBGene00004915	snr-2	W08E3.1	0.770171	5.9033	1.51702e-05	0.000674043
WBGene00011554		T07A5.1	2.02342	0.925933	1.52211e-05	0.000674307
WBGene00004172	pqn-92	Y75B8A.27	0.865909	5.09159	1.54366e-05	0.000681842
WBGene00010408	mboa-2	H19N07.4	-0.721443	6.56123	1.57515e-05	0.000693712
WBGene00008229		C50F4.1	-0.628954	7.19767	1.60876e-05	0.000706443
WBGene00003992	pgl-1	ZK381.4	0.819232	4.71855	1.62461e-05	0.000711323
WBGene00206529		C04A2.15	1.38568	1.53059	1.63881e-05	0.000715456
WBGene00007168		B0393.3	1.00852	3.90863	1.65148e-05	0.000717678
WBGene00009397	clec-66	F35C5.9	1.20861	5.10094	1.65346e-05	0.000717678
WBGene00015052	clec-52	B0218.8	-2.14491	5.44269	1.661e-05	0.000718872
WBGene00000257	bmk-1	F23B12.8	0.92124	4.91528	1.67809e-05	0.000724182
WBGene00011832	bgal-1	T19B10.3	-0.801676	4.61073	1.69306e-05	0.000728551
WBGene00008425		D2045.8	1.08543	3.84074	1.70812e-05	0.00073293
WBGene00004225	ptr-11	F56C11.2	-0.813288	4.79301	1.76446e-05	0.000754949
WBGene00021012	pig-1	W03G1.6	0.861941	4.33606	1.81763e-05	0.000775487
WBGene00001910		C50F4.6	0.947237	3.79804	1.84974e-05	0.00078695
WBGene00015131		B0303.11	-0.691103	5.3691	1.90378e-05	0.000805381
WBGene00021406	frm-5.2	Y38C1AB.4	0.748317	5.51942	1.90277e-05	0.000805381
WBGene00011397		T03E6.8	-0.706087	5.66509	2.00004e-05	0.000843726
WBGene00002238	kars-1	T02G5.9	0.636529	7.33405	2.05522e-05	0.000864572
WBGene00010351	cbd-1	H02I12.1	1.18381	3.45839	2.07851e-05	0.0008695
WBGene00018910		F56A4.2	-1.43078	4.89814	2.07439e-05	0.0008695
WBGene00022500	lfi-1	ZC8.4	-0.723842	9.60785	2.11969e-05	0.000884262
WBGene00004006	pgp-12	F22E10.1	-0.994306	4.30822	2.18586e-05	0.000909341
WBGene00019881		R05D3.8	0.964781	5.29501	2.2876e-05	0.000949037
WBGene00001511	fzy-1	ZK177.6	0.945457	4.09785	2.31473e-05	0.000957647
WBGene00008485	ugt-43	F01D4.1	-1.56269	1.54824	2.36419e-05	0.000975421
WBGene00019106	irld-38	F59D6.4	1.80181	1.32574	2.41275e-05	0.000992731
WBGene00012381		Y2H9A.4	-0.93038	4.01774	2.42522e-05	0.000995137
WBGene00014057		ZK673.1	0.736738	5.07153	2.48437e-05	0.00101663
WBGene00011539	fbxa-135	T06E6.5	-1.77131	1.37105	2.527e-05	0.00103126
WBGene00018786	hmbx-1	F54A5.1	1.14159	3.52832	2.59376e-05	0.00105564
WBGene00012628		Y38H6C.16	1.91922	2.06341	2.6312e-05	0.00106798
WBGene00007990	fipr-23	C37A5.4	-1.40124	2.60108	2.75675e-05	0.00111593
WBGene00003124	mai-1	K10B3.9	-0.951425	4.42953	2.80151e-05	0.00113005
WBGene00016558	pks-1	C41A3.1	-0.901477	4.03189	2.80669e-05	0.00113005
WBGene00011803		T16G12.1	0.933377	6.16205	2.84088e-05	0.00113771
WBGene00012987		Y48C3A.3	-0.630602	5.39169	2.84039e-05	0.00113771
WBGene00003409	mrp-3	E03G2.2	-0.834067	5.61038	2.89508e-05	0.00115634
WBGene00004497	rps-28	Y41D4B.5	0.654787	8.22708	2.98672e-05	0.00118978
WBGene00012236		W04A8.1	1.16825	2.49	3.0274e-05	0.00120279
WBGene00000099	air-2	B0207.4	1.09568	3.17248	3.06655e-05	0.00120778
WBGene00004145	pqn-62	T03G11.1	-0.734529	6.60165	3.07193e-05	0.00120778
WBGene00044921		F53C11.9	-1.22678	1.47754	3.05441e-05	0.00120778
WBGene00195179		F48C1.11	2.52572	1.85062	3.07212e-05	0.00120778
WBGene00010541	ttr-1	K03H1.6	1.10265	2.83046	3.10824e-05	0.00121879
WBGene00000772	cpb-3	B0414.5	1.36757	2.29425	3.16795e-05	0.00123575
WBGene00012149		VF13D12L.3	-0.73988	5.84956	3.16716e-05	0.00123575
WBGene00013081		Y51A2D.14	0.739164	5.20036	3.22785e-05	0.00125585
WBGene00021028		W04C9.6	1.1947	3.15839	3.34783e-05	0.00129917
WBGene00006602	tps-1	ZK54.2	-0.933996	7.5	3.45583e-05	0.00133762
WBGene00011042		R05H10.1	-1.11936	4.46453	3.51689e-05	0.00135776
WBGene00001790	gst-42	D1053.1	-0.89826	4.616	3.56346e-05	0.00137221
WBGene00010785	top-2	K12D12.1	0.785927	6.41656	3.63513e-05	0.00139622
WBGene00003405	mre-11	ZC302.1	0.864563	4.0635	3.66027e-05	0.00140229
WBGene00006058	sst-20	F54C1.9	-2.01341	0.540728	3.7098e-05	0.00141765
WBGene00002041	hum-8	Y66H1A.6	-0.625358	6.25328	3.72465e-05	0.00141972
WBGene00044792		F59C6.14	0.913699	3.97849	3.76682e-05	0.00143215
WBGene00003474	mtl-2	T08G5.10	1.38092	3.80644	3.81301e-05	0.00144606
WBGene00019908		R05H11.2	1.13117	3.39187	3.84156e-05	0.00144956
WBGene00020881		T28A11.19	4.63161	0.903588	3.83427e-05	0.00144956
WBGene00001831	hcp-3	F58A4.3	0.963547	3.52864	3.86196e-05	0.00145361
WBGene00000136	amt-4	C05E11.5	-0.762289	5.33786	3.88528e-05	0.00145873
WBGene00000978	dhs-15	R05D8.10	-1.01183	3.69284	3.95802e-05	0.00148233
WBGene00009724		F45D3.4	0.644481	7.3461	3.98226e-05	0.0014877
WBGene00014699		C37A5.5	-3.55628	1.09273	4.02578e-05	0.00150023
WBGene00002827	let-653	C29E6.1	1.6482	3.54488	4.04219e-05	0.00150261
WBGene00011307	mpst-7	R186.6	1.71475	2.21212	4.07998e-05	0.00151292
WBGene00009061	pals-14	F22G12.1	-2.78248	-0.0306664	4.17722e-05	0.00154516
WBGene00020564		T19C3.6	-1.47018	1.85652	4.22478e-05	0.00155891
WBGene00002297	ect-2	T19E10.1	1.04002	3.91599	4.26421e-05	0.0015696
WBGene00008042		C40H1.7	0.907913	3.95913	4.28089e-05	0.00157189
WBGene00022694	gcna-1	ZK328.4	1.01436	2.84226	4.29789e-05	0.00157429
WBGene00002021	hsp-17	F52E1.7	0.927857	5.47138	4.33455e-05	0.00158385
WBGene00001491	frm-4	C24A11.8	-0.682033	6.67098	4.3674e-05	0.00158429
WBGene00003249	mig-18	F11F1.6	1.40589	2.97339	4.35789e-05	0.00158429
WBGene00012972	rsa-2	Y48A6B.11	0.890446	4.51313	4.34845e-05	0.00158429
WBGene00020757	ucr-2.3	T24C4.1	0.87961	3.37512	4.39434e-05	0.0015864
WBGene00050939		C05G5.7	4.06022	1.58609	4.38429e-05	0.0015864
WBGene00004302	ran-1	K01G5.4	0.569811	7.53372	4.54566e-05	0.00162965
WBGene00005552	sri-40	Y27F2A.3	2.02652	2.08484	4.52929e-05	0.00162965
WBGene00017794	mltn-13	F25F6.1	1.61336	1.27666	4.54669e-05	0.00162965
WBGene00008577		F08G2.5	1.59869	2.51072	4.56798e-05	0.00163338
WBGene00010256	hrg-3	F58E6.7	1.70985	2.63548	4.61977e-05	0.00164407
WBGene00020393		T10B5.7	0.678993	6.22127	4.61853e-05	0.00164407
WBGene00008492		F01D5.1	-1.00266	4.51549	4.67524e-05	0.00165988
WBGene00006793	unc-59	W09C5.2	0.779437	4.44925	4.70126e-05	0.00166518
WBGene00008565	acox-1.2	F08A8.2	1.23578	4.41365	4.73612e-05	0.00167358
WBGene00017515		F16F9.4	-0.677674	4.70758	4.77912e-05	0.00168481
WBGene00016151	smc-5	C27A2.1	0.774477	4.53378	4.89214e-05	0.00172061
WBGene00002229	klp-19	Y43F4B.6	0.803662	5.22887	4.91296e-05	0.0017239
WBGene00011161	chil-18	R09D1.5	1.92342	2.29409	5.08509e-05	0.00178014
WBGene00006981	zig-4	C09C7.1	0.890162	4.2902	5.11893e-05	0.00178782
WBGene00012525		Y32B12C.1	-1.14086	3.41031	5.14503e-05	0.00179053
WBGene00044283	spp-22	ZK867.3	0.835588	3.54346	5.15054e-05	0.00179053
WBGene00021070	cpr-8	W07B8.1	0.987701	4.81273	5.30995e-05	0.00184168
WBGene00020593	ugt-11	T19H12.10	-0.837429	5.77671	5.34482e-05	0.0018495
WBGene00016048		C24B9.3	0.823154	7.55742	5.42703e-05	0.00187364
WBGene00017427	acp-5	F13D11.1	-0.8983	4.45377	5.45745e-05	0.00187982
WBGene00020909		W01A11.1	-1.10808	5.86462	5.53562e-05	0.00190238
WBGene00016091	nhr-30	C25E10.1	1.32015	1.45311	5.57137e-05	0.00191029
WBGene00001492	frm-5.1	Y38C1AB.8	0.686116	5.5176	5.80734e-05	0.00198667
WBGene00004748	sdf-9	Y44A6D.4	-1.43359	1.49156	5.85615e-05	0.00198903
WBGene00007482		C09F12.2	0.915511	5.23549	5.88287e-05	0.00198903
WBGene00007949		C35A5.5	1.82976	1.27387	5.8902e-05	0.00198903
WBGene00008359	nspc-17	D1025.8	0.86895	4.35605	5.8937e-05	0.00198903
WBGene00010609	dut-1	K07A1.2	0.900649	4.55791	5.85775e-05	0.00198903
WBGene00219286		C04F12.16	-1.63179	0.307419	5.86575e-05	0.00198903
WBGene00001782	gst-34	Y1H11.1	-1.64619	1.87019	5.98185e-05	0.00201425
WBGene00019225	bgal-2	H22K11.2	0.884523	5.08555	6.0046e-05	0.00201718
WBGene00023490		F36A2.14	1.51951	2.07584	6.01742e-05	0.00201718
WBGene00001674	gpa-12	F18G5.3	-0.793273	4.63436	6.18128e-05	0.00205705
WBGene00003157	mcm-5	R10E4.4	0.685618	5.84077	6.19115e-05	0.00205705
WBGene00003968	peb-1	T14F9.4	1.00572	4.50246	6.17264e-05	0.00205705
WBGene00015710		C12D5.9	1.18354	4.06207	6.1746e-05	0.00205705
WBGene00022522		ZC132.3	1.195	2.67298	6.27629e-05	0.00208073
WBGene00302974		Y65B4BM.3	2.07181	4.36655	6.39973e-05	0.00211699
WBGene00012593	nspe-7	Y38E10A.15	2.21364	1.20544	6.47787e-05	0.00213812
WBGene00021089		W08E12.8	-1.40829	1.66116	6.60216e-05	0.00217437
WBGene00016233	nhr-290	C29G2.5	1.17108	1.46163	6.67774e-05	0.00219445
WBGene00001156	ech-7	Y105E8A.4	-1.14192	5.3499	6.71423e-05	0.00220059
WBGene00011744		T13F2.4	1.37515	1.91894	6.72574e-05	0.00220059
WBGene00001385	far-1	F02A9.2	0.60221	10.0369	6.76599e-05	0.00220895
WBGene00013077	ttr-24	Y51A2D.9	-0.618307	6.15454	6.80604e-05	0.0022172
WBGene00001833	hcp-6	Y110A7A.1	0.786684	5.03712	6.87425e-05	0.00223458
WBGene00009343		F32H2.6	1.55942	2.86907	6.8947e-05	0.00223638
WBGene00014202	mmcm-1	ZK1058.1	-0.674406	7.85965	7.00159e-05	0.00226616
WBGene00044490	pudl-2	Y54G2A.47	2.69606	0.638007	7.2292e-05	0.0023348
WBGene00014009	lips-6	ZK617.2	2.39366	2.65808	7.27383e-05	0.00234323
WBGene00015646	mlt-10	C09E8.3	1.54517	3.78718	7.30211e-05	0.00234323
WBGene00016848	klo-1	C50F7.10	-0.691062	4.6355	7.29939e-05	0.00234323
WBGene00010241		F58D2.2	-2.01139	0.658982	7.38446e-05	0.0023646
WBGene00012682	asp-16	Y39B6A.23	3.14845	0.052949	7.47484e-05	0.00238845
WBGene00021397		Y38C1AA.6	-0.92204	3.34605	7.49087e-05	0.00238849
WBGene00010789	sulp-5	K12G11.2	-0.884151	3.18251	7.5152e-05	0.00239117
WBGene00003154	mcm-2	Y17G7B.5	0.712459	5.88223	7.53136e-05	0.00239125
WBGene00015116	paic-1	B0286.3	-1.18138	4.49147	7.65249e-05	0.00242458
WBGene00006780	unc-44	B0350.2	-0.617832	10.3706	7.73125e-05	0.00244438
WBGene00013352	lon-8	Y59A8B.20	1.14584	4.38913	7.76074e-05	0.00244855
WBGene00012810	nceh-1	Y43F8A.3	-1.48964	2.39364	7.8387e-05	0.00246796
WBGene00018258		F41B4.2	0.938793	4.36457	8.24112e-05	0.00258923
WBGene00006979	zig-2	F42F12.2	2.2709	0.983637	8.30804e-05	0.0026048
WBGene00003082	lsm-8	Y73B6BL.32	0.73397	4.00899	8.49395e-05	0.00265755
WBGene00004878	smf-3	Y69A2AR.4	-0.951967	4.0367	8.54494e-05	0.00266794
WBGene00003036	lin-53	K07A1.12	0.715922	6.00564	8.78091e-05	0.00273593
WBGene00011571	ttr-46	T07C12.7	-0.743542	6.79116	8.84431e-05	0.00274998
WBGene00021805		Y53G8AM.5	2.04981	2.6832	9.02001e-05	0.00279881
WBGene00008035		C39E9.12	0.955681	3.96446	9.05901e-05	0.00280512
WBGene00008218	nasp-2	C50B6.2	0.923144	5.3377	9.10084e-05	0.00281227
WBGene00013862	wdr-5.3	ZC302.2	1.08328	2.74943	9.13072e-05	0.00281571
WBGene00000592	coh-3	F08H9.1	1.16348	2.11271	9.23433e-05	0.00282905
WBGene00000875	cyk-4	K08E3.6	0.817172	4.67244	9.26816e-05	0.00282905
WBGene00007549	spin-1	C13C4.5	0.753985	5.35795	9.20586e-05	0.00282905
WBGene00017132	tofu-6	EEED8.1	0.900501	3.95455	9.26669e-05	0.00282905
WBGene00019595	dscc-1	K09H9.2	1.01835	2.91222	9.24873e-05	0.00282905
WBGene00007368		C06B8.2	1.04541	3.54595	9.39783e-05	0.00285702
WBGene00009096	fipr-1	F23H12.8	0.629199	5.88376	9.38448e-05	0.00285702
WBGene00015342		C02E7.10	2.69232	-0.00100124	9.51808e-05	0.00288773
WBGene00013516		Y73F4A.3	-0.92152	5.30758	9.53738e-05	0.00288775
WBGene00019747	ipla-1	M03A1.6	-0.55444	6.41583	9.62041e-05	0.00290703
WBGene00009857	clec-28	F49A5.5	1.19377	2.80392	9.65413e-05	0.00291136
WBGene00004955	spd-5	F56A3.4	0.685424	5.72712	0.000102616	0.00308834
WBGene00006767	unc-31	ZK897.1	-0.624234	6.98223	0.000103614	0.00311216
WBGene00000928	dao-2	M03A1.7	4.4451	4.72561	0.000106402	0.00318952
WBGene00012959		Y47H10A.3	-1.53308	1.42764	0.000107206	0.00320722
WBGene00007240		C01G10.15	1.19199	2.78961	0.000111556	0.00332432
WBGene00009948		F52H3.6	-1.30971	1.80259	0.000111563	0.00332432
WBGene00015497	nhr-76	C05G6.1	1.42211	1.75987	0.000112694	0.00335135
WBGene00194692		T02C12.5	0.904773	4.02746	0.000113052	0.00335536
WBGene00002263	lea-1	K08H10.1	-0.771506	7.95156	0.000113289	0.00335576
WBGene00011362	cest-1.1	T02B5.1	-2.88904	1.16486	0.000114107	0.00337335
WBGene00004452	rpl-38	C06B8.8	0.57145	9.19965	0.000114823	0.00338786
WBGene00219236		K03B4.9	1.2431	1.53876	0.00011519	0.00339201
WBGene00304812		ZK380.6	1.42642	3.04274	0.000115869	0.00340534
WBGene00021161		Y4C6B.7	-0.849596	3.54517	0.00011628	0.00341073
WBGene00000804	csc-1	Y48E1B.12	1.0161	3.21208	0.000117221	0.00343164
WBGene00002163	ist-1	C54D1.3	-0.694448	6.60955	0.00011818	0.00345298
WBGene00010150		F56D5.6	-0.541483	6.08887	0.000120974	0.00352774
WBGene00002231	knl-1	C02F5.1	0.850458	4.63015	0.000122486	0.00355524
WBGene00003658	nhr-68	H12C20.3	-1.13809	4.88528	0.000122627	0.00355524
WBGene00009226	cyp-37B1	F28G4.1	-1.13935	4.94649	0.000122184	0.00355524
WBGene00008079		C44B9.2	1.56886	1.10124	0.000123516	0.00357411
WBGene00008488		F01D4.5	1.06966	2.1667	0.000124336	0.00359092
WBGene00011495		T05F1.11	-0.643197	6.12844	0.000125071	0.00359831
WBGene00021270	pid-3	Y23H5A.3	0.804575	4.64533	0.000124906	0.00359831
WBGene00007605	hrg-7	C15C8.3	1.10663	8.71507	0.000125838	0.00361346
WBGene00007340		C05D12.2	-0.712533	4.39824	0.000126473	0.00362475
WBGene00044427		F56A6.5	2.23294	-0.396648	0.000127108	0.003636
WBGene00019977	fpn-1.2	R09B5.4	0.88533	4.08911	0.000127876	0.00365102
WBGene00010116	cest-13	F55F3.2	1.12711	5.73402	0.000130255	0.00371191
WBGene00003576	ndc-80	W01B6.9	0.757021	4.20072	0.000131097	0.00372882
WBGene00003161	mdf-2	Y69A2AR.30	0.895188	3.87217	0.000132089	0.00374993
WBGene00004445	rpl-31	W09C5.6	0.533589	9.95964	0.000134546	0.00381247
WBGene00004062	pmp-5	T10H9.5	-1.01422	5.00419	0.000135357	0.00382103
WBGene00013539		Y73F8A.35	-1.19128	2.31376	0.000135231	0.00382103
WBGene00009635		F42F12.3	-0.770942	4.18428	0.000135758	0.00382516
WBGene00003689	nhr-99	M02H5.1	0.757708	4.32853	0.000136704	0.00384461
WBGene00008506	tkt-1	F01G10.1	-0.574709	8.54834	0.00013834	0.00388335
WBGene00008679		F11A5.13	-2.34731	0.181084	0.000139674	0.00391346
WBGene00011733		T12D8.5	-1.07864	4.99473	0.000140454	0.0039207
WBGene00022462		Y110A7A.15	1.15606	2.25082	0.000140263	0.0039207
WBGene00001102	dsh-2	C27A2.6	0.766852	3.98242	0.000142399	0.00396762
WBGene00012650	orc-1	Y39A1A.12	0.897748	3.7779	0.00014268	0.00396809
WBGene00018279		F41C6.6	-1.76609	0.537078	0.000144442	0.00400966
WBGene00012592		Y38E10A.14	1.3716	4.33867	0.000146756	0.00406639
WBGene00019017		F57F4.4	-0.919346	11.0201	0.000147413	0.00407708
WBGene00007336		C05C12.4	-0.637174	6.18606	0.000149257	0.00412048
WBGene00006974	zen-4	M03D4.1	0.721862	4.62017	0.000150059	0.00413501
WBGene00016069		C24H10.3	2.2667	0.628816	0.000156379	0.00430129
WBGene00012491		Y20C6A.1	-0.806933	3.68925	0.000160202	0.00439837
WBGene00013980	dos-1	ZK507.4	1.07654	2.8527	0.000162023	0.00444025
WBGene00020777		T24E12.10	-0.842894	3.71889	0.000163812	0.0044811
WBGene00044536		F14F9.8	-0.857578	4.0631	0.000164555	0.00449325
WBGene00001533	gcy-6	B0024.6	-1.22498	1.42828	0.00016941	0.00461587
WBGene00002200	kin-16	M176.7	-0.692264	4.39031	0.00016966	0.00461587
WBGene00018522		F46H5.7	-0.630414	7.02418	0.00017044	0.00462033
WBGene00219216		K08D10.14	0.974938	3.96627	0.000170324	0.00462033
WBGene00015026		B0207.1	1.52152	1.78252	0.000172129	0.00465772
WBGene00000665	col-90	C29E4.1	5.71257	3.85241	0.000177235	0.00476656
WBGene00008032		C39E9.8	-0.678824	6.38738	0.00017763	0.00476656
WBGene00015278		C01B10.3	0.672464	4.55573	0.000176836	0.00476656
WBGene00018830	ska-3	F54E7.8	0.956767	2.57363	0.000177455	0.00476656
WBGene00021347	rpb-10	Y37E3.3	0.849629	3.70533	0.000177738	0.00476656
WBGene00020245		T05B11.1	0.912573	3.09885	0.000185784	0.00497346
WBGene00012162	sek-6	VZC374L.1	-0.91402	3.06229	0.000187009	0.00499103
WBGene00020343	acs-3	T08B1.6	-1.96931	2.28994	0.000187105	0.00499103
WBGene00022515	ttr-48	ZC64.2	-0.785356	4.3841	0.000189272	0.00503986
WBGene00019830	hrg-1	R02E12.6	0.7222	7.24097	0.000196089	0.00521216
WBGene00009522		F38A1.9	1.1147	2.35779	0.000199974	0.00530602
WBGene00004181	pri-2	W02D9.1	0.977123	3.7601	0.000205666	0.00544743
WBGene00007439		C08E8.3	2.64524	-0.152136	0.000206653	0.00546394
WBGene00000107	alh-1	F54D8.3	-0.675549	10.1834	0.000210435	0.00555416
WBGene00015112		B0281.5	1.89425	0.415185	0.000214441	0.00564995
WBGene00000932	dao-6	T05G5.12	-2.00507	0.47947	0.000219183	0.00575471
WBGene00011420		T04A11.5	-1.01869	3.74192	0.000218941	0.00575471
WBGene00008444	tbc-14	E01G4.1	-0.533697	7.29482	0.000220961	0.00576523
WBGene00012049		T26E4.7	3.02489	-0.77626	0.00022034	0.00576523
WBGene00012179		W01D2.1	0.711633	7.69305	0.000220445	0.00576523
WBGene00016155		C27A12.4	-1.24133	2.01218	0.00022112	0.00576523
WBGene00020596	oga-1	T20B5.3	-0.705565	5.65805	0.000222915	0.00580197
WBGene00007573		C14B1.2	1.29588	1.8345	0.000224195	0.00582354
WBGene00044772		T23E7.6	2.07707	0.934784	0.000224519	0.00582354
WBGene00020989		W03D8.8	1.10402	4.15362	0.000225543	0.00584
WBGene00022816	fbn-1	ZK783.1	3.01318	3.9814	0.00022639	0.00585184
WBGene00007055	tag-196	F41E6.6	0.632898	6.66535	0.000228841	0.00590503
WBGene00020392	knl-3	T10B5.6	0.794011	3.76679	0.000229276	0.00590612
WBGene00019579	oac-57	K09E10.1	1.09997	2.56119	0.000230996	0.00594023
WBGene00004890	smp-2	D1037.2	-0.626411	5.77809	0.000233288	0.00598891
WBGene00014034		ZK643.2	1.22002	1.77497	0.00023584	0.00604409
WBGene00007804		C29F3.3	1.89819	0.836709	0.000236412	0.00604844
WBGene00000140	anc-1	ZK973.6	-0.690492	9.93879	0.000236854	0.00604944
WBGene00015053		B0222.1	0.816421	3.88051	0.000237293	0.00605036
WBGene00000783	cpr-3	T10H4.12	0.897992	4.17831	0.000239578	0.00609829
WBGene00006404	tag-10	C31C9.1	0.91677	8.0879	0.000242024	0.00615012
WBGene00004076	pod-2	W09B6.1	-0.818078	9.90176	0.000244298	0.00618513
WBGene00007440		C08E8.4	-1.15231	2.97681	0.000244638	0.00618513
WBGene00012729		Y39G8B.10	2.53944	-0.144878	0.00024434	0.00618513
WBGene00006795	unc-61	Y50E8A.4	0.837997	4.15347	0.000247607	0.00623919
WBGene00017163	dnpp-1	F01F1.9	0.652855	6.38028	0.000247347	0.00623919
WBGene00011328		T01D3.3	-0.648705	7.761	0.000252252	0.00634559
WBGene00022427	spl-3	Y104H12D.3	-0.515745	6.3688	0.000254502	0.00639148
WBGene00002083	inf-1	F57B9.6	0.622344	8.23507	0.000258585	0.00648319
WBGene00271812		F58F12.12	0.965515	3.65854	0.000263163	0.00658696
WBGene00004490	rps-21	F37C12.11	0.499449	8.75779	0.000264023	0.00659751
WBGene00002038	hum-5	T02C12.1	-0.566907	7.48634	0.000267304	0.00666839
WBGene00010061		F54E12.2	0.710648	4.11313	0.00026978	0.00671901
WBGene00016451	clec-6	C35D10.15	2.95205	-0.0815515	0.000271075	0.00674006
WBGene00010749		K10D11.5	0.95363	3.52862	0.000272393	0.00676165
WBGene00021404	trpl-3	Y38C1AB.2	-0.933014	2.55329	0.00027744	0.00687558
WBGene00001949	hlh-2	M05B5.5	0.706468	4.48982	0.000279339	0.00691122
WBGene00000373	cyp-14A5	F08F3.7	-0.850195	4.7751	0.000279825	0.00691186
WBGene00002032	htp-1	F41H10.10	1.11999	2.24753	0.00028407	0.0070052
WBGene00000977	dhs-14	R05D8.8	-1.0007	4.37195	0.000285366	0.00702521
WBGene00018233		F40E3.6	-1.48471	1.85817	0.000285817	0.00702521
WBGene00000664	col-89	F17C8.2	-1.00594	2.70975	0.00028696	0.0070303
WBGene00009396	clec-65	F35C5.8	-0.705431	6.23292	0.000286523	0.0070303
WBGene00001064	dpy-2	T14B4.6	3.92248	3.91683	0.000287867	0.00704101
WBGene00014198		ZK1053.3	-0.794175	3.2532	0.00029644	0.00723891
WBGene00017471		F14H12.3	1.40729	2.58837	0.000297184	0.00724532
WBGene00004005	pgp-11	DH11.3	0.678735	5.09295	0.000297745	0.00724722
WBGene00022033		Y65B4BL.1	2.85176	-0.234141	0.000299328	0.00727395
WBGene00006537	tbb-2	C36E8.5	0.678044	8.85961	0.000302599	0.00732972
WBGene00009349		F32H5.3	0.813121	3.79354	0.000302221	0.00732972
WBGene00022141	chaf-2	Y71G12B.1	0.838236	4.3633	0.000305809	0.00739556
WBGene00015362	fbxa-105	C02H6.2	-0.84099	3.67704	0.000306625	0.00740338
WBGene00016650	ubr-4	C44E4.1	-0.548866	8.65956	0.000312862	0.00754182
WBGene00011124	sdz-27	R07H5.4	-1.40153	0.581313	0.000316663	0.00762124
WBGene00020155		T02B11.3	0.674136	7.01463	0.000324343	0.00779356
WBGene00017190		F07B7.12	-0.713086	5.55371	0.000325437	0.00780738
WBGene00001488	frm-1	ZK270.2	-0.66225	10.1622	0.00033246	0.00796313
WBGene00011401		T03F6.6	-1.7284	0.891803	0.000335913	0.00803304
WBGene00004397	rol-6	T01B7.7	5.97486	4.14956	0.000337428	0.00805642
WBGene00019247	syp-4	H27M09.3	1.50891	1.52354	0.000340062	0.00810644
WBGene00011400		T03F6.4	-0.707779	5.1159	0.00034071	0.008109
WBGene00015706		C12D5.3	1.56689	1.96001	0.000343314	0.00815805
WBGene00010678		K08F4.3	1.09491	1.56945	0.000349952	0.00829965
WBGene00044163		F49C5.11	2.22977	0.147011	0.000350378	0.00829965
WBGene00009347		F32H5.1	0.657531	5.92427	0.000351162	0.00830512
WBGene00021460	zwl-1	Y39G10AR.2	0.774869	3.98078	0.000359045	0.00847821
WBGene00019203	ttr-47	H14N18.3	-0.95001	4.25525	0.000360384	0.00848316
WBGene00045272		F59C12.4	1.05348	3.79622	0.000360104	0.00848316
WBGene00021268	capa-1	Y23B4A.2	0.837646	4.48454	0.000362281	0.00851446
WBGene00206532		F11A6.15	-1.0005	2.72605	0.000363371	0.00852673
WBGene00011692		T10G3.1	-0.583862	6.23433	0.000365799	0.00857031
WBGene00004040	pld-1	C04G6.3	-0.487931	7.5431	0.000366995	0.00857158
WBGene00011746		T13F2.6	0.884315	3.47959	0.000366532	0.00857158
WBGene00001476	fmo-1	K08C7.2	-0.663051	6.16791	0.000373937	0.00872015
WBGene00004439	rpl-25.2	F52B5.6	0.478362	8.72067	0.00037524	0.00873698
WBGene00008921	ctf-4	F17C11.10	0.775725	4.47974	0.00037632	0.00874271
WBGene00016310		C32D5.1	-0.736694	3.45961	0.00037665	0.00874271
WBGene00003525	nas-6	4R79.1	1.0306	3.2967	0.0003794	0.00879295
WBGene00022488	orc-3	Y119D3B.11	0.9665	3.22171	0.000380979	0.00881595
WBGene00007749	ceh-79	C26E1.3	-0.640934	5.14949	0.000383483	0.00886022
WBGene00008634		F10A3.4	0.915058	5.45853	0.000390688	0.00900897
WBGene00018189	nhr-181	F38H12.3	1.62324	1.24586	0.000391121	0.00900897
WBGene00021093		W08F4.3	0.64938	5.00868	0.000395802	0.00910283
WBGene00009969		F53B7.7	0.936701	3.99347	0.000398483	0.00915049
WBGene00000618	col-41	T10B10.1	4.57339	4.37513	0.000399659	0.00916349
WBGene00000993	dhs-30	T25G12.7	-1.04165	5.54206	0.000409436	0.00933703
WBGene00012883		Y45F10D.2	1.05884	3.20875	0.000408823	0.00933703
WBGene00020022	gldc-1	R12C12.1	-0.755201	6.66403	0.000408219	0.00933703
WBGene00023067	rpl-41.1	F54D7.6	0.853731	4.13775	0.000409715	0.00933703
WBGene00017719	ldp-1	F22F7.1	-1.02569	7.27757	0.000412124	0.00937769
WBGene00010516		K02E11.7	1.43694	1.5248	0.000417573	0.00948732
WBGene00016349		C33E10.8	-1.16184	1.88639	0.000418765	0.00950002
WBGene00003747	nlp-9	E03D2.2	0.603812	5.29439	0.000419429	0.00950073
WBGene00000710	col-137	Y51H4A.9	-2.27581	-0.439065	0.000420367	0.00950115
WBGene00012110		T28A8.4	1.06948	1.83316	0.000421345	0.00950115
WBGene00018874	tag-234	F55C12.7	-0.729635	4.45503	0.000421044	0.00950115
WBGene00007669		C18D1.2	0.938444	3.15478	0.000422636	0.00951597
WBGene00009523	clec-165	F38A1.10	1.17579	2.33298	0.000429688	0.00966026
WBGene00000556	cnc-2	R09B5.3	1.8454	2.42109	0.000434784	0.00975133
WBGene00018694		F52E1.5	-1.19192	1.37709	0.000435037	0.00975133
WBGene00021274		Y23H5B.3	1.1462	1.89912	0.000436722	0.0097745
WBGene00008044		C40H1.9	-1.6736	1.5865	0.000448058	0.0100133
WBGene00000213	asm-3	W03G1.7	1.50441	5.1359	0.00045498	0.0101529
WBGene00009859	clec-33	F49A5.7	1.30545	2.18868	0.000459127	0.0102172
WBGene00022597		ZC395.5	-0.886312	4.05861	0.000459221	0.0102172
WBGene00004444	rpl-30	Y106G6H.3	0.476397	8.62825	0.000460659	0.010234
WBGene00012663	hex-3	Y39A1C.4	-0.646279	5.23927	0.000475603	0.0105504
WBGene00018280		F41C6.7	-1.27304	2.16013	0.000477913	0.010586
WBGene00044811		F12E12.11	-2.48082	4.43438	0.000485222	0.010732
WBGene00001548	gcy-23	T26C12.4	-0.912634	4.29151	0.000491684	0.010843
WBGene00045416		Y37H2A.14	2.20299	0.743583	0.000491447	0.010843
WBGene00008211		C49F5.7	-0.636547	4.43994	0.00049334	0.0108477
WBGene00018468	cla-1	F45E4.3	-0.620005	8.28417	0.000493088	0.0108477
WBGene00000935	daz-1	F56D1.7	1.05773	2.68557	0.000495903	0.0108722
WBGene00011274		R53.5	-0.767478	4.23924	0.000495707	0.0108722
WBGene00006940	wee-1.3	Y53C12A.1	0.808243	3.43518	0.000502379	0.0109981
WBGene00019495	sdz-24	K07E8.3	-0.852224	7.01231	0.000503895	0.0110153
WBGene00006366	sym-1	C44H4.3	3.57158	4.40653	0.000520733	0.0113503
WBGene00012969		Y48A6B.8	-1.01828	2.9332	0.000520479	0.0113503
WBGene00001538	gcy-12	F08B1.2	-0.599871	7.2818	0.000524643	0.011419
WBGene00009237		F28H7.3	0.803689	6.72332	0.000528855	0.011494
WBGene00002136	inx-14	F07A5.1	0.925939	2.06004	0.000529962	0.0115014
WBGene00015529		C06E2.5	2.04267	0.590068	0.000533265	0.0115564
WBGene00003786	npa-1	VC5.3	-0.784129	9.35815	0.000538096	0.0116443
WBGene00001832	hcp-4	T03F1.9	0.746698	4.40886	0.00054951	0.0118657
WBGene00019967	cyp-33C8	R08F11.3	-0.926056	4.58073	0.00054991	0.0118657
WBGene00007695	cest-9.2	C23H4.7	-0.839937	3.3614	0.000551658	0.0118864
WBGene00019087		F59A6.5	0.900279	4.25027	0.000556387	0.0119711
WBGene00007728		C25F9.9	1.01593	1.96244	0.000560093	0.0120336
WBGene00004313	rbc-1	F54E4.1	-0.536355	8.1641	0.000569155	0.0121587
WBGene00016923		C54F6.5	-2.02973	1.37943	0.000567151	0.0121587
WBGene00019351	lron-7	K03A1.2	-0.517894	6.52801	0.000567966	0.0121587
WBGene00044643		H17B01.5	0.723776	4.15524	0.000569134	0.0121587
WBGene00004053	tank-1	ZK1005.1	-0.695259	8.60416	0.000570968	0.0121801
WBGene00018564		F47D12.9	-0.563854	7.20298	0.000572383	0.012193
WBGene00003566	ncx-1	Y113G7A.4	-0.520074	7.3886	0.000577041	0.0122729
WBGene00012686		Y39B6A.27	-1.18654	1.61147	0.00057777	0.0122729
WBGene00001855	hil-4	C18G1.5	1.06483	4.20511	0.000584479	0.0123979
WBGene00007752	wdfy-3	C26H9A.2	-0.588002	7.7845	0.000587634	0.0124472
WBGene00014047	clec-61	ZK666.7	-1.8483	0.730004	0.000592039	0.0125053
WBGene00019597		K09H9.5	-0.609407	4.32128	0.000591492	0.0125053
WBGene00020566	ttr-7	T19C3.9	-1.02407	2.93488	0.000596317	0.0125779
WBGene00009367		F33H2.3	0.652675	6.05886	0.000598533	0.012607
WBGene00021494		Y40B10B.1	2.90598	4.03239	0.000605448	0.0127348
WBGene00019846	gpx-7	R03G5.5	-0.805157	3.16555	0.000606983	0.0127492
WBGene00001578	ges-1	R12A1.4	-0.548011	5.92466	0.000611833	0.0128152
WBGene00013636		Y105C5A.12	1.08339	3.3348	0.00061163	0.0128152
WBGene00011560		T07C4.3	0.603702	5.2929	0.000616398	0.0128929
WBGene00016006	fln-2	C23F12.1	-0.514448	9.18407	0.000618368	0.0129161
WBGene00004735	sbp-1	Y47D3B.7	-0.581453	6.51011	0.00062358	0.0130068
WBGene00017832	kbp-2	F26F4.13	1.11178	2.22731	0.000624668	0.0130115
WBGene00004130	ketn-1	F54E2.3	-0.631799	9.26198	0.000628991	0.0130724
WBGene00021048		W05H9.1	-0.554515	7.30413	0.000629333	0.0130724
WBGene00018964		F56D2.2	1.05395	2.20266	0.000635941	0.0131914
WBGene00021359		Y37E11AL.3	0.870271	3.48992	0.000639788	0.0132529
WBGene00009955	eak-4	F53B2.3	-1.00886	2.23586	0.000640714	0.0132538
WBGene00011106	acl-5	R07E3.5	-0.642125	5.57699	0.000651197	0.0134521
WBGene00012747		Y40H7A.10	1.04935	2.34012	0.0006553	0.0135183
WBGene00006820	unc-89	C09D1.1	-0.604065	9.95716	0.000663934	0.0136776
WBGene00007681		C18D11.3	0.674725	5.91612	0.000667144	0.0137249
WBGene00015313	hpo-32	C01G8.6	1.1082	2.0672	0.000670463	0.0137743
WBGene00010093	capg-2	F55C5.4	0.755822	4.48719	0.000671423	0.0137752
WBGene00015096		B0261.8	0.97805	3.03512	0.000676211	0.0138545
WBGene00006762	unc-25	Y37D8A.23	-0.473362	7.29053	0.000680793	0.0139294
WBGene00019237		H24G06.1	-0.507122	7.38018	0.000684288	0.0139818
WBGene00018193		F39C12.1	-0.595153	7.79759	0.000686511	0.0140082
WBGene00009404		F35C11.5	0.912939	2.86014	0.000687555	0.0140105
WBGene00000606	col-17	F11G11.10	5.8293	5.48202	0.000693911	0.0141208
WBGene00021348	moag-4	Y37E3.4	0.682228	5.13644	0.000703003	0.0142865
WBGene00020687	ruvb-2	T22D1.10	0.594679	5.08136	0.000704373	0.014295
WBGene00016342		C33C12.10	-0.521018	6.1335	0.000706617	0.0143212
WBGene00001392	far-8	K02F3.3	0.660839	6.56675	0.000710257	0.0143562
WBGene00022455	tyms-1	Y110A7A.4	0.72315	4.47975	0.000709928	0.0143562
WBGene00010263	wago-4	F58G1.1	0.96676	2.79875	0.000713793	0.0143889
WBGene00022252		Y73B6BL.31	-0.775069	4.45728	0.000713038	0.0143889
WBGene00009796		F46G10.1	-0.534034	5.53911	0.000716184	0.0144178
WBGene00011417		T04A11.2	-0.964641	3.72058	0.000727069	0.0146173
WBGene00044723		K11H12.11	1.3308	0.774284	0.000730825	0.0146732
WBGene00001862	him-3	ZK381.1	1.12601	1.51983	0.000735434	0.014746
WBGene00020579		T19D12.4	0.86093	7.44464	0.000738052	0.0147591
WBGene00021464	ugt-31	Y39G10AR.6	1.22496	4.90204	0.000738028	0.0147591
WBGene00016653	ssb-1	C44E4.4	0.582667	7.29126	0.000739327	0.0147649
WBGene00017971		F32A5.8	-0.65668	4.35109	0.000743045	0.0148056
WBGene00023517	srz-75	Y7A9C.9	1.71502	0.372956	0.000743336	0.0148056
WBGene00012715	snpc-1.2	Y39E4B.2	0.814917	3.53926	0.000745094	0.0148209
WBGene00010835		M03B6.3	2.57513	2.0317	0.00074648	0.0148289
WBGene00002138	inx-16	R12E2.5	-0.509606	6.68957	0.000748554	0.0148504
WBGene00003644	nhr-54	F36D3.2	-0.758434	3.69367	0.000753146	0.0148826
WBGene00015011		B0041.8	0.74696	3.7335	0.000753065	0.0148826
WBGene00022791		ZK686.1	0.72651	3.52751	0.000751781	0.0148826
WBGene00015740		C13E3.1	-0.618622	5.44591	0.000754972	0.014899
WBGene00015403	clec-10	C03H5.1	0.857673	5.4164	0.000759964	0.0149779
WBGene00000990	dhs-27	C04F6.5	1.23797	3.03	0.000767505	0.0150869
WBGene00015075		B0238.11	0.523421	5.30236	0.000767206	0.0150869
WBGene00003741	nlp-3	F48C11.3	0.614543	6.84197	0.000770905	0.0151339
WBGene00018860	vpat-1	F55A4.8	-0.642121	4.345	0.000776874	0.0152312
WBGene00021641		Y47G6A.15	-1.18206	1.26531	0.000779008	0.0152531
WBGene00006893	spon-1	F10E7.4	0.538985	5.28087	0.000781159	0.0152753
WBGene00022481	srz-9	Y119D3B.3	-1.93534	-0.265315	0.000782832	0.0152881
WBGene00016738		C47D2.1	0.658036	4.08868	0.000785181	0.0152942
WBGene00206464		F59C6.18	2.315	0.230398	0.000784855	0.0152942
WBGene00020941		W02D7.5	-1.76105	0.205422	0.000799915	0.015561
WBGene00001841	hen-1	C36B7.7	1.67306	0.588102	0.000801625	0.0155741
WBGene00001649	gob-1	H13N06.3	-0.478116	6.41633	0.000816766	0.0158478
WBGene00016365	nhr-139	C33G8.8	0.760453	3.14227	0.000830806	0.016058
WBGene00017443		F13H8.11	-1.18051	2.41825	0.000829548	0.016058
WBGene00022546		ZC196.2	-2.43427	-0.412234	0.000830717	0.016058
WBGene00001071	dpy-9	T21D12.2	4.81636	3.58784	0.000831913	0.0160587
WBGene00235310		R02D1.2	-0.753198	3.43848	0.00083351	0.0160689
WBGene00020158		T02C5.1	-0.491176	7.20458	0.000838861	0.0161513
WBGene00000863	cya-1	ZK507.6	0.638209	4.41051	0.000841315	0.0161778
WBGene00021648	mis-12	Y47G6A.24	1.11509	1.95389	0.000853045	0.0163824
WBGene00001772	gst-24	F37B1.1	-0.705576	5.41458	0.000857443	0.0164325
WBGene00012045		T26E4.3	1.32949	0.568761	0.00085784	0.0164325
WBGene00022801	pcp-5	ZK688.6	1.03808	3.96091	0.000858997	0.0164337
WBGene00007625		C16C10.4	0.750064	4.17425	0.000862304	0.0164759
WBGene00010515		K02E11.6	0.86436	2.36657	0.000863769	0.016483
WBGene00000121	aly-2	F23B2.6	0.804567	4.32373	0.000873088	0.0165945
WBGene00000871	cye-1	C37A2.4	0.69488	3.84843	0.000874036	0.0165945
WBGene00001045	dnj-27	Y47H9C.5	0.762049	5.3064	0.000872007	0.0165945
WBGene00006167	str-116	F07B10.2	1.38278	0.716926	0.000871506	0.0165945
WBGene00021408	trpl-4	Y38C1AB.6	-0.968819	2.58196	0.000880825	0.0167023
WBGene00008584	irg-4	F08G5.6	-1.05392	5.30259	0.000882075	0.0167049
WBGene00008617		F09C6.3	1.56245	1.00546	0.000891689	0.0168657
WBGene00010348		H01G02.1	-0.842312	3.57513	0.000893427	0.0168773
WBGene00008436		DH11.2	-0.708193	6.23811	0.000894807	0.0168789
WBGene00013766	prmt-1	Y113G7B.17	0.548146	8.66494	0.000895758	0.0168789
WBGene00003995	pgp-1	K08E7.9	-1.08961	5.97327	0.000904628	0.0170247
WBGene00002180	jtr-1	Y77E11A.4	0.76732	3.58859	0.000917771	0.0172504
WBGene00010759	cysl-2	K10H10.2	-0.837017	6.0233	0.000920345	0.0172623
WBGene00020594	ugt-10	T19H12.11	1.29077	1.59295	0.000920703	0.0172623
WBGene00010072		F54F12.1	-0.902268	4.01271	0.00092465	0.0173147
WBGene00007419		C07E3.9	0.845414	3.19505	0.000928672	0.0173583
WBGene00013574	lron-13	Y76A2B.2	-0.801508	2.83694	0.000930445	0.0173583
WBGene00044636		B0393.9	-0.70858	3.59437	0.000929486	0.0173583
WBGene00001049	dog-1	F33H2.1	0.633262	4.40816	0.000936035	0.0174289
WBGene00004701	rsp-4	EEED8.7	0.545562	5.41963	0.000936548	0.0174289
WBGene00001244	elo-6	F41H10.8	-0.955334	7.84309	0.000948112	0.017557
WBGene00018273		F41C3.7	-1.38782	1.38768	0.00094653	0.017557
WBGene00044696		F52E1.14	0.594357	6.11864	0.000944756	0.017557
WBGene00045338		M01B2.13	-1.56495	0.529008	0.000947452	0.017557
WBGene00018865		F55A12.6	1.83976	2.37722	0.000955311	0.0176685
WBGene00013499		Y70G10A.3	-0.549655	7.01256	0.000966238	0.0178487
WBGene00003422	msh-6	Y47G6A.11	0.57644	5.04243	0.0009705	0.0178615
WBGene00008239	fshr-1	C50H2.1	-0.532348	5.45915	0.000970467	0.0178615
WBGene00022505		ZC21.3	0.673798	6.76493	0.000970426	0.0178615
WBGene00017823	pals-34	F26D11.6	-1.77133	0.230332	0.000996349	0.0183148
WBGene00004453	rpl-39	C26F1.9	0.585393	8.13811	0.00100113	0.0183577
WBGene00016488		C36C9.5	-1.57894	1.65466	0.001001	0.0183577
WBGene00001072	dpy-10	T14B4.7	3.68001	3.95206	0.00100448	0.0183743
WBGene00019550		K09C4.5	-1.34698	1.36483	0.00100446	0.0183743
WBGene00017864	pcca-1	F27D9.5	-0.518734	8.82662	0.00101681	0.0185772
WBGene00013212		Y54G11A.1	-0.753286	3.73031	0.00101865	0.0185882
WBGene00006956	wrt-10	ZK1290.8	4.22316	3.7305	0.00102115	0.0185891
WBGene00012257	lpr-4	W04G3.3	4.045	3.55109	0.00102117	0.0185891
WBGene00000273	brp-1	Y79H2A.1	-0.637056	8.9002	0.00102596	0.0186365
WBGene00001946	his-72	Y49E10.6	0.473236	8.23077	0.00102626	0.0186365
WBGene00009490	fbxa-99	F36G9.14	-1.18024	1.66843	0.00103093	0.0186987
WBGene00020157		T02B11.6	-1.15063	2.58647	0.00103484	0.018747
WBGene00011436		T04F3.1	-0.562366	7.31725	0.00103647	0.0187539
WBGene00000988	dhs-25	F09E10.3	0.607257	5.67818	0.00104181	0.0188277
WBGene00019979		R09B5.11	0.695359	4.06131	0.00104341	0.0188341
WBGene00012143		T28H10.2	0.850484	3.65425	0.00105261	0.0189319
WBGene00018615		F48G7.4	0.817578	3.48341	0.00105216	0.0189319
WBGene00018965		F56D2.3	2.60863	2.68035	0.00105252	0.0189319
WBGene00012255	lpr-6	W04G3.1	4.15526	3.37674	0.00106008	0.0190435
WBGene00008575	scl-24	F08E10.7	-2.4058	1.14545	0.00106617	0.01913
WBGene00011318	cdt-2	T01C3.1	0.743667	3.39949	0.00107542	0.0192729
WBGene00012812		Y43F8B.1	-0.672553	6.13214	0.00108189	0.0193657
WBGene00001074	dpy-13	F30B5.1	3.52459	4.85961	0.00108676	0.0194298
WBGene00021121		W09G12.7	0.943377	3.62769	0.00110184	0.0196759
WBGene00021156		Y4C6B.2	-0.643281	4.5651	0.0011069	0.0197429
WBGene00016422	noah-1	C34G6.6	2.77937	5.59514	0.00111952	0.0199441
WBGene00020082	gcp-2.1	R57.1	-0.51915	6.28634	0.00113682	0.0202284
WBGene00000973	dhs-9	Y32H12A.3	-1.23963	6.49155	0.00113928	0.0202482
WBGene00006686	twk-34	K06B4.12	-0.698088	4.41847	0.0011432	0.0202939
WBGene00000391	cdd-1	C47D2.2	0.520325	4.99463	0.0011472	0.0203408
WBGene00008835		F14H8.5	-2.17214	-0.324391	0.00114886	0.0203462
WBGene00021227	mct-1	Y19D10A.12	0.657911	4.06389	0.00115868	0.0204959
WBGene00013100	zip-7	Y51H4A.4	2.83234	-0.441708	0.00116083	0.0205099
WBGene00001545	gcy-20	F21H7.9	-1.19182	1.86144	0.00116414	0.0205201
WBGene00013209	bub-3	Y54G9A.6	0.52599	5.21643	0.00116362	0.0205201
WBGene00008396		D1086.9	-1.84227	0.816592	0.00117029	0.0206042
WBGene00010677	gtbp-1	K08F4.2	0.503493	7.16676	0.00117396	0.0206446
WBGene00000786	cpr-6	C25B8.3	-0.704871	6.64062	0.00117598	0.0206559
WBGene00021088		W08E12.7	0.572295	8.14301	0.00117862	0.0206782
WBGene00011596		T07G12.5	-1.08555	2.16688	0.00118244	0.0207209
WBGene00010522		K03A11.5	-0.515712	5.49106	0.00118597	0.0207586
WBGene00011404		T03F7.7	-0.726792	4.38693	0.0011879	0.0207683
WBGene00014826		R13H4.2	-0.572737	6.49138	0.00119378	0.0208467
WBGene00007363	stdh-1	C06B3.4	-0.66116	5.04347	0.00120164	0.0209111
WBGene00016368	nhr-163	C33G8.12	0.730619	2.9925	0.00120053	0.0209111
WBGene00018362	ppm-1.G	F42G9.1	0.552049	6.50087	0.00119904	0.0209111
WBGene00008311	rskn-2	C54G4.1	-0.518972	7.81659	0.00123142	0.0214044
WBGene00020050		R13A5.7	0.933069	2.58073	0.00123685	0.0214739
WBGene00010621	egg-6	K07A12.2	0.885879	3.24967	0.00124369	0.0215678
WBGene00004737	scc-1	F10G7.4	0.676394	3.84767	0.00125501	0.0217391
WBGene00000539	cln-3.1	F07B10.1	0.874518	3.28321	0.00125695	0.0217476
WBGene00011639	ztf-17	T09A5.12	-0.484741	7.77329	0.00126206	0.0217903
WBGene00022046		Y66H1A.4	0.68397	7.78454	0.00126232	0.0217903
WBGene00001856	hil-5	B0414.3	0.895336	3.75197	0.00127309	0.0218756
WBGene00011464		T05B9.1	0.834388	3.52154	0.00127164	0.0218756
WBGene00016120		C25H3.11	-0.5071	7.65714	0.00127201	0.0218756
WBGene00016820		C50E3.9	2.26739	-0.409359	0.00126874	0.0218756
WBGene00021587	clec-76	Y46C8AR.1	-0.922182	3.30733	0.00129119	0.0221613
WBGene00000367	cca-1	C54D2.5	-0.647928	7.46516	0.00129799	0.0222462
WBGene00009554		F39B2.3	-0.808398	4.32508	0.0012991	0.0222462
WBGene00007513	wht-2	C10C6.5	-0.888354	3.2778	0.00130662	0.0223495
WBGene00010589	cyp-33D1	K05D4.4	-1.32391	1.49554	0.00132321	0.0226075
WBGene00015474		C05D9.7	0.70866	3.75117	0.00133128	0.0227195
WBGene00011407	ppat-1	T04A8.5	-0.728755	4.5079	0.00133596	0.0227734
WBGene00004728	sax-2	F21H11.2	-0.495483	6.93306	0.00133977	0.0228125
WBGene00003158	mcm-6	ZK632.1	0.485618	6.11263	0.00135021	0.0229643
WBGene00008597	clec-55	F08H9.9	0.877508	3.45375	0.00135187	0.0229664
WBGene00019466	tos-1	K07B1.6	-0.685012	12.2273	0.00136015	0.0230811
WBGene00003571	ncx-6	C07A9.4	0.686632	3.96176	0.00136298	0.0230862
WBGene00010893	cutl-9	M28.1	2.62704	1.17257	0.00136353	0.0230862
WBGene00020758		T24C4.2	0.961217	2.62	0.00136897	0.0231523
WBGene00002174	itx-1	W03D8.6	-0.628278	7.15066	0.00137148	0.0231686
WBGene00010923	rle-1	M142.6	-0.490457	6.4745	0.00138575	0.0233579
WBGene00021114		W09C3.7	2.15963	0.355362	0.00138579	0.0233579
WBGene00001829	hcp-1	ZK1055.1	0.684235	5.04356	0.00139258	0.0234459
WBGene00020242	phat-5	T05B4.11	-1.0289	6.91398	0.00140669	0.023657
WBGene00011726	lpr-2	T12A7.5	-0.523418	5.10078	0.0014265	0.0239365
WBGene00016644	abhd-3.2	C44C1.5	0.685614	5.66021	0.00142599	0.0239365
WBGene00003060	lpd-3	Y47G6A.23	-0.510573	7.44793	0.00143225	0.0240062
WBGene00016677		C45G9.6	-0.503506	5.77437	0.00143967	0.0241037
WBGene00001602	gln-1	C45B2.5	0.553672	5.34175	0.00145923	0.0243932
WBGene00008794		F14D7.7	2.21613	0.633264	0.00146021	0.0243932
WBGene00003375	mlp-1	T04C9.4	0.548542	5.88849	0.00147475	0.0246086
WBGene00004398	rol-8	ZK1290.3	4.59023	4.30615	0.00147664	0.0246129
WBGene00004879	smg-1	C48B6.6	-0.483398	7.73649	0.00148748	0.0247386
WBGene00004919	snr-6	Y49E10.15	0.59912	4.57053	0.00148593	0.0247386
WBGene00003943	pbo-4	K09C8.1	-0.605979	4.74981	0.00149572	0.0247742
WBGene00008744		F13D12.10	0.560885	4.34399	0.00149622	0.0247742
WBGene00009257		F29G6.1	-1.15839	2.33694	0.00149612	0.0247742
WBGene00009722		F45D3.2	0.551398	5.69283	0.00149548	0.0247742
WBGene00011018		R05A10.1	-0.683641	5.62831	0.00149983	0.0248067
WBGene00016686	cyp-33C1	C45H4.2	-1.63986	0.931882	0.00150716	0.0249005
WBGene00007470	chil-5	C08H9.11	1.07042	1.14432	0.00151213	0.0249552
WBGene00001777	gst-29	Y53F4B.32	-1.47429	1.35426	0.00151772	0.02502
WBGene00001016	dna-2	F43G6.1	0.743516	3.56842	0.00153471	0.0251618
WBGene00005893	srx-2	R03H4.2	1.06907	1.98237	0.00152824	0.0251618
WBGene00009390		F35C5.1	-1.079	1.7621	0.00153144	0.0251618
WBGene00016407	unk-1	C34D10.2	-0.52536	8.60601	0.00153229	0.0251618
WBGene00019407	lect-2	K05F1.5	-0.612008	3.82682	0.00153372	0.0251618
WBGene00010055		F54D5.12	-0.587144	5.49049	0.00153643	0.0251625
WBGene00015568	sre-3	C07D10.3	1.03283	1.50069	0.00154839	0.0253309
WBGene00004433	rpl-21	C14B9.7	0.464021	10.4247	0.00155945	0.025484
WBGene00022043	psf-3	Y65B4BR.8	1.03215	2.28584	0.00157971	0.025787
WBGene00004338	rfc-2	F58F6.4	0.6277	3.94317	0.00159434	0.0259695
WBGene00010368		H06A10.1	-1.29922	0.955502	0.00159435	0.0259695
WBGene00015294		C01C10.2	-0.713818	3.52528	0.00160034	0.026039
WBGene00015082		B0244.7	1.37246	0.775557	0.00160217	0.0260404
WBGene00011453	ugt-56	T04H1.8	-0.830202	3.2447	0.00160773	0.0261026
WBGene00001761	gst-13	T26C5.1	-0.653037	5.3418	0.00161312	0.0261617
WBGene00016172		C27H5.2	-0.476404	5.84367	0.00161793	0.0262115
WBGene00019767	rpa-2	M04F3.1	0.480548	6.59716	0.00162505	0.0262985
WBGene00014698		C37A5.3	-1.17713	1.54696	0.00162963	0.0263442
WBGene00009215	thn-2	F28D1.5	2.1793	1.72969	0.00164293	0.0265306
WBGene00003015	lin-29	W03C9.4	0.869127	3.08865	0.00164637	0.0265492
WBGene00005716	srv-5	F48D6.2	-1.08033	1.49337	0.00164762	0.0265492
WBGene00001320	ent-1	ZK809.4	0.582027	5.65747	0.00165262	0.0265961
WBGene00012140		T28F4.5	-0.765494	8.79725	0.00165584	0.0265961
WBGene00044663		F26G1.10	1.33844	0.997656	0.00165415	0.0265961
WBGene00008641	pch-2	F10B5.5	0.830023	2.91491	0.00166963	0.0267573
WBGene00016064	acd-1	C24G7.2	1.43806	1.28736	0.00167122	0.0267573
WBGene00017678	asp-12	F21F8.4	2.29663	5.6425	0.00166931	0.0267573
WBGene00008722		F12F6.7	0.721232	3.66645	0.00170618	0.0272598
WBGene00012023	clec-34	T25E12.8	1.21527	1.58672	0.00170706	0.0272598
WBGene00021159		Y4C6B.5	-0.765456	3.1675	0.00170805	0.0272598
WBGene00023417	swm-1	C25E10.9	0.758551	3.12552	0.00171126	0.0272821
WBGene00001996	hpl-2	K01G5.2	0.604437	4.49753	0.00172278	0.0274117
WBGene00020185	pgk-1	T03F1.3	-0.476341	7.83712	0.00172304	0.0274117
WBGene00009926	noah-2	F52B11.3	3.18137	5.30405	0.00172549	0.0274215
WBGene00020307		T07D3.4	-0.832578	4.19198	0.00173438	0.0275338
WBGene00011591		T07F10.5	-1.43366	0.398763	0.00175107	0.0277693
WBGene00008463		E02H4.5	1.15437	1.97964	0.00176014	0.0278837
WBGene00004447	rpl-33	F10E7.7	0.404369	9.70618	0.00177642	0.0280748
WBGene00004448	rpl-34	C42C1.14	0.448987	8.93934	0.00177781	0.0280748
WBGene00019391	irld-11	K04F1.12	0.875982	2.44936	0.00177726	0.0280748
WBGene00008451	cest-3	E01G6.3	0.811573	3.07467	0.00178554	0.0281673
WBGene00010033		F54B11.10	2.97833	0.122705	0.00178973	0.0282037
WBGene00004020	pho-1	EGAP2.3	0.548089	6.91973	0.00181822	0.0286226
WBGene00004180	pri-1	F58A4.4	0.809813	3.50208	0.0018279	0.0287449
WBGene00010080		F55A11.7	0.742694	3.84579	0.00183185	0.0287769
WBGene00001536	gcy-9	ZK455.2	-0.779171	3.17941	0.00184011	0.0288166
WBGene00005849	srw-102	ZK697.12	-1.71842	0.00349788	0.00183947	0.0288166
WBGene00011884	enol-1	T21B10.2	-0.460277	9.48819	0.00184013	0.0288166
WBGene00000498	chk-1	Y39H10A.7	0.823289	3.80254	0.00184862	0.0289019
WBGene00018624		F48G7.13	-0.9564	1.90207	0.00184943	0.0289019
WBGene00001973	hmg-3	C32F10.5	0.797131	3.18073	0.00186563	0.0291003
WBGene00013219		Y54G11A.11	0.516663	5.16764	0.00186794	0.0291003
WBGene00017751		F23F12.3	0.987433	2.82776	0.00186688	0.0291003
WBGene00077769		F33E2.10	-0.939307	1.8701	0.00187874	0.0292383
WBGene00001439	fkh-7	F26D12.1	-0.656861	7.50199	0.00188313	0.0292762
WBGene00007414		C07E3.3	-0.651991	4.4494	0.00189601	0.0294156
WBGene00012035		T26C5.5	0.809408	2.64051	0.00189463	0.0294156
WBGene00002258	lbp-6	W02D3.5	-0.567088	7.35273	0.00189822	0.0294195
WBGene00014206	nit-1	ZK1058.6	-0.907112	5.0912	0.00190594	0.0295086
WBGene00009904		F49E12.12	1.04153	2.63261	0.00190963	0.0295354
WBGene00004320	rbx-1	ZK287.5	0.468819	5.54892	0.0019245	0.0297347
WBGene00008412		D2030.2	-0.519141	7.7508	0.00194558	0.0300102
WBGene00018900	rod-1	F55G1.4	0.606163	5.50204	0.00194633	0.0300102
WBGene00010513		K02E11.4	0.712266	3.44266	0.0019562	0.0301055
WBGene00014258		ZK1320.9	-0.735141	7.25406	0.00195651	0.0301055
WBGene00000971	dhs-7	E04F6.7	-0.784543	2.71511	0.00195938	0.0301187
WBGene00008301	pals-39	C54D10.7	-0.969879	1.84837	0.00198778	0.030524
WBGene00000865	cyb-1	ZC168.4	0.867594	3.8676	0.0019936	0.0305628
WBGene00022496	fbxa-92	Y119D3B.20	-1.02857	2.62441	0.00199437	0.0305628
WBGene00020550		T17H7.1	4.00249	3.69887	0.00200208	0.0306495
WBGene00007558		C14A4.7	-0.905875	2.04925	0.00201427	0.0308049
WBGene00016119		C25H3.10	-0.470328	5.67131	0.00202669	0.0309632
WBGene00004952	spd-1	Y34D9A.4	0.655772	4.20196	0.00202951	0.0309747
WBGene00015430		C04E7.3	-0.540872	5.72905	0.00204373	0.0311567
WBGene00020237	phat-4	T05B4.3	-1.07811	5.75376	0.00204558	0.0311567
WBGene00012487		Y18D10A.23	0.934954	2.43589	0.00206999	0.0314965
WBGene00013762		Y113G7B.12	-0.744197	3.92684	0.00208353	0.0316705
WBGene00012753		Y41C4A.6	0.854314	2.44244	0.00209178	0.0316996
WBGene00013071		Y51A2B.8	1.45319	-0.0236634	0.00209005	0.0316996
WBGene00022664		ZK121.2	0.575288	6.33077	0.00208885	0.0316996
WBGene00001595	gld-1	T23G11.3	1.03878	3.32146	0.00209741	0.031721
WBGene00003829	nud-1	F53A2.4	0.564769	4.75606	0.00209678	0.031721
WBGene00016607		C43E11.9	0.642843	4.95049	0.00210056	0.0317367
WBGene00017621		F20A1.10	-0.613059	5.83263	0.0021252	0.0320766
WBGene00044661	fbxa-143	F44G3.14	-1.42223	1.66718	0.00212794	0.0320858
WBGene00019537		K08D12.3	0.52784	8.4137	0.0021555	0.0324686
WBGene00017501	pud-3	F15E11.15	-1.68705	5.17068	0.00216235	0.0325392
WBGene00005078	src-2	F49B2.5	0.617794	3.9262	0.00216939	0.032584
WBGene00011376	gla-3	T02E1.3	0.856583	2.77701	0.00216966	0.032584
WBGene00001109	dsl-7	F15B9.9	-0.776336	3.21035	0.00217214	0.0325885
WBGene00010399	clec-13	H16D19.1	-1.13158	4.86161	0.00223666	0.0335231
WBGene00015929		C17H12.3	1.35198	1.07191	0.00224638	0.0336353
WBGene00017546	rpa-1	F18A1.5	0.456318	6.38661	0.00225515	0.033733
WBGene00001688	gpr-1	F22B7.13	0.912885	3.0533	0.00226543	0.0338193
WBGene00001957	hlh-13	F48D6.3	-1.25669	0.747488	0.00226438	0.0338193
WBGene00004114	pqn-25	D1044.3	-0.49285	5.62092	0.00227062	0.0338632
WBGene00009485		F36G9.3	0.757977	2.74998	0.00227445	0.0338866
WBGene00011839		T19C4.5	0.623305	4.74756	0.00227982	0.033933
WBGene00044574		F23G4.1	-1.41944	0.332547	0.00229166	0.0340755
WBGene00021675		Y48G1BR.1	-0.765702	3.21949	0.00229408	0.0340776
WBGene00020151		T01G6.1	-0.925317	2.48933	0.00230771	0.0342463
WBGene00013330		Y57G11C.41	1.52671	0.338974	0.00231359	0.0342996
WBGene00018201	btb-18	F39E9.12	1.45879	0.205208	0.00236373	0.0350083
WBGene00015424		C04E6.8	0.991284	1.77281	0.00237458	0.0351344
WBGene00012308	oac-53	W06G6.1	1.53665	0.512762	0.00238916	0.0353153
WBGene00012770	srt-47	Y41E3.12	1.30175	1.64168	0.0023929	0.0353358
WBGene00019738	clec-265	M02F4.7	0.713254	5.46443	0.00240191	0.0354341
WBGene00005017	sqt-2	C01B12.1	4.27922	4.13527	0.00241464	0.035587
WBGene00003621	nhr-22	K06A1.4	-0.56119	4.60772	0.00241753	0.0355946
WBGene00006603	tps-2	F19H8.1	-0.581726	7.7092	0.0024219	0.0356241
WBGene00043983		C39D10.11	-0.562199	4.79473	0.00244141	0.0358758
WBGene00000206	asb-1	F35G12.10	0.610872	4.28813	0.00248417	0.0364405
WBGene00019843		R03E9.2	-0.728942	3.51018	0.00248469	0.0364405
WBGene00002059	ife-1	F53A2.6	0.439865	6.50079	0.00249702	0.03655
WBGene00016295	fbxc-40	C32B5.1	0.839721	2.77612	0.00249634	0.03655
WBGene00022737	tofu-7	ZK418.8	0.916372	2.11844	0.00250286	0.0365997
WBGene00022623		ZC487.1	-0.560806	4.30087	0.002517	0.0367708
WBGene00001069	dpy-7	F46C8.6	3.15342	4.31095	0.00252787	0.0368664
WBGene00019285	cbn-1	K01A2.11	0.825117	4.16096	0.00252846	0.0368664
WBGene00003982	pes-9	R11H6.1	-0.492389	7.36699	0.00254419	0.0370598
WBGene00001500	ftn-1	C54F6.14	-1.41614	3.13543	0.0025483	0.0370837
WBGene00019432	knl-2	K06A5.4	0.551462	5.00197	0.00256948	0.0373196
WBGene00022178	cest-25	Y71H2AM.13	-0.612841	5.27862	0.00256862	0.0373196
WBGene00014030	glb-1	ZK637.13	-1.11067	3.40752	0.00257371	0.0373449
WBGene00020191	clec-53	T03F1.10	-0.782389	3.61421	0.00257877	0.0373823
WBGene00001950	hlh-3	T24B8.6	1.12794	1.98013	0.00259603	0.0375961
WBGene00014090		ZK822.2	0.706391	4.40706	0.00262196	0.0378986
WBGene00021379		Y37E11B.7	-1.33283	1.15611	0.0026213	0.0378986
WBGene00005975	srx-84	F35B12.1	-1.35407	0.396156	0.00262634	0.0379254
WBGene00006547	tbx-11	F40H6.4	1.64291	-0.436628	0.00266633	0.0384659
WBGene00009459		F36A2.12	1.26202	1.71004	0.00267418	0.038542
WBGene00020369	exc-15	T08H10.1	-0.46486	7.68283	0.00267803	0.0385605
WBGene00012398		Y6E2A.4	-0.928408	2.19681	0.00268407	0.0386105
WBGene00000387	cdc-25.2	F16B4.8	0.748788	3.98063	0.00271184	0.0389433
WBGene00007938		C34F6.1	3.15896	3.59645	0.00271239	0.0389433
WBGene00005016	sqt-1	B0491.2	4.38531	4.28361	0.00272214	0.038987
WBGene00008886		F16C3.2	0.524176	5.34542	0.0027209	0.038987
WBGene00021420	trap-3	Y38F2AR.2	0.889826	5.61824	0.00272322	0.038987
WBGene00018286		F41E6.5	-0.781679	5.61983	0.0027263	0.0389939
WBGene00000176	aqp-8	K02G10.7	0.542787	6.51255	0.00273815	0.0391261
WBGene00012744		Y40H7A.4	-1.26126	0.860961	0.00275254	0.0392198
WBGene00020451	fbxa-11	T12B5.4	0.821118	2.65797	0.00275082	0.0392198
WBGene00050904		Y70C5A.3	-0.664547	5.43455	0.00274982	0.0392198
WBGene00017962	fbxa-72	F31F4.15	2.2639	-0.0887103	0.0028209	0.0401557
WBGene00010762		K10H10.6	-1.90472	0.986289	0.00283472	0.0403142
WBGene00017197		F07C3.9	1.34923	0.641124	0.00284442	0.0403757
WBGene00303023		K07F5.22	1.12184	1.53664	0.00284217	0.0403757
WBGene00010685	aipl-1	K08F9.2	0.662133	4.86722	0.00284883	0.0404001
WBGene00022176		Y71H2AM.11	0.47315	5.6892	0.00285952	0.0405134
WBGene00020103		R148.4	1.2123	1.07911	0.00286583	0.0405646
WBGene00010337	serp-1.1	F59F4.2	0.464664	7.36434	0.0028688	0.0405684
WBGene00011675	cyp-13A3	T10B9.5	-1.48052	1.27824	0.00288476	0.0407557
WBGene00005011		F26F4.8	1.19605	1.32626	0.00289749	0.0408819
WBGene00017999	emc-6	F33D4.7	0.630553	3.99959	0.00289914	0.0408819
WBGene00012261	lpr-3	W04G3.8	3.41046	4.49868	0.00290466	0.0409214
WBGene00019426	cutl-16	K06A1.3	1.04994	2.57212	0.00292875	0.0412221
WBGene00045337		M01B2.12	2.11118	-0.178449	0.00293284	0.0412411
WBGene00002133	inx-11	W04D2.3	-0.549758	4.23907	0.00293694	0.04126
WBGene00015707		C12D5.4	1.2192	1.50462	0.00296097	0.0415587
WBGene00021743		Y50D4B.4	1.00573	4.15944	0.00296726	0.0416081
WBGene00004496	rps-27	F56E10.4	0.389848	8.85871	0.0029772	0.0417086
WBGene00017396	suex-1	F12A10.7	-1.73484	0.368018	0.00299133	0.0418285
WBGene00019840		R02F11.2	0.490449	4.94891	0.00299023	0.0418285
WBGene00015189		B0432.8	0.944254	2.18119	0.00300134	0.0419294
WBGene00022593		ZC328.3	0.574799	5.63824	0.00300762	0.0419782
WBGene00012256	lpr-5	W04G3.2	3.57498	3.9734	0.00304144	0.0423952
WBGene00013440	nrps-1	Y66D12A.14	-0.709982	4.78752	0.00304315	0.0423952
WBGene00013637		Y105C5A.13	0.964457	3.37473	0.00305309	0.0424943
WBGene00009368	pole-1	F33H2.5	0.493295	5.6402	0.00306168	0.0425743
WBGene00007297		C04F12.1	0.599886	4.38202	0.00307649	0.0427408
WBGene00006742	unc-2	T02C5.5	-0.480021	8.56163	0.00308438	0.0428107
WBGene00018016	lrr-1	F33G12.4	0.808091	2.87827	0.00308951	0.0428423
WBGene00004721	san-1	ZC328.4	0.851183	2.43562	0.0030979	0.0428846
WBGene00022445		Y110A2AL.9	1.04101	2.04563	0.00309827	0.0428846
WBGene00018363	nlp-52	F42G9.4	0.926042	1.97064	0.00312672	0.0432386
WBGene00000287	cal-3	M02B7.6	0.54729	4.27028	0.00313546	0.0432798
WBGene00016235		C29H12.2	0.477698	6.13997	0.00313482	0.0432798
WBGene00009663	hda-5	F43G6.11	-0.6549	2.77176	0.00314062	0.0433112
WBGene00011548		T06G6.6	3.55396	0.885953	0.00314497	0.0433313
WBGene00015400	cyp-35A2	C03G6.15	-0.771039	4.07414	0.00314792	0.0433323
WBGene00001690	grd-1	R08B4.1	2.13734	1.65282	0.00315499	0.0433897
WBGene00011707		T11B7.2	1.06633	1.8477	0.00319174	0.0437749
WBGene00015458		C04G6.10	-1.81422	-0.0137109	0.0031903	0.0437749
WBGene00016133		C26B9.3	1.58953	2.17235	0.00318995	0.0437749
WBGene00006897	ver-4	F59F3.5	-1.13224	2.96073	0.00319815	0.0438228
WBGene00006538	tbb-4	B0272.1	-0.47804	5.1217	0.00322335	0.0441278
WBGene00021415	nsy-4	Y38F2AL.1	0.535895	5.35713	0.00323814	0.0442899
WBGene00019226		H22K11.3	0.767449	2.45748	0.00324507	0.0443444
WBGene00008797		F14D7.10	1.92914	0.59107	0.00325161	0.0443531
WBGene00018542	nhr-187	F47C10.4	1.48109	0.455239	0.00324988	0.0443531
WBGene00017460	bath-30	F14D2.12	1.13716	1.06413	0.00325982	0.0444247
WBGene00007467	chil-3	C08H9.7	0.7397	2.84558	0.00327803	0.044598
WBGene00012186	mlt-11	W01F3.3	3.1406	5.52814	0.00327848	0.044598
WBGene00009600		F40G12.5	-1.55265	1.44979	0.00328172	0.0446017
WBGene00022781	pmt-1	ZK622.3	0.444238	9.42248	0.00328991	0.0446726
WBGene00018572	lin-42	F47F6.1	2.12725	4.43337	0.00330394	0.0448226
WBGene00006657	twk-2	T12C9.3	-0.506538	6.28493	0.00335162	0.0454284
WBGene00007073	ugt-2	AC3.8	0.641942	4.78308	0.00335796	0.0454732
WBGene00011226	slc-25A21	R11.1	-0.598668	4.4541	0.00340548	0.0460752
WBGene00009496		F36H1.11	-1.79979	-0.302567	0.00342379	0.0462531
WBGene00010780		K11H3.3	-0.426392	7.44466	0.00342479	0.0462531
WBGene00015389	scav-1	C03F11.3	-0.466955	6.84884	0.00343419	0.0463384
WBGene00013263	txdc-12.1	Y57A10A.23	1.71176	4.54094	0.00343748	0.0463412
WBGene00019289	kcc-3	K02A2.3	0.495069	5.64389	0.00346048	0.0466094
WBGene00003418	msh-2	H26D21.2	0.604625	4.36567	0.00347644	0.0467824
WBGene00013965		ZK287.4	1.36416	2.01933	0.00352857	0.0474414
WBGene00000984	dhs-21	R11D1.11	0.525822	5.56928	0.00354284	0.0475489
WBGene00006777	unc-41	C27H6.1	-0.447108	7.36489	0.00354294	0.0475489
WBGene00017265	snpc-1.3	F08F3.9	1.09854	0.882135	0.00354606	0.0475489
WBGene00021072		W07B8.4	0.897572	2.2673	0.00354953	0.0475529
WBGene00011833		T19B10.5	1.02802	3.21639	0.00355836	0.0476288
WBGene00003055	lon-1	F48E8.1	1.42548	4.79641	0.00356932	0.0477329
WBGene00012322		W07A12.4	0.862329	3.31385	0.00357849	0.047813
WBGene00303370		Y59A8A.8	-1.59627	-0.047825	0.00359232	0.0479551
WBGene00003404	mpz-1	C52A11.4	-0.48536	8.27878	0.00360676	0.0480175
WBGene00004916	snr-3	T28D9.10	0.585192	5.44966	0.0036102	0.0480175
WBGene00005097	srd-19	F53F1.11	1.70914	-0.0607368	0.00360936	0.0480175
WBGene00007963	cyp-25A1	C36A4.1	-1.83573	2.27644	0.00360497	0.0480175
WBGene00009439	mlcd-1	F35G12.1	-0.890191	5.21421	0.00361298	0.0480175
WBGene00022396		Y97E10AR.1	-0.52912	7.38727	0.00361741	0.0480338
WBGene00003723	nhr-133	F44C8.8	-0.665135	4.45758	0.00362118	0.0480415
WBGene00011234		R11A5.6	-1.26172	1.45262	0.00363609	0.0481966
WBGene00002497	let-268	F52H3.1	0.83978	3.47485	0.00366428	0.0484608
WBGene00019068	faah-3	F58H7.2	-0.469702	5.0261	0.00365945	0.0484608
WBGene00019388		K04F1.9	1.32457	1.68652	0.0036657	0.0484608
WBGene00219241		Y116A8A.150	-1.8419	-0.0102239	0.00368381	0.0486575
WBGene00004227	ptr-13	K07C10.1	-0.642391	5.86488	0.00369889	0.0488137
WBGene00009308		F32A11.3	-1.74448	0.790938	0.00370611	0.048866
WBGene00006163	str-112	F10D2.4	1.3721	2.39728	0.00373124	0.0491541
WBGene00003123	mag-1	R09B3.5	0.510856	6.11895	0.00375039	0.0493199
WBGene00013923	ghi-1	ZK20.1	0.577353	4.38242	0.00374846	0.0493199
WBGene00021637		Y47G6A.7	-0.470064	5.17262	0.00376627	0.0494855
WBGene00006529	tba-2	C47B2.3	0.58107	8.42256	0.00377352	0.0495373
WBGene00009914		F49H6.13	1.73899	-0.367132	0.00381426	0.0500284
WBGene00001262	emb-8	K10D2.6	-0.759567	7.9948	0.0038234	0.0501045
WBGene00019563		K09C6.9	1.76503	0.354309	0.00383199	0.0501734
WBGene00007919	cup-16	C34C6.7	0.606983	4.67643	0.00383939	0.0502265
WBGene00011584	clec-15	T07D10.4	-1.0861	4.89424	0.00385707	0.0504139
WBGene00001906	his-32	F17E9.10	1.60271	1.03559	0.0038721	0.0505663
WBGene00044316		F41G3.21	-0.664893	4.09664	0.00387558	0.0505678
WBGene00013037		Y49E10.18	0.587462	6.15055	0.00388035	0.0505861
WBGene00006948	wrt-2	F52E4.6	3.05364	2.17823	0.00388908	0.0506559
WBGene00002257	lbp-5	W02D3.7	0.864903	5.21981	0.00390148	0.0507733
WBGene00000133	amt-1	C05E11.4	0.872493	3.85394	0.00392878	0.0510432
WBGene00021972	glb-31	Y57G7A.9	-1.09924	0.880028	0.00392901	0.0510432
WBGene00011262	pho-8	R13H4.3	0.895712	3.92655	0.00393467	0.0510725
WBGene00016702		C46A5.6	0.789028	2.49963	0.0039465	0.0511377
WBGene00019477	cest-17	K07C11.4	-0.555189	4.61499	0.00394463	0.0511377
WBGene00003795	npp-9	F59A2.1	0.426606	7.06859	0.00396185	0.0512886
WBGene00021948	kvs-5	Y55F3C.3	0.47571	5.96193	0.00396498	0.0512886
WBGene00044206		T26H5.9	1.70671	2.13785	0.00397795	0.0514121
WBGene00000072	add-1	F39C12.2	-0.456873	5.09018	0.00398535	0.0514635
WBGene00012583	clec-4	Y38E10A.5	1.15635	3.82192	0.00401411	0.0516572
WBGene00015004		B0034.4	-1.09368	1.26972	0.00401043	0.0516572
WBGene00015076		B0238.12	-0.540302	4.90608	0.00401036	0.0516572
WBGene00018052		F35F10.1	1.88063	3.39351	0.0040119	0.0516572
WBGene00009840	fbxa-189	F47H4.9	-0.777981	2.50966	0.00402513	0.0516662
WBGene00015298		C01F1.3	1.49335	4.05473	0.0040198	0.0516662
WBGene00017765	gcst-1	F25B4.1	-0.469986	7.11462	0.00402505	0.0516662
WBGene00022469		Y119C1B.3	0.560839	3.87383	0.00403158	0.0517048
WBGene00015884		C17B7.10	1.82292	-0.0827826	0.004037	0.0517301
WBGene00002078	xpo-1	ZK742.1	-0.430742	9.5412	0.00404513	0.0517558
WBGene00018872		F55C12.5	-0.423683	7.2066	0.0040459	0.0517558
WBGene00003165	mec-1	T07H8.4	-0.443467	5.57952	0.00405361	0.0518103
WBGene00011006	ugt-47	R04B5.9	0.664875	3.94311	0.00406597	0.0518178
WBGene00011398	qdpr-1	T03F6.1	0.444398	6.774	0.00406713	0.0518178
WBGene00018696	pho-6	F52E1.8	0.980003	3.93447	0.00405844	0.0518178
WBGene00022357	kbp-4	Y92C3B.1	1.05522	1.30539	0.00406799	0.0518178
WBGene00001722	grl-13	F32D1.4	-2.07901	0.477347	0.00409237	0.052084
WBGene00017381	ddr-2	F11D5.3	-0.468913	4.89866	0.00409663	0.0520941
WBGene00019235		H23N18.4	-1.06055	1.94554	0.00411964	0.0523425
WBGene00013849		ZC84.6	1.73794	1.52366	0.00412996	0.0524291
WBGene00011266		R13H4.8	-1.37112	2.19002	0.00413561	0.0524566
WBGene00044922		Y43C5A.7	0.778177	2.38118	0.0041442	0.0525212
WBGene00010133		F55H12.2	0.739304	4.72489	0.00414996	0.0525498
WBGene00009500		F36H2.3	-0.451955	5.48511	0.00417368	0.0527662
WBGene00011449		T04H1.2	-0.389119	6.79982	0.00417408	0.0527662
WBGene00012651	orc-4	Y39A1A.13	0.694762	3.52034	0.00417791	0.0527703
WBGene00019631		K10D2.5	0.990203	2.10701	0.00421774	0.0532285
WBGene00012260		W04G3.7	-1.08412	0.850511	0.00423327	0.0533798
WBGene00007132	pals-27	B0284.2	-1.33316	1.20039	0.00428736	0.0540165
WBGene00006536	tbb-1	K01G5.7	0.489651	7.9747	0.00429374	0.0540514
WBGene00010200		F57C7.4	-0.521273	4.62267	0.00430902	0.0541984
WBGene00006952	wrt-6	ZK377.1	1.30029	1.35558	0.00433105	0.0543844
WBGene00019890		R05F9.6	-0.677232	7.48743	0.0043293	0.0543844
WBGene00004917	snr-4	C52E4.3	0.512087	5.1039	0.00434898	0.0545639
WBGene00016865	ets-9	C52B9.2	-0.601245	4.49835	0.00436893	0.0547685
WBGene00019101		F59B1.10	1.10749	1.72719	0.00437583	0.0548092
WBGene00001523	gbh-2	M05D6.7	0.559336	6.01445	0.00438915	0.0548845
WBGene00001702	grd-13	W05E7.3	-0.915055	6.40229	0.00438633	0.0548845
WBGene00013577		Y76A2B.5	-0.399693	7.68105	0.00441862	0.0551611
WBGene00019510		K07H8.10	0.821303	9.08275	0.00441729	0.0551611
WBGene00016281	pals-32	C31B8.4	1.25451	1.04437	0.00442716	0.0552219
WBGene00000417	ced-3	C48D1.2	0.74849	3.02673	0.00445353	0.0554828
WBGene00011841	scl-25	T19C9.5	-2.41687	-0.484134	0.00445805	0.0554828
WBGene00021427	sec-61.B	Y38F2AR.9	0.785161	5.47682	0.00445917	0.0554828
WBGene00011309		R186.8	0.849803	2.8367	0.00447194	0.0555957
WBGene00002255	lbp-3	F40F4.4	0.921119	6.00038	0.00448982	0.0557719
WBGene00007110	leo-1	B0035.11	0.461674	5.03561	0.00450464	0.0559097
WBGene00006831	unc-104	C52E12.2	-0.413714	7.8535	0.00453159	0.0561625
WBGene00022130		Y71F9B.9	0.91781	4.55831	0.00453249	0.0561625
WBGene00008314		C54G4.4	-0.749205	3.0915	0.00454964	0.0563285
WBGene00016324		C32E8.6	-0.733423	3.84356	0.00455884	0.056396
WBGene00001976	hmg-11	T05A7.4	0.561214	6.02928	0.00456633	0.0564421
WBGene00016585	oac-59	C42C1.7	0.793596	3.04354	0.00458174	0.056586
WBGene00011324	hrde-2	T01C3.9	0.644971	3.00868	0.00458957	0.0566361
WBGene00000775	cpin-1	F38E11.3	-0.691288	2.89839	0.00463843	0.0571921
WBGene00020062	nhr-270	R13D11.8	0.801394	3.15328	0.00466694	0.0574964
WBGene00013164		Y53F4B.18	-0.526458	5.11316	0.0046758	0.0575112
WBGene00016833	sre-51	C50E10.10	-1.46417	-0.0964231	0.00467254	0.0575112
WBGene00009133	bed-3	F25H8.6	1.01119	3.08359	0.00468175	0.0575373
WBGene00021155		Y4C6B.1	0.831192	2.83234	0.00470457	0.0577704
WBGene00004169	pqn-89	Y73B6BR.1	-0.44159	6.767	0.0047121	0.0578156
WBGene00004189	pars-1	T20H4.3	0.413567	6.61516	0.00472668	0.0578765
WBGene00007691	cest-8	C23H4.2	-1.40091	0.136912	0.00472344	0.0578765
WBGene00007972	prp-4	C36B1.5	0.615767	3.91137	0.00472862	0.0578765
WBGene00001303	sec-61.G	F32D8.6	0.647672	6.61172	0.00474416	0.0579721
WBGene00019240		H24K24.3	-0.425232	7.01209	0.00474282	0.0579721
WBGene00004495	rps-26	F39B2.6	0.372702	9.83872	0.00475721	0.0580273
WBGene00006812	unc-80	F25C8.3	-0.506035	8.46937	0.00475658	0.0580273
WBGene00018939	fbxa-190	F56C3.2	-0.794213	2.79356	0.00476027	0.0580273
WBGene00000799	crn-6	K04H4.6	0.567116	4.74237	0.00480462	0.0584342
WBGene00015171	vang-1	B0410.2	0.709787	3.32734	0.00480388	0.0584342
WBGene00022122	trap-1	Y71F9AM.6	0.701474	7.482	0.00480532	0.0584342
WBGene00022855	tcer-1	ZK1127.9	-0.458092	8.00816	0.00481124	0.0584589
WBGene00013238	trap-4	Y56A3A.21	0.715277	6.8263	0.00482977	0.0585892
WBGene00016517	nhr-260	C38C3.9	0.905798	2.50551	0.00482763	0.0585892
WBGene00011945	alg-5	T23D8.7	0.813272	2.69519	0.00483778	0.058639
WBGene00011613		T08D2.8	-0.677968	3.17914	0.00484228	0.0586463
WBGene00004468	rpn-12	ZK20.5	0.579291	4.69413	0.0048534	0.0587335
WBGene00010746		K10D11.2	2.06659	0.811611	0.00488099	0.0590015
WBGene00015791		C15C7.5	0.453903	6.37285	0.0048834	0.0590015
WBGene00001651	gon-2	T01H8.5	-0.476771	6.94281	0.0048912	0.0590483
WBGene00004808	skr-2	F46A9.4	0.692187	3.63135	0.00491535	0.0592921
WBGene00011489		T05F1.2	0.824411	2.8005	0.00493687	0.0595039
WBGene00019658		K11H12.1	0.806037	2.89873	0.00494913	0.0596038
WBGene00004454	rpl-36.A	C09H10.2	0.355432	9.74647	0.00498133	0.0599437
WBGene00003766	nlp-28	B0213.3	-0.835383	4.45581	0.00504551	0.0606673
WBGene00001455	flp-12	C05E11.8	0.431496	6.05713	0.00505154	0.0606912
WBGene00006601	tpi-1	Y17G7B.7	-0.472875	8.72155	0.00506466	0.0607774
WBGene00007560		C14A4.9	3.46145	1.00445	0.0050668	0.0607774
WBGene00000479	cgh-1	C07H6.5	0.477111	6.0998	0.00508719	0.0609476
WBGene00001393	fat-1	Y67H2A.8	0.544866	9.11888	0.00509073	0.0609476
WBGene00018334	cyp-33E2	F42A9.5	-0.802277	4.30403	0.00509317	0.0609476
WBGene00005958	srx-67	K07C6.10	-1.79836	0.677511	0.00516858	0.0616535
WBGene00009287	psf-2	F31C3.5	0.89284	1.81517	0.00516408	0.0616535
WBGene00013982		ZK512.1	1.21185	1.34784	0.00516821	0.0616535
WBGene00044797		F13E9.13	0.729167	2.69943	0.00516186	0.0616535
WBGene00012964		Y48A6B.3	0.595345	6.58374	0.00518786	0.0617364
WBGene00013958	nol-16	ZK265.6	0.547431	4.77556	0.00518057	0.0617364
WBGene00022024		Y64H9A.2	3.10805	0.536801	0.00518754	0.0617364
WBGene00006950	wrt-4	ZK678.5	2.04584	1.4199	0.00519424	0.0617634
WBGene00000069	acy-2	C10F3.3	-0.483752	4.89244	0.00519878	0.0617685
WBGene00008194		C49C3.4	-0.484873	8.07928	0.00523553	0.0621559
WBGene00007763		C27B7.6	1.08041	1.04069	0.00524505	0.0622197
WBGene00008647		F10C2.7	2.08332	2.53438	0.0052573	0.0622985
WBGene00016756		C49A9.2	-0.833304	2.20683	0.00525999	0.0622985
WBGene00000235	baf-1	B0464.7	0.518074	5.77576	0.00528761	0.0624934
WBGene00007992	fipr-24	C37A5.8	-1.85755	0.307893	0.00528061	0.0624934
WBGene00018340	anmt-2	F42A10.3	0.51327	5.6304	0.00528911	0.0624934
WBGene00284848		M02E1.4	-1.36675	0.188878	0.00529309	0.0624934
WBGene00015660	catp-3	C09H5.2	-1.37862	5.07846	0.00530509	0.0625859
WBGene00000298	cat-4	F32G8.6	0.579821	5.49239	0.00531146	0.0625933
WBGene00012470		Y17G7B.19	-2.11647	0.408198	0.00531405	0.0625933
WBGene00001447	flp-4	C18D1.3	0.486087	4.84127	0.0053183	0.0625942
WBGene00004451	rpl-37	C54C6.1	0.366487	9.01188	0.00534241	0.0626791
WBGene00011059		R06C1.4	0.46262	7.58106	0.00534366	0.0626791
WBGene00015602	fbxa-158	C08E3.10	0.94884	2.85811	0.00533916	0.0626791
WBGene00016493		C37A2.7	0.374111	9.49278	0.0053361	0.0626791
WBGene00019369		K03H6.4	1.21436	1.20204	0.00534638	0.0626791
WBGene00018036		F35C8.5	0.490031	5.32011	0.00536143	0.0628065
WBGene00012396		Y6D1A.2	1.22293	2.08202	0.0053762	0.0629305
WBGene00018972	srz-19	F56D6.4	-1.20477	1.14004	0.0053977	0.0631329
WBGene00001977	hmg-12	Y17G7A.1	0.569368	4.76047	0.00543396	0.0635075
WBGene00018346		F42C5.4	-0.482646	5.05845	0.00544558	0.0635938
WBGene00018375		F43C9.1	-0.885042	2.69368	0.00545719	0.0636368
WBGene00018539	nhr-185	F47C10.1	-0.78867	3.36346	0.00545773	0.0636368
WBGene00016564	cmt-1	C41D11.5	0.746917	2.60521	0.00549153	0.0639813
WBGene00235257		T05C7.4	0.899929	1.26371	0.00549832	0.0640106
WBGene00021095	mlt-8	W08F4.6	2.57427	4.06247	0.00552185	0.0642348
WBGene00022199	pfk-1.1	Y71H10A.1	-0.416679	8.15766	0.00552953	0.0642743
WBGene00011494		T05F1.9	0.928776	3.03428	0.00554051	0.0643079
WBGene00235271		C49C8.8	-1.11031	0.510955	0.00554098	0.0643079
WBGene00004224	ptr-10	F55F8.1	3.16453	1.58328	0.0055455	0.0643107
WBGene00018099	ztf-28	F36F12.8	1.38001	0.199714	0.005562	0.0644522
WBGene00003713	nhr-123	M02H5.7	-0.760605	2.53155	0.00556704	0.0644609
WBGene00000634	col-58	F26B1.4	-1.72032	1.14412	0.00559387	0.064682
WBGene00018701	pccb-1	F52E4.1	-0.500903	8.96708	0.00559475	0.064682
WBGene00021600		Y46H3A.4	-1.51921	0.110016	0.00564431	0.0652048
WBGene00004036	plc-1	F31B12.1	-0.471209	7.46731	0.00566921	0.0652446
WBGene00007328	pho-10	C05C10.1	-1.21456	0.126523	0.00565238	0.0652446
WBGene00009381		F34H10.4	-1.1731	0.703776	0.0056785	0.0652446
WBGene00015246	scl-23	B0545.3	-1.48044	0.624457	0.00566359	0.0652446
WBGene00015671		C10B5.3	0.508585	4.56451	0.00567446	0.0652446
WBGene00016542		C39H7.4	-0.533076	5.85197	0.00567016	0.0652446
WBGene00018723		F53A3.7	1.09133	0.950701	0.00567651	0.0652446
WBGene00020311		T07D3.9	0.692287	3.31696	0.00568251	0.0652446
WBGene00018897	zipt-2.4	F55F8.9	0.505207	4.27931	0.00569429	0.06533
WBGene00012808		Y43F8A.1	1.21771	1.22517	0.00570074	0.065354
WBGene00008559		F07H5.8	-1.2491	1.52125	0.00572457	0.0655771
WBGene00018755	bcmo-2	F53C3.12	-0.843947	5.14382	0.0057342	0.0656374
WBGene00014136		ZK896.5	0.826991	4.8045	0.00575945	0.0658762
WBGene00022114		Y71F9AL.9	0.400215	7.80149	0.00577318	0.0659429
WBGene00044280		W02A2.9	0.599817	3.53817	0.00577406	0.0659429
WBGene00206354		F27E5.9	0.991839	2.28475	0.0057831	0.0659959
WBGene00014096		ZK829.7	-0.361144	7.73389	0.00579548	0.0660869
WBGene00018341		F42A10.5	0.43747	6.2424	0.00582084	0.0663258
WBGene00015284	cest-5.2	C01B10.10	-0.716531	3.15004	0.0058485	0.0665904
WBGene00011272	dtmk-1	R53.2	1.05523	3.4851	0.00587915	0.0668887
WBGene00019656	slc-25A10	K11G12.5	-0.455048	7.0391	0.00588723	0.0669299
WBGene00000496	chs-1	T25G3.2	0.962308	2.16162	0.00590584	0.0670809
WBGene00022718		ZK370.4	-0.422871	8.42206	0.00590945	0.0670809
WBGene00014029		ZK637.12	-1.95754	-0.183072	0.00591459	0.0670886
WBGene00010654		K08C9.7	-1.3265	0.462182	0.00591909	0.067089
WBGene00015554		C06G3.8	0.762426	2.29202	0.00592515	0.067107
WBGene00001830	hcp-2	T06E4.1	0.514029	4.4768	0.00593219	0.0671362
WBGene00010680		K08F4.12	-1.15349	0.770443	0.00594127	0.0671882
WBGene00000754	col-181	W03G11.1	1.283	1.1545	0.00594742	0.0672072
WBGene00000794	crn-1	Y47G6A.8	0.594152	4.30801	0.00596437	0.067348
WBGene00006811	unc-79	E03A3.6	-0.467348	7.10746	0.00599775	0.0676467
WBGene00010945	chil-13	M176.8	-0.551095	4.48182	0.00599983	0.0676467
WBGene00077526		C25A1.16	0.52166	5.34326	0.00601069	0.0677184
WBGene00004456	rpl-43	Y48B6A.2	0.417554	9.89645	0.00604692	0.0680007
WBGene00013030		Y49E10.4	0.779916	2.60439	0.00604182	0.0680007
WBGene00016714		C46F2.1	-0.744389	3.20449	0.00604934	0.0680007
WBGene00000264	brc-1	C36A4.8	0.710835	2.83055	0.00607794	0.0682712
WBGene00013388		Y62F5A.10	1.20722	1.25121	0.00611562	0.068643
WBGene00003641	nhr-51	K06B4.1	-0.85158	1.81111	0.00613543	0.0686786
WBGene00018137	bath-41	F37A4.9	0.622618	3.29231	0.00612673	0.0686786
WBGene00019220	pfd-2	H20J04.5	0.467523	4.9258	0.00613491	0.0686786
WBGene00020276		T05H4.15	-0.684459	4.10554	0.00613708	0.0686786
WBGene00086558		F12E12.12	-1.70386	2.48138	0.00616464	0.0689356
WBGene00007736	igdb-2	C25G4.10	-0.376131	6.43116	0.00620279	0.0693106
WBGene00219313		C17E4.20	0.474965	4.78057	0.00620896	0.069328
WBGene00007552		C13C12.2	2.15655	1.1972	0.00625838	0.0698279
WBGene00016360		C33G8.2	0.926744	3.93735	0.0062655	0.0698555
WBGene00003627	nhr-34	F58G6.5	-0.462411	6.45751	0.00627376	0.0698956
WBGene00008762	ztf-2	F13G3.1	0.732094	4.64189	0.00628685	0.0699896
WBGene00003407	mrp-1	F57C12.5	-0.419279	8.56329	0.00630115	0.070045
WBGene00017797	symk-1	F25G6.2	-0.473077	6.01785	0.00629699	0.070045
WBGene00044789		T07A9.14	0.628516	5.28994	0.00630616	0.0700487
WBGene00006965	xtr-1	F54F7.4	-0.575724	3.6135	0.00631111	0.0700519
WBGene00000662	col-87	Y39G8C.4	-1.08256	1.3106	0.00631771	0.0700733
WBGene00015279	cest-5.1	C01B10.4	-0.847683	2.46969	0.0063228	0.070078
WBGene00011795		T16A9.5	-1.04456	0.941062	0.00633723	0.0700828
WBGene00011997	nlp-51	T24F1.5	0.601235	4.65508	0.006333	0.0700828
WBGene00019957		R08E3.1	-0.463848	7.16953	0.00633054	0.0700828
WBGene00003524	nas-5	T23H4.3	-0.751972	2.07993	0.00637238	0.0703682
WBGene00004424	rpl-12	JC8.3	0.353992	10.0488	0.0063755	0.0703682
WBGene00017051	afmd-1	D2024.2	-1.10494	1.24067	0.00637709	0.0703682
WBGene00003229	mex-3	F53G12.5	0.489359	5.21672	0.00638372	0.0703896
WBGene00020696	pygl-1	T22F3.3	-0.424769	8.80952	0.00639044	0.0704121
WBGene00010658		K08D8.4	-0.727322	3.70913	0.0064175	0.0706584
WBGene00022328		Y82E9BL.12	-1.3115	0.542941	0.00642854	0.0707281
WBGene00008352	fbxa-6	cTel54X.1	-0.705389	3.94001	0.00644575	0.0708655
WBGene00001575	gei-18	Y37A1B.15	1.17344	0.712643	0.00650127	0.0713851
WBGene00007969	acs-19	C36A4.9	-0.749913	8.94861	0.00650913	0.0713851
WBGene00012032		T26C5.2	2.92197	2.18858	0.00650501	0.0713851
WBGene00045390		C38C3.10	0.670366	2.882	0.00651202	0.0713851
WBGene00015570		C07F11.2	-0.665081	3.23107	0.00653203	0.0715521
WBGene00011270		R31.2	-0.446652	6.99024	0.00654235	0.071613
WBGene00000966	dhs-2	F55A12.4	-0.893188	3.68851	0.00654922	0.071636
WBGene00020404		T10B11.8	0.922261	1.39689	0.00656878	0.0717976
WBGene00004264	qua-1	T05C12.10	1.54607	4.38789	0.00659643	0.071995
WBGene00012439		Y12A6A.1	-0.669368	3.20838	0.00659391	0.071995
WBGene00018743		F53B3.5	0.778744	5.01464	0.00661079	0.0720994
WBGene00000399	cdh-7	R05H10.6	2.53123	2.57364	0.00661638	0.0721079
WBGene00003184	mei-2	F57B10.12	1.10038	1.06192	0.00662407	0.0721394
WBGene00004918	snr-5	ZK652.1	0.584849	3.93299	0.00663597	0.0722167
WBGene00003803	rae-1	F10G8.3	0.412954	5.28212	0.00665775	0.0724012
WBGene00019657		K11G12.6	-0.424008	5.40541	0.006718	0.0730036
WBGene00007118	npp-22	B0240.4	0.464527	4.69655	0.00673958	0.0731851
WBGene00001063	dpy-1	M01E10.2	-1.99051	2.50222	0.00675404	0.0732363
WBGene00003372	mlc-4	C56G7.1	0.516524	5.31903	0.00675347	0.0732363
WBGene00017696	polk-1	F22B7.6	0.65841	2.91625	0.00677576	0.0733947
WBGene00020849	nhr-225	T27B7.2	0.952714	2.21486	0.00677843	0.0733947
WBGene00000777	cpn-1	F43G9.9	0.613054	5.11773	0.00678826	0.0733953
WBGene00018237	irg-7	F40F4.6	-0.521998	9.73505	0.00678651	0.0733953
WBGene00004467	rpn-11	K07D4.3	0.49441	5.89885	0.00680913	0.0734623
WBGene00004491	rps-22	F53A3.3	0.367526	10.0844	0.0068091	0.0734623
WBGene00008515		F02C12.1	-0.633548	4.31043	0.0068085	0.0734623
WBGene00001858	hil-7	C01B10.5	0.476727	5.94774	0.00684147	0.0737582
WBGene00006528	tba-1	F26E4.8	0.438799	8.33757	0.00684861	0.0737822
WBGene00004914	snr-1	Y116A8C.42	0.468529	5.87565	0.00686538	0.0739099
WBGene00011772		T14G8.4	0.889011	1.47765	0.00692093	0.0744545
WBGene00016259		C30F8.3	1.40065	0.248005	0.00692791	0.0744763
WBGene00012935	mcm-10	Y47D3A.28	0.674014	3.03463	0.0069697	0.0747649
WBGene00020252		T05C1.5	-2.52015	-0.743343	0.00696161	0.0747649
WBGene00021396	cutl-24	Y38C1AA.5	-0.56897	4.48207	0.00696839	0.0747649
WBGene00013379		Y62E10A.13	-0.443219	6.84445	0.00698036	0.0747887
WBGene00016976		C56E10.3	-0.617382	3.63299	0.00698685	0.0747887
WBGene00017002		D1007.4	0.876801	1.94808	0.00698268	0.0747887
WBGene00004210	ptc-3	Y110A2AL.8	-0.453791	6.57163	0.00700127	0.0748897
WBGene00010738		K10D3.4	1.96528	5.74163	0.00702466	0.0749796
WBGene00011908	pash-1	T22A3.5	0.80922	3.26905	0.00701629	0.0749796
WBGene00086551		D2005.7	0.964253	1.29646	0.0070245	0.0749796
WBGene00001843	hgo-1	W06D4.1	-0.44908	6.10981	0.00705076	0.0751897
WBGene00005257	srh-34	M02H5.10	-1.29972	-0.275938	0.00705435	0.0751897
WBGene00004440	rpl-26	F28C6.7	0.394889	10.2026	0.00706954	0.075227
WBGene00014150		ZK909.6	-0.814568	1.78553	0.00707288	0.075227
WBGene00015014	bath-24	B0047.3	1.18872	0.57392	0.00706432	0.075227
WBGene00011798		T16G1.4	0.622541	5.38481	0.00708634	0.0753168
WBGene00005258	srh-35	M02H5.11	-1.06998	0.581607	0.00710871	0.0754618
WBGene00022678	sar-1	ZK180.4	0.403756	7.36743	0.00711506	0.0754618
WBGene00235110		T14G12.12	1.99441	-0.358241	0.00711085	0.0754618
WBGene00000112	alh-6	F56D12.1	-0.422173	7.75302	0.00712403	0.0755037
WBGene00022213		Y73B3A.11	-0.884642	1.22836	0.00714277	0.0756489
WBGene00003597	nhl-1	F54G8.4	0.362747	6.37147	0.00717959	0.0759853
WBGene00002274	lec-11	F38A5.3	0.59207	4.2381	0.00718644	0.0760042
WBGene00009245	rict-1	F29C12.3	-0.552228	5.50698	0.00723799	0.0764418
WBGene00013326	anoh-2	Y57G11C.37	-0.433314	4.74511	0.0072366	0.0764418
WBGene00012187	rpb-11	W01G7.3	0.611646	3.35806	0.00724618	0.0764665
WBGene00013493	clec-9	Y70C5C.2	3.5005	1.97894	0.00725154	0.0764665
WBGene00021409		Y38C1AB.7	-1.59913	-0.551879	0.00725561	0.0764665
WBGene00008003	enu-3.2	C38D4.1	0.816022	2.30973	0.0073065	0.0769488
WBGene00020160	igcm-3	T02C5.3	0.42443	5.71342	0.00731479	0.0769822
WBGene00019660		K11H12.4	0.838029	2.52416	0.00732521	0.0770379
WBGene00021026		W04C9.4	0.599587	5.22237	0.00734679	0.0772106
WBGene00004394	rol-1	Y57A10A.11	-1.6944	-0.270331	0.00738344	0.0775416
WBGene00001080	dpy-21	Y59A8B.1	-0.571392	7.54938	0.00742153	0.0778328
WBGene00021535	wht-7	Y42G9A.6	-0.532978	4.45587	0.00741644	0.0778328
WBGene00001113	dur-1	F25H8.5	-0.463688	7.24913	0.00743597	0.0779298
WBGene00018400		F43H9.4	-0.77162	3.68165	0.00744701	0.077991
WBGene00022375		Y94H6A.2	-1.51339	0.350669	0.00746453	0.0781201
WBGene00000901	daf-5	W01G7.1	-0.458807	8.74733	0.00747598	0.0781854
WBGene00019055		F58F9.1	-0.537117	4.40404	0.00749165	0.0782948
WBGene00004446	rpl-32	T24B8.1	0.343831	10.283	0.00751438	0.0784654
WBGene00016791		C49H3.4	0.644029	2.4298	0.00751843	0.0784654
WBGene00018112		F36H9.4	-0.837318	2.98461	0.00752806	0.0785114
WBGene00017277		F09C12.2	-1.33812	0.300998	0.00753638	0.0785436
WBGene00004387	rnp-4	R07E5.14	0.433162	5.76218	0.00756159	0.0787517
WBGene00012605		Y38F1A.1	-1.17746	0.704265	0.00757262	0.0788119
WBGene00015028		B0207.5	-1.00638	1.57503	0.00760061	0.0790484
WBGene00001029	dnj-11	F38A5.13	0.572385	6.0114	0.00764595	0.0794649
WBGene00044630	bus-17	ZK678.8	1.22271	2.33046	0.00767812	0.0797441
WBGene00004270	rab-6.2	T25G12.4	0.554811	5.12093	0.00770955	0.0800059
WBGene00011054	arrd-13	R06B9.3	0.554035	3.95838	0.00771398	0.0800059
WBGene00009958	madd-4	F53B6.2	-0.413308	6.68702	0.00772931	0.0801095
WBGene00019620	fah-1	K10C2.4	-0.453497	7.23676	0.00778138	0.0805936
WBGene00001067	dpy-5	F27C1.8	3.76943	4.73429	0.00780545	0.0807448
WBGene00016781		C49G7.3	-0.590878	9.13631	0.00780673	0.0807448
WBGene00010047		F54D1.6	-0.37711	8.12867	0.00783538	0.0809854
WBGene00012481		Y18D10A.11	0.948194	1.68251	0.00785781	0.0811613
WBGene00011034	paxt-1	R05D11.6	0.46938	4.31741	0.00786993	0.0812307
WBGene00015259	dod-20	B0554.6	1.42381	0.0309166	0.00787711	0.0812489
WBGene00010416	hxk-2	H25P06.1	-0.425773	6.26727	0.0078977	0.0814054
WBGene00004449	rpl-35	ZK652.4	0.343501	10.2177	0.0079048	0.0814227
WBGene00012015		T25B9.9	-0.556961	7.59686	0.00792337	0.081558
WBGene00004001	pgp-7	T21E8.2	-0.808784	3.06287	0.00794229	0.0816408
WBGene00007507		C10C5.3	0.918556	2.01215	0.00794089	0.0816408
WBGene00020917		W01B11.6	-0.525334	5.08026	0.00796101	0.0817773
WBGene00021017	cil-7	W03G9.7	-0.748566	2.54279	0.00798707	0.0819329
WBGene00022242	sfrp-1	Y73B6BL.21	0.544493	4.40524	0.00798271	0.0819329
WBGene00008005		C38D4.4	0.722329	2.36828	0.00800219	0.082032
WBGene00012362		W09D10.4	-0.390464	7.27415	0.00802425	0.0821583
WBGene00018590	pdf-2	F48B9.4	0.410363	6.11479	0.00802545	0.0821583
WBGene00012394	hsd-1	Y6B3B.11	-1.13128	1.32258	0.00805989	0.0824546
WBGene00017250		F08D12.7	-0.610164	3.23423	0.00807144	0.0824605
WBGene00018903		F55G1.7	1.39323	1.52174	0.008071	0.0824605
WBGene00013646		Y105C5B.3	1.45446	-0.047589	0.00810537	0.0827509
WBGene00009963	fipr-26	F53B6.8	-1.69419	0.424376	0.00811354	0.0827779
WBGene00006075	str-7	F22B8.5	-1.23112	0.150492	0.00812034	0.0827875
WBGene00017609		F19G12.1	-0.856252	2.16078	0.0081255	0.0827875
WBGene00020788	nep-22	T25B6.2	0.416152	8.14468	0.00814729	0.0829532
WBGene00004369	rig-1	K09E2.4	-0.390458	5.66309	0.00817933	0.0831403
WBGene00009626		F42A8.1	-0.776904	6.78026	0.00817202	0.0831403
WBGene00017895	vrk-1	F28B12.3	0.450808	4.71429	0.00818228	0.0831403
WBGene00007217	tads-1	C01A2.5	0.4337	5.23313	0.00820676	0.0833327
WBGene00009385	sas-5	F35B12.5	0.573614	3.63274	0.00821458	0.0833558
WBGene00003702	nhr-112	Y70C5C.6	-0.734077	2.64375	0.00823339	0.0834207
WBGene00019965		R08F11.1	-0.416645	5.88614	0.00823765	0.0834207
WBGene00045207		F13E9.14	-1.43765	2.41996	0.00823344	0.0834207
WBGene00007588		C14C10.5	-0.390539	7.45281	0.00827401	0.0837325
WBGene00022154	drag-1	Y71G12B.16	0.548936	4.00677	0.00828351	0.0837722
WBGene00002192	kin-4	C10C6.1	-0.422321	7.147	0.00833968	0.0842835
WBGene00010539	ttr-2	K03H1.4	-0.748373	5.47441	0.00834682	0.084299
WBGene00004432	rpl-20	E04A4.8	0.368989	10.3635	0.00836279	0.0843704
WBGene00019421		K05F6.10	1.32165	5.56479	0.00836513	0.0843704
WBGene00000903	daf-7	B0412.2	0.433715	6.63457	0.00837551	0.0844184
WBGene00019268		H41C03.1	1.33313	3.33305	0.00841774	0.0847515
WBGene00044734		Y19D10A.16	0.725775	3.23736	0.00841984	0.0847515
WBGene00022076	daao-1	Y69A2AR.5	-0.56646	4.42814	0.00843228	0.0848199
WBGene00000623	col-46	Y18H1A.13	3.2243	1.16145	0.00845181	0.0849194
WBGene00003917	par-2	F58B6.3	0.561003	3.79593	0.00845349	0.0849194
WBGene00011468		T05C12.4	-1.42777	0.864875	0.00846521	0.0849803
WBGene00001247	elo-9	Y53F4B.2	0.529801	4.31942	0.00847837	0.0850556
WBGene00007460		C08F11.13	-0.58761	7.22164	0.00850441	0.085203
WBGene00019189		H11L12.1	-1.43526	0.0260855	0.00849979	0.085203
WBGene00019146		H02F09.3	0.839471	3.76821	0.00852148	0.0853171
WBGene00017582		F18G5.6	0.444098	6.5365	0.00854588	0.0855044
WBGene00004781	set-1	T26A5.7	0.582537	4.12381	0.00857487	0.0856956
WBGene00010396		H13N06.2	1.30451	1.42662	0.00858212	0.0856956
WBGene00045237	mrt-1	F39H2.5	0.690363	2.51029	0.00857661	0.0856956
WBGene00007258	hasp-1	C01H6.9	0.589339	3.30829	0.00859128	0.0857302
WBGene00010086		F55B11.4	-0.500889	4.70253	0.00861494	0.0859091
WBGene00019006	spg-20	F57B10.9	-0.550524	4.42795	0.00865852	0.0862357
WBGene00050943		ZC412.10	1.36836	0.238246	0.00865917	0.0862357
WBGene00006803	unc-70	K11C4.3	-0.439324	9.76885	0.00868089	0.0862954
WBGene00007174	mboa-1	B0395.2	-0.886039	2.54687	0.00868241	0.0862954
WBGene00077768		K04G2.12	-1.33457	-0.129883	0.00867827	0.0862954
WBGene00003750	nlp-12	M01D7.5	0.589718	4.78079	0.00869994	0.0864125
WBGene00020142	aak-2	T01C8.1	-0.38355	7.6609	0.00873217	0.086618
WBGene00302993		T14B4.19	3.94531	-0.471401	0.00872676	0.086618
WBGene00022060	dmd-9	Y67D8A.3	0.508544	4.28802	0.00873906	0.0866292
WBGene00004482	rps-13	C16A3.9	0.347414	9.90603	0.00876023	0.0867817
WBGene00007329		C05C10.2	-0.407762	6.10812	0.00877206	0.0868417
WBGene00003922	pas-1	C15H11.7	0.546472	5.58587	0.00877823	0.0868455
WBGene00009113	maph-1.2	F25D7.4	0.859853	2.44604	0.00878731	0.0868781
WBGene00001699	grd-10	F09D12.1	-0.706004	6.81705	0.00881926	0.0870748
WBGene00016350		C33E10.10	-1.32783	0.649324	0.0088246	0.0870748
WBGene00019988		R09F10.5	0.680035	3.29508	0.00881813	0.0870748
WBGene00010473	hrg-2	K01D12.14	1.68649	2.74395	0.00887078	0.0874156
WBGene00010627	nol-56	K07C5.4	0.640408	8.37049	0.00886658	0.0874156
WBGene00004990	spp-5	T08A9.9	-0.350697	8.82502	0.00889221	0.0875694
WBGene00011665		T09F5.1	1.87208	0.0793876	0.00889933	0.087582
WBGene00007425		C08B6.4	-1.29475	3.69324	0.00891987	0.0876693
WBGene00011074		R07A4.3	-1.1258	0.908987	0.00891955	0.0876693
WBGene00001671	gpa-9	F56H9.4	0.702515	3.4565	0.0089703	0.0879712
WBGene00004333	rec-8	W02A2.6	0.757767	2.45379	0.00897402	0.0879712
WBGene00015620		C08G9.2	-0.683289	3.06306	0.00896988	0.0879712
WBGene00016429		C35A11.2	1.94062	0.362469	0.00897032	0.0879712
WBGene00001430	fkb-5	C50F2.6	1.42154	3.74701	0.00898815	0.0880522
WBGene00009493	hrg-4	F36H1.5	0.963144	3.66053	0.00900454	0.0880978
WBGene00016562		C41D11.3	-0.387567	6.81298	0.00900216	0.0880978
WBGene00001404	fbp-1	K07A3.1	-0.505031	7.88782	0.00903034	0.0882927
WBGene00003431	msp-33	R05F9.8	-1.56351	-0.188161	0.0090724	0.088531
WBGene00007679		C18D11.1	0.65939	5.14399	0.00906928	0.088531
WBGene00011971	lron-9	T23G11.6	0.589706	4.7785	0.00906605	0.088531
WBGene00018333	cyp-33E3	F42A9.4	-1.06769	1.05524	0.00909048	0.0886499
WBGene00010831		M02G9.2	-1.22818	0.659306	0.00909845	0.08867
WBGene00009511		F37H8.2	-0.61163	4.13748	0.0091297	0.0889169
WBGene00044746		C53H9.3	0.681789	3.35449	0.00914047	0.0889641
WBGene00007299		C04F12.5	0.716293	2.47119	0.00916767	0.089171
WBGene00018138	folt-2	F37B4.7	-0.659591	5.93004	0.00919368	0.0893661
WBGene00000370	ccg-1	Y73F8A.6	-0.407095	7.63012	0.00924166	0.0895909
WBGene00002217	klp-4	F56E3.3	-0.399836	7.64214	0.00924914	0.0895909
WBGene00008403	csa-1	D2013.3	-0.722884	2.69291	0.0092409	0.0895909
WBGene00012452		Y17D7B.4	-0.456797	5.39789	0.00922675	0.0895909
WBGene00015857		C16D9.1	-0.490023	5.77321	0.00923412	0.0895909
WBGene00022295	cng-2	Y76B12C.1	-0.548465	3.70581	0.00925259	0.0895909
WBGene00020098		R144.10	0.938691	1.39037	0.0092684	0.0896283
WBGene00021709	ugt-29	Y49C4A.8	-0.701291	4.49013	0.00926415	0.0896283
WBGene00000296	cat-2	B0432.5	-0.610104	3.26698	0.0093753	0.0905455
WBGene00019939	lips-17	R07G3.2	-1.01808	1.23452	0.00937351	0.0905455
WBGene00045497		K03A11.6	-0.849441	1.53434	0.00941078	0.0908297
WBGene00019712	rmh-1	M01E11.3	0.885671	1.90524	0.0094342	0.0909973
WBGene00003773	nlt-1	ZK892.2	0.397793	7.1629	0.00946602	0.0912367
WBGene00013101		Y51H4A.5	0.790518	3.49577	0.00947447	0.0912367
WBGene00015183		B0432.1	1.65793	-0.3245	0.00948131	0.0912367
WBGene00015544		C06E8.5	-1.06211	3.61517	0.00948332	0.0912367
WBGene00022093		Y69A2AR.22	0.5771	5.42298	0.009491	0.0912521
WBGene00011419		T04A11.4	-0.522942	4.51249	0.0095106	0.0913821
WBGene00019982	srbc-58	R09E12.2	-1.26086	0.761662	0.00956669	0.0918622
WBGene00009270		F30F8.1	0.744768	2.73487	0.00960731	0.0921809
WBGene00020803		T25E4.1	-1.38007	3.84628	0.00961829	0.0921809
WBGene00206514		R05G9.5	-1.14006	0.96273	0.00961783	0.0921809
WBGene00013900	ugt-18	ZC443.5	-0.629529	5.74006	0.00963196	0.092253
WBGene00018265	nhr-182	F41B5.9	-0.437514	5.22467	0.00964849	0.0923525
WBGene00020749	srbc-67	T24A6.10	-1.57346	-0.000207378	0.00965541	0.0923599
WBGene00004335	ref-2	C47C12.3	0.591478	3.16318	0.00970742	0.0925766
WBGene00006617	tars-1	C47D12.6	0.363714	7.49013	0.0097108	0.0925766
WBGene00010597		K06A4.7	0.559824	4.55965	0.00969783	0.0925766
WBGene00016218	pals-23	C29F9.3	-0.440533	5.10783	0.00971506	0.0925766
WBGene00020642		T20H9.6	1.15287	0.768014	0.00968563	0.0925766
WBGene00077764		F59C6.16	0.999385	4.80061	0.0097007	0.0925766
WBGene00006568	thk-1	Y43C5A.5	0.73666	3.29754	0.00972529	0.0926154
WBGene00016762	ugt-24	C49A9.8	-0.689269	3.80122	0.00977972	0.0930449
WBGene00020397	pcbd-1	T10B11.1	-0.580163	3.26389	0.00978278	0.0930449
WBGene00009224		F28F8.7	0.763541	2.55324	0.00980332	0.0931158
WBGene00021486	lbp-9	Y40B10A.1	0.614725	5.94321	0.00980358	0.0931158
WBGene00021844	sec-11	Y54E10BR.5	0.653627	4.92206	0.00981091	0.0931158
WBGene00045146		Y41E3.22	-1.63315	-0.317377	0.00981504	0.0931158
WBGene00013422		Y66A7A.2	0.573263	3.40765	0.00986785	0.0934987
WBGene00019153		H04M03.3	-1.30946	1.02189	0.00986782	0.0934987
WBGene00015714		C12D12.3	-1.0345	1.01449	0.00991012	0.0938399
WBGene00000974	dhs-11	Y39A1A.11	1.05017	0.993756	0.00991973	0.0938717
WBGene00006534	tba-8	ZK899.4	3.11073	2.59947	0.00995641	0.0939646
WBGene00011089	kmo-1	R07B7.5	-0.585298	4.87315	0.00996082	0.0939646
WBGene00011927		T22C8.6	-0.785682	3.03117	0.00995071	0.0939646
WBGene00012156	ebp-2	VW02B12L.3	0.511163	4.31474	0.00995456	0.0939646
WBGene00019756		M03E7.4	-1.53145	1.15576	0.00994059	0.0939646
WBGene00004129	pqn-42	F53G2.4	0.625088	3.4548	0.00997536	0.0940427
WBGene00001543	gcy-18	ZK896.8	-0.516117	5.77811	0.0100336	0.0945324
WBGene00013650		Y105C5B.9	-0.554131	4.16754	0.0100526	0.0945999
WBGene00016063	delm-2	C24G7.1	1.33975	0.254563	0.0100534	0.0945999
WBGene00019357	cpg-8	K03B4.7	0.420819	7.19739	0.0100697	0.0946945
WBGene00001157	ech-8	F01G10.2	-0.689143	4.24541	0.0100789	0.0947214
WBGene00020421		T10E10.4	-1.26987	3.48844	0.0100959	0.0948216
WBGene00007412	stip-1	C07E3.1	0.428794	5.06887	0.0101168	0.0949588
WBGene00003561	ncr-1	F02E8.6	-0.461468	6.8147	0.0101245	0.0949719
WBGene00020589		T19H12.3	0.628568	3.51865	0.0102319	0.0959193
WBGene00015322		C02B8.3	0.490157	3.95927	0.0102738	0.0962519
WBGene00022415		Y102A11A.5	3.4879	1.36322	0.0102868	0.0963141
WBGene00006594	tom-1	M01A10.2	-0.385424	7.67442	0.0103301	0.096659
WBGene00003835	nxf-2	C15H11.6	0.935253	1.69886	0.0103431	0.0967203
WBGene00021758		Y50D7A.10	0.684126	3.21783	0.0104272	0.0974455
WBGene00004457	rpm-1	C01B7.6	-0.408763	7.15467	0.0104565	0.097659
WBGene00020348	mrpl-23	T08B2.8	0.448312	4.75759	0.0104796	0.0978136
WBGene00013775		Y116A8A.4	-1.66163	0.272153	0.0104947	0.0978937
WBGene00016395	spcs-1	C34B2.10	0.580263	4.36362	0.0105083	0.0979604
WBGene00018418		F44E2.4	2.19426	4.02548	0.0105255	0.0980598
WBGene00000958	dgk-1	C09E10.2	-0.434842	6.99653	0.01054	0.0980902
WBGene00013443	such-1	Y66D12A.17	0.59154	3.52658	0.0105419	0.0980902
WBGene00004435	rpl-23	B0336.10	0.349984	10.8482	0.0105879	0.0984102
WBGene00012642		Y39A1A.2	-1.4878	0.279219	0.0105894	0.0984102
WBGene00009357		F33C8.2	-0.884688	1.87733	0.0106017	0.0984638
WBGene00022691	math-50	ZK250.8	1.03664	0.710947	0.0106115	0.0984938
WBGene00002013	hsp-12.6	F38E11.2	-2.10964	0.670012	0.0106287	0.0985932
WBGene00000535	cpi-1	K08B4.6	-0.688964	3.97441	0.0106403	0.0986196
WBGene00017071	aagr-1	D2096.3	-0.462826	7.18552	0.0106447	0.0986196
WBGene00015896		C17C3.15	-1.06438	1.935	0.0106598	0.0986983
WBGene00012879	fbxa-215	Y45F10C.3	1.03665	2.33711	0.0106682	0.098715
WBGene00013431	ceh-92	Y66D12A.5	0.800742	2.04032	0.0106778	0.0987433
WBGene00006702	ubc-3	Y71G12B.15	0.341694	7.54469	0.010721	0.0990823
WBGene00007317		C05A9.2	0.434317	6.06408	0.0107618	0.0993975
WBGene00022297		Y76B12C.3	0.547466	4.69107	0.0107786	0.0994921
WBGene00012868	tbc-9	Y45F10A.6	-0.401749	6.44961	0.0108221	0.0997707
WBGene00020430	irld-49	T11F1.6	1.51627	-0.140798	0.0108208	0.0997707
WBGene00004305	ran-4	R05D11.3	0.467787	5.2129	0.010841	0.0998324
WBGene00010799	chil-12	M01B2.6	0.894523	2.94797	0.010848	0.0998324
WBGene00011561	ttr-15	T07C4.5	-0.769896	7.04267	0.0108487	0.0998324
WBGene00006431	tag-52	C02F12.4	0.42428	6.33724	0.0108607	0.0998811
WBGene00007982	pxd-1	C36E8.3	0.39537	5.2689	0.0108752	0.0998923
WBGene00012365		W09G3.1	0.426886	5.07973	0.0108698	0.0998923
WBGene00000082	adt-1	C02B4.1	-0.899207	3.57618	0.0109063	0.100056
WBGene00009156	clec-196	F26D10.12	1.76902	0.201823	0.010902	0.100056
WBGene00015258		B0554.5	1.01336	1.80794	0.0109674	0.100497
WBGene00017257		F08F1.3	-0.688346	2.9294	0.0109678	0.100497
WBGene00014012	riok-3	ZK632.3	0.375162	5.90189	0.0110091	0.100814
WBGene00011098	nhr-207	R07B7.14	1.26724	1.78614	0.0110348	0.100988
WBGene00008031		C39E9.7	-0.600501	3.63771	0.0110564	0.101025
WBGene00008332		C55A6.3	-0.759848	2.68966	0.0110628	0.101025
WBGene00013756	ftr-1	Y113G7B.4	0.767091	1.80753	0.0110725	0.101025
WBGene00017537		F17A9.5	-0.756088	4.68005	0.0110689	0.101025
WBGene00022146		Y71G12B.6	1.10731	4.08192	0.011059	0.101025
WBGene00006208	str-163	Y9C9A.3	-1.00764	1.07401	0.0111172	0.101371
WBGene00001065	dpy-3	EGAP7.1	2.76648	3.62838	0.0112087	0.101958
WBGene00008546	gfat-1	F07A11.2	0.640218	5.33156	0.0112057	0.101958
WBGene00011980		T24B8.7	-0.385159	7.79976	0.0112034	0.101958
WBGene00012018		T25C12.3	-0.489345	9.36725	0.0112082	0.101958
WBGene00003558	nca-2	C27F2.2	-0.442998	6.4908	0.0112435	0.102043
WBGene00006988	zyg-1	F59E12.2	0.551421	4.07615	0.0112295	0.102043
WBGene00007472	chil-7	C08H9.13	-1.50957	-0.445902	0.0112431	0.102043
WBGene00007516	gpx-5	C11E4.1	-0.500169	4.8127	0.0112452	0.102043
WBGene00011923	chhy-1	T22C8.2	0.527314	3.45032	0.0112601	0.102116
WBGene00022288		Y75B7B.1	-0.664492	2.32333	0.0112712	0.102155
WBGene00006674	twk-21	T01B4.1	0.669458	2.8774	0.0112994	0.102226
WBGene00019332		K02F3.9	-0.482425	4.76143	0.0112902	0.102226
WBGene00020554		T19A5.3	0.96887	3.17799	0.011295	0.102226
WBGene00021959		Y57E12AL.6	0.570294	4.48299	0.0113198	0.102349
WBGene00020300	ssna-1	T07A9.13	0.844634	2.22174	0.011331	0.102388
WBGene00015043	cyp-34A8	B0213.14	-0.685217	3.4247	0.0113929	0.102885
WBGene00001532	gcy-5	ZK970.6	-0.929961	4.15106	0.0114265	0.103127
WBGene00003093	lys-4	F58B3.1	0.606012	6.8721	0.011477	0.103502
WBGene00003953	pbs-7	F39H11.5	0.53355	5.528	0.0114944	0.103502
WBGene00008385		D1081.7	0.592529	3.47589	0.011497	0.103502
WBGene00009526	clec-169	F38A1.14	1.47398	2.62296	0.0114995	0.103502
WBGene00011061	wago-1	R06C7.1	0.628943	4.06143	0.0115025	0.103502
WBGene00020799		T25D10.1	-0.599734	4.22938	0.0115506	0.103873
WBGene00000528	clh-1	T27D12.2	0.387774	6.64687	0.0115653	0.103943
WBGene00001817	haf-7	Y50E8A.16	-0.44278	5.123	0.0115808	0.104019
WBGene00000283	cah-5	R173.1	0.36959	6.12651	0.0116548	0.104536
WBGene00002061	ife-3	B0348.6	0.383704	5.51522	0.0116592	0.104536
WBGene00007668		C18B12.6	-0.462833	4.33665	0.0116454	0.104536
WBGene00044481		ZK185.5	-0.562958	3.36762	0.0116794	0.104654
WBGene00010386		H12D21.10	-0.686095	2.09888	0.011704	0.104812
WBGene00008807		F14F3.4	1.8039	-0.232317	0.0117318	0.104999
WBGene00020592	ugt-12	T19H12.9	-0.39519	6.47852	0.0117986	0.105534
WBGene00009514		F37H8.5	1.27007	3.71114	0.0118288	0.105741
WBGene00000780	cpn-4	F49D11.8	0.536361	5.06087	0.0118605	0.105828
WBGene00006768	unc-32	ZK637.8	-0.343378	8.51006	0.011861	0.105828
WBGene00007370	str-264	C06B8.4	-0.93482	1.42875	0.0118506	0.105828
WBGene00023415		F16C3.3	0.517541	4.25201	0.0118667	0.105828
WBGene00010940		M163.8	0.623308	3.08477	0.0118959	0.106025
WBGene00000882	cyn-6	F42G9.2	0.871949	4.50278	0.0119127	0.106112
WBGene00007580		C14B1.9	0.906921	1.48983	0.0119336	0.106236
WBGene00013416		Y64G10A.7	-0.390297	6.03935	0.0119797	0.106583
WBGene00001092	dro-1	F53A2.5	0.612931	3.44952	0.0119928	0.106636
WBGene00000372	cyp-13A7	T10B9.10	-1.26723	4.0734	0.0120155	0.106774
WBGene00013013	clec-145	Y48E1B.16	1.05066	1.47332	0.0120265	0.106809
WBGene00012031	gpdh-3	T25G3.4	-0.330418	7.47288	0.0120419	0.106883
WBGene00004412	rpl-1	Y71F9AL.13	0.324279	10.8023	0.0120492	0.106884
WBGene00003926	pas-5	F25H2.9	0.543005	5.87075	0.0120942	0.10722
WBGene00010698		K08H10.6	-1.35013	-0.169157	0.0121021	0.107227
WBGene00012659		Y39A1A.22	-0.447819	5.57507	0.0121122	0.107253
WBGene00012661	clec-163	Y39A1B.1	2.07324	1.49392	0.01212	0.107259
WBGene00008979	slc-25A18.1	F20D1.9	-0.43998	5.49452	0.0121558	0.107449
WBGene00017034	otpl-2	D1065.1	-0.881462	2.27986	0.012149	0.107449
WBGene00013418		Y65A5A.1	1.01285	2.53248	0.0121688	0.107501
WBGene00019376	lipl-4	K04A8.5	-2.31674	-0.737902	0.0121812	0.107547
WBGene00000039	acn-1	C42D8.5	2.16224	3.70947	0.0121998	0.107584
WBGene00011313		T01B7.8	-1.42279	0.848666	0.0121949	0.107584
WBGene00005947	srx-56	C03G6.2	0.831154	1.09597	0.012229	0.107779
WBGene00000561	cnd-1	C34E10.7	-0.751625	1.63636	0.0122923	0.108273
WBGene00021450	mltn-6	Y39D8B.2	-1.39566	-0.030922	0.012306	0.10833
WBGene00004450	rpl-36	F37C12.4	0.341866	10.1015	0.0123313	0.108363
WBGene00005653	srr-2	T26H2.8	0.829743	2.18258	0.0123247	0.108363
WBGene00021826	txl-1	Y54E10A.3	0.645208	4.91604	0.0123203	0.108363
WBGene00007296	arrd-25	C04C11.2	-0.37397	6.95611	0.0123413	0.108387
WBGene00010994	lgc-25	R03E1.3	-0.696443	2.83931	0.0123517	0.108415
WBGene00022499	set-30	ZC8.3	0.390577	6.12178	0.0123665	0.108482
WBGene00000892	cyn-16	Y17G7B.9	-0.461275	4.75504	0.0124269	0.108872
WBGene00012726		Y39G8B.5	1.11989	0.78265	0.012431	0.108872
WBGene00017643	czw-1	F20D12.4	0.446447	5.76534	0.01244	0.108872
WBGene00021594	tig-3	Y46E12BL.1	1.30755	0.127309	0.012437	0.108872
WBGene00000776	cpl-1	T03E6.7	0.373932	8.72553	0.0124636	0.108951
WBGene00011303		R166.3	0.550815	4.10443	0.0124597	0.108951
WBGene00012070		T26H5.8	0.733479	2.65479	0.0125162	0.109284
WBGene00012198		W02B8.2	0.758844	3.25701	0.0125107	0.109284
WBGene00006590	toc-1	ZC395.3	0.617421	5.12719	0.0125251	0.109298
WBGene00003153	mca-3	Y67D8C.10	-0.356663	9.9477	0.012603	0.10985
WBGene00008521		F02D8.4	0.390599	5.7637	0.0125989	0.10985
WBGene00000512	ckb-2	B0285.9	1.11154	4.75436	0.0126422	0.110128
WBGene00003057	lon-3	ZK836.1	2.54235	2.48289	0.0126796	0.110343
WBGene00016805		C50D2.1	0.882135	2.98632	0.0126816	0.110343
WBGene00007479		C09F9.2	2.11076	4.08639	0.0127182	0.110598
WBGene00002105	ins-22	M04D8.2	0.708389	1.89632	0.0127514	0.110712
WBGene00013073	hmit-1.1	Y51A2D.4	0.538862	5.82406	0.0127682	0.110712
WBGene00019989		R09F10.8	1.35301	0.0863928	0.012762	0.110712
WBGene00021248		Y22D7AL.10	0.51296	6.13413	0.0127601	0.110712
WBGene00021807		Y53G8AM.7	-0.953461	0.993964	0.0127635	0.110712
WBGene00010304	clpf-1	F59A2.4	0.555565	3.32045	0.0128114	0.111023
WBGene00019476	timp-1	K07C11.3	-0.721639	2.15575	0.0128238	0.111065
WBGene00019909		R06A10.1	-0.901851	0.753666	0.0128364	0.111111
WBGene00009980		F53F1.2	0.703931	3.71182	0.0128768	0.111396
WBGene00004810	skr-4	Y60A3A.18	-0.771956	2.46207	0.0128972	0.111509
WBGene00015141	ugt-46	B0310.5	-0.612236	6.55041	0.012959	0.111979
WBGene00006468	rhgf-1	F13E6.6	-0.436267	5.49221	0.0131385	0.113399
WBGene00044078	tag-243	T04A8.4	-0.493321	5.15679	0.0131357	0.113399
WBGene00007141	pitr-4	B0331.2	0.940663	2.19139	0.0131649	0.113562
WBGene00235114		ZK105.13	0.879818	2.08708	0.0131738	0.113573
WBGene00017032		D1044.7	-0.754573	2.57218	0.0131905	0.113652
WBGene00022452		Y110A2AR.1	0.798574	2.06197	0.0132215	0.113854
WBGene00004314	rbc-2	Y54F10AM.10	-0.399776	6.09068	0.0132473	0.11401
WBGene00009058		F22E12.1	-0.45413	6.14381	0.0132625	0.114011
WBGene00022273		Y73E7A.6	0.666567	3.16285	0.0132601	0.114011
WBGene00010972		R01H10.4	0.539516	3.81079	0.0132895	0.114177
WBGene00020175		T02H6.5	-1.06017	0.72163	0.0133133	0.114317
WBGene00001226	eif-3.C	T23D8.4	0.356436	7.58614	0.0133653	0.114698
WBGene00011416		T04A11.1	-0.525374	4.57642	0.0133827	0.114781
WBGene00003573	ncx-8	C13D9.7	0.564183	3.90511	0.0134218	0.115002
WBGene00007988	best-8	C37A5.1	0.726459	2.72265	0.0134238	0.115002
WBGene00007352	cdc-48.1	C06A1.1	0.448582	7.44588	0.0134482	0.115015
WBGene00017644	exc-9	F20D12.5	0.409349	4.96109	0.0134354	0.115015
WBGene00044644		B0205.13	1.87224	1.97668	0.0134407	0.115015
WBGene00022386		Y95B8A.6	-0.486803	4.66962	0.0134805	0.115225
WBGene00017478	cest-26	F15A8.6	-0.411054	5.06259	0.013495	0.115283
WBGene00010901		M28.10	-0.440171	6.5854	0.0135197	0.115428
WBGene00000544	clp-3	Y47H10A.1	-1.42621	0.776638	0.0135434	0.115451
WBGene00007233		C01G10.6	0.838015	4.58038	0.0135387	0.115451
WBGene00012492	fbxb-7	Y20C6A.2	-1.07273	1.00444	0.0135454	0.115451
WBGene00008302	pals-38	C54D10.8	-0.816744	2.12093	0.013565	0.115552
WBGene00010479		K01G5.8	0.487399	4.20111	0.0135811	0.115625
WBGene00001105	dsl-3	Y41D4B.10	1.19217	0.229681	0.0136246	0.115929
WBGene00302986		Y37E11AM.4	-1.24627	0.608733	0.013635	0.115951
WBGene00000858	cwn-2	W01B6.1	0.431475	4.67438	0.0137098	0.116397
WBGene00009957		F53B2.8	-0.484167	6.16756	0.0136982	0.116397
WBGene00021528	gbb-1	Y41G9A.4	-0.421547	6.31181	0.0137106	0.116397
WBGene00015270		C01B4.6	0.662946	3.15315	0.0137288	0.116485
WBGene00044324	ufm-1	ZK652.3	0.636133	4.44065	0.0137438	0.116547
WBGene00003622	nhr-23	C01H6.5	0.894793	3.95136	0.0137842	0.116815
WBGene00008254		C51E3.9	0.397372	5.29774	0.013791	0.116815
WBGene00012111		T28A8.5	0.968309	1.29788	0.0138109	0.116852
WBGene00012389		Y6B3B.4	-0.550133	5.86588	0.0138048	0.116852
WBGene00019678		K12H4.3	0.363544	5.92291	0.0138227	0.116886
WBGene00020471	pho-14	T13B5.3	0.816101	3.37752	0.0138432	0.116993
WBGene00008271	suex-2	C53B4.1	-0.812699	1.85115	0.0138598	0.117068
WBGene00021901	rbm-42	Y54H5A.3	0.420263	4.88308	0.0139278	0.117576
WBGene00013825		Y116F11B.9	-1.54282	-0.402275	0.013945	0.117655
WBGene00002228	klp-18	C06G3.2	0.619504	4.22294	0.0139618	0.117731
WBGene00045379		C45B11.6	0.949097	3.25963	0.0139719	0.11775
WBGene00017592		F19C7.2	0.559028	5.05359	0.014005	0.117963
WBGene00005274	srh-51	C10G11.3	1.35952	-0.365099	0.0140337	0.118072
WBGene00020497		T14A8.2	-0.564572	4.98637	0.0140275	0.118072
WBGene00010545	cbp-2	K03H1.10	0.558715	4.82965	0.0140747	0.11835
WBGene00009702		F44F4.3	-0.785767	3.00049	0.0141641	0.119036
WBGene00003587	ned-8	F45H11.2	0.495411	4.61343	0.01418	0.119102
WBGene00003408	mrp-2	F57C12.4	-0.676026	7.66638	0.0141879	0.119102
WBGene00012819		Y43F8B.9	0.49239	4.06043	0.0142063	0.11919
WBGene00008097	ugt-15	C44H9.1	1.8355	2.18187	0.0142406	0.119411
WBGene00022254	nlp-71	Y73B6BL.35	0.455554	4.97591	0.0142607	0.119513
WBGene00012085		T27D12.1	0.434877	7.12934	0.0142781	0.119592
WBGene00019598		K09H9.7	-1.20282	0.546643	0.0143032	0.119736
WBGene00000681	col-107	C34H4.4	-1.03739	8.78542	0.0143702	0.119849
WBGene00009492		F36H1.3	-2.24226	-0.563142	0.014354	0.119849
WBGene00010070	nep-17	F54F11.2	-0.736487	10.7823	0.0143886	0.119849
WBGene00010591		K05D4.9	-1.32738	0.0786032	0.0143817	0.119849
WBGene00013724		Y106G6H.14	0.688291	3.28095	0.0143854	0.119849
WBGene00013894		ZC434.8	0.624513	2.81796	0.0143657	0.119849
WBGene00016196		C28H8.5	1.84724	-0.50194	0.0143557	0.119849
WBGene00017269		F08F8.4	0.777899	1.95085	0.0143867	0.119849
WBGene00017879	acd-4	F28A12.1	-0.899567	1.62	0.0143428	0.119849
WBGene00019733		M02E1.1	-0.41923	6.53886	0.0144105	0.119965
WBGene00005657	srr-6	C13D9.1	-0.763091	3.30887	0.014479	0.120335
WBGene00015552		C06G3.6	-0.373478	6.49105	0.0144704	0.120335
WBGene00020166		T02G5.7	-0.742351	7.09257	0.0144724	0.120335
WBGene00019151	pck-3	H04M03.1	-1.8398	-0.300813	0.0144897	0.120345
WBGene00019304		K02D10.4	-0.501496	4.93707	0.0144962	0.120345
WBGene00015560		C07A12.2	0.740649	2.28461	0.0145361	0.12061
WBGene00015095		B0261.7	0.673547	2.50447	0.0145544	0.120695
WBGene00010896		M28.5	0.580912	8.1146	0.0145957	0.120936
WBGene00020691	igdb-3	T22E5.3	0.817698	2.1543	0.0145996	0.120936
WBGene00004786	sex-1	F44A6.2	0.491146	4.05942	0.0146681	0.121357
WBGene00008920	eef-1G	F17C11.9	0.309336	10.7142	0.0146675	0.121357
WBGene00014139	nstp-5	ZK896.9	-0.434247	5.25423	0.0146747	0.121357
WBGene00013654		Y105C5B.15	0.896099	2.49593	0.0147391	0.121823
WBGene00018024		F35A5.1	-0.649267	7.44325	0.0147647	0.121967
WBGene00004855	sma-1	R31.1	-0.396922	8.46276	0.0147909	0.122116
WBGene00006822	unc-93	C46F11.1	-0.516186	4.12791	0.0148306	0.122272
WBGene00017243		F08C6.5	-1.00278	1.16138	0.0148295	0.122272
WBGene00018044		F35D11.3	-0.416202	5.54321	0.0148341	0.122272
WBGene00008880		F16B12.4	0.492548	4.04279	0.0148505	0.12234
WBGene00001482	fog-2	Y113G7B.5	0.876244	1.29393	0.0148937	0.12236
WBGene00007848	cytb-5.1	C31E10.7	-0.473196	5.9947	0.0148809	0.12236
WBGene00011333	nrde-2	T01E8.5	-0.359894	7.05715	0.0148728	0.12236
WBGene00018602		F48D6.4	-0.960062	6.37936	0.0148648	0.12236
WBGene00020648		T21D12.7	0.867935	2.08605	0.0148927	0.12236
WBGene00005393	srh-178	ZK228.8	-1.58973	0.0112129	0.0149071	0.122403
WBGene00006861	cal-5	C24H10.5	-0.411606	6.3952	0.0149363	0.122575
WBGene00001535	gcy-8	C49H3.1	-0.568228	3.63111	0.0151118	0.123948
WBGene00008968	elli-1	F20C5.3	0.668381	2.41241	0.0151435	0.124027
WBGene00012245	rbm-25	W04D2.6	-0.363074	7.52615	0.0151461	0.124027
WBGene00019284		K01A2.10	0.369856	5.4316	0.0151392	0.124027
WBGene00001687	gpn-1	F59D12.4	-0.639315	2.89199	0.0151561	0.124041
WBGene00001542	gcy-17	W03F11.2	-0.817552	3.10049	0.015173	0.124112
WBGene00009835		F47H4.2	-0.987872	4.35428	0.0151964	0.124235
WBGene00000983	dhs-20	F35B12.2	-0.952584	4.52273	0.0152229	0.124384
WBGene00010426		H37A05.2	-0.870998	1.61549	0.0152332	0.124401
WBGene00018023	set-11	F34D6.4	-0.555006	3.14763	0.0152481	0.124454
WBGene00003815	nars-1	F22D6.3	0.357681	6.54635	0.0153321	0.125072
WBGene00004312	rba-1	K07A1.11	0.400026	5.06171	0.0153553	0.125193
WBGene00003818	nsf-1	H15N14.2	-0.329768	7.11987	0.0154144	0.125607
WBGene00007545		C13B4.1	0.390124	5.30916	0.0154526	0.125749
WBGene00008252		C51E3.6	-0.511405	3.51866	0.0154694	0.125749
WBGene00011740	mrpl-51	T12G3.5	0.40668	5.09681	0.0154519	0.125749
WBGene00016334		C33C12.1	-0.90631	1.443	0.01546	0.125749
WBGene00206497		Y52B11A.18	-1.33523	-0.00468435	0.0154737	0.125749
WBGene00016610	paqr-1	C43G2.1	0.452427	7.42713	0.0155158	0.126023
WBGene00022797	best-24	ZK688.2	-0.496363	6.49843	0.0155481	0.126217
WBGene00018303		F41G3.10	-0.3782	6.65045	0.0155594	0.12624
WBGene00013748	ssu-1	Y113G7A.11	-0.856897	2.30102	0.0156248	0.126703
WBGene00003485	mua-6	W10G6.3	1.55286	5.14403	0.0156449	0.126722
WBGene00007247		C01G12.7	-0.538258	4.39377	0.0156525	0.126722
WBGene00016760		C49A9.6	-0.455652	4.94628	0.0156365	0.126722
WBGene00021316		Y32H12A.8	-0.414599	7.50463	0.0156869	0.126932
WBGene00020006	set-15	R11E3.4	0.426331	4.87327	0.0157266	0.127185
WBGene00001752	gst-4	K08F4.7	-0.917273	5.09517	0.0157393	0.127219
WBGene00018636	oef-1	F49E8.2	0.7023	2.27003	0.0157478	0.127219
WBGene00009710		F44G3.10	1.11209	2.5498	0.0157965	0.127475
WBGene00020407	chil-24	T10D4.3	-0.518209	3.89755	0.0157959	0.127475
WBGene00015153		B0348.5	1.73802	-0.0512508	0.0158138	0.127546
WBGene00302980		F53E2.2	0.328826	8.07424	0.0158579	0.127834
WBGene00044394		B0034.7	1.75973	-0.574839	0.0159279	0.128329
WBGene00012456		Y17D7C.2	-0.629411	2.72959	0.0159604	0.128522
WBGene00013079	ttr-26	Y51A2D.11	-0.487634	5.89506	0.0159724	0.128535
WBGene00019648		K11D12.8	-1.06292	0.915152	0.0159792	0.128535
WBGene00021690		Y48G8AL.12	2.752	1.62647	0.0159886	0.128542
WBGene00004875	smd-1	F47G4.7	-0.370871	7.28993	0.0160292	0.128662
WBGene00011500		T05G5.5	-0.471285	4.10115	0.0160122	0.128662
WBGene00044530		F32D1.11	1.86088	0.644086	0.0160281	0.128662
WBGene00006807	unc-75	C17D12.2	-0.565822	4.56118	0.016059	0.128833
WBGene00017066	maco-1	D2092.5	-0.34487	6.8645	0.0160691	0.128844
WBGene00011892	erh-1	T21C9.4	0.586646	2.86381	0.0161111	0.129112
WBGene00012139		T28F4.4	-0.419144	4.79865	0.0161272	0.129172
WBGene00016907		C53H9.2	0.457015	8.13048	0.0161503	0.129289
WBGene00013711		Y106G6G.2	-0.402888	5.83279	0.0161827	0.129479
WBGene00003551	nas-33	K04E7.3	-0.900619	2.32054	0.0162347	0.129826
WBGene00004951	spc-1	K10B3.10	-0.378277	9.80642	0.0162679	0.129953
WBGene00007996		C38C6.3	3.01948	-0.321043	0.0162595	0.129953
WBGene00020131	gcy-28	T01A4.1	-0.376429	8.42323	0.0162765	0.129953
WBGene00009677		F44A6.5	-0.807518	3.21466	0.0163122	0.130099
WBGene00015286	best-3	C01B12.3	-0.449943	4.36232	0.0163055	0.130099
WBGene00012866	afmd-2	Y45F10A.3	-0.716308	1.82012	0.0163629	0.130434
WBGene00008518	irld-2	F02C12.4	0.694151	2.3448	0.0163848	0.130539
WBGene00000872	cyk-1	F11H8.4	-0.362403	5.83913	0.0165225	0.131011
WBGene00001764	gst-16	F37B1.5	-1.08107	3.41349	0.016507	0.131011
WBGene00002248	lam-3	T22A3.8	1.04901	2.91243	0.0164651	0.131011
WBGene00007680	maa-1	C18D11.2	-0.55556	3.5062	0.0165071	0.131011
WBGene00010461		K01D12.1	2.0688	-0.759921	0.0164725	0.131011
WBGene00015333	slc-17.3	C02C2.4	0.52517	3.75524	0.0164613	0.131011
WBGene00018789		F54C1.1	0.482673	4.89223	0.0165159	0.131011
WBGene00019461		K07A3.3	-0.913666	2.37921	0.0165157	0.131011
WBGene00271817		F55C12.19	-0.757483	2.11569	0.0164798	0.131011
WBGene00000182	arf-1.2	B0336.2	0.367506	8.61617	0.0165577	0.131152
WBGene00000702	col-128	F12F6.9	3.12196	0.590635	0.0165522	0.131152
WBGene00002101	ins-18	T28B8.2	0.522444	3.64027	0.0166531	0.131757
WBGene00011817		T16H12.9	-0.484392	4.16203	0.0166605	0.131757
WBGene00015864		C16D9.9	0.851241	1.97155	0.0166508	0.131757
WBGene00010050		F54D5.4	-0.416177	5.93414	0.0167182	0.131825
WBGene00010468		K01D12.9	-1.7471	2.36191	0.0166969	0.131825
WBGene00011732	arrd-17	T12D8.4	-0.440713	7.19553	0.016708	0.131825
WBGene00021599	srt-42	Y46H3A.1	-0.920669	1.19876	0.0167196	0.131825
WBGene00022645		ZK6.11	0.660817	4.9366	0.0166908	0.131825
WBGene00043705	egrh-2	Y55F3AM.7	-1.08707	0.971463	0.0167216	0.131825
WBGene00003998	pgp-4	F42E11.1	-0.6104	4.53881	0.0167458	0.131946
WBGene00006513	rimb-1	Y39A3CL.2	-0.54443	6.5835	0.0167568	0.131963
WBGene00008522	nlp-59	F02D8.5	0.466759	5.02605	0.0168407	0.132437
WBGene00017336	ugt-41	F10D2.11	-0.925794	3.93749	0.0168434	0.132437
WBGene00022034	deps-1	Y65B4BL.2	0.556825	3.1405	0.016834	0.132437
WBGene00007087		B0001.2	0.530085	3.88649	0.0168739	0.132607
WBGene00003071	lrp-1	F29D11.1	-0.403077	8.90344	0.016971	0.13323
WBGene00014176		ZK1010.2	0.5192	4.30979	0.0169647	0.13323
WBGene00013857	orc-5	ZC168.3	0.615191	2.61851	0.0169837	0.133261
WBGene00008052	ctns-1	C41C4.7	-0.443192	4.98085	0.0170101	0.133339
WBGene00013266		Y57A10A.26	0.388639	6.30417	0.0170114	0.133339
WBGene00011935	scrm-1	T22H2.5	-0.394444	5.66332	0.0170264	0.133387
WBGene00019487	ephx-1	K07D4.7	-0.341827	6.34306	0.0170876	0.133797
WBGene00001840	hel-1	C26D10.2	0.330955	7.94685	0.01714	0.134137
WBGene00003715	nhr-125	R02D1.1	-0.469706	4.19577	0.0171649	0.134262
WBGene00004419	rpl-7A	Y24D9A.4	0.370854	10.2778	0.0171775	0.13429
WBGene00010293	fbxa-108	F59A1.7	0.680616	1.98487	0.0171884	0.134305
WBGene00019361	clik-3	K03E5.2	0.389346	6.08384	0.0171991	0.13432
WBGene00013276	sre-42	Y57A10B.4	0.831986	1.24296	0.0173238	0.135223
WBGene00007008	rfp-1	R05D3.4	0.36259	6.59997	0.0173695	0.13551
WBGene00003774	nmr-1	F07F6.6	-0.630364	2.81301	0.0173871	0.135576
WBGene00007650	ugt-23	C17G1.3	-0.640289	4.91718	0.0174592	0.135997
WBGene00011429		T04C12.7	0.659993	3.08988	0.0174565	0.135997
WBGene00008215		C49F8.3	0.643233	4.838	0.0175217	0.136409
WBGene00011384		T02G6.1	-1.45726	0.231256	0.0175302	0.136409
WBGene00006886	vap-1	F11C7.3	0.547612	6.14669	0.017565	0.136609
WBGene00016995	acly-1	D1005.1	-0.381668	6.70656	0.0176341	0.136992
WBGene00020449	fbxa-54	T12B5.2	-0.544491	3.54348	0.0176311	0.136992
WBGene00022047		Y66H1A.5	-0.438509	4.61304	0.0176417	0.136992
WBGene00009738	hecw-1	F45H7.6	-0.405205	5.00567	0.0176715	0.137152
WBGene00008580	dsb-1	F08G5.1	0.765048	1.34342	0.0177054	0.137274
WBGene00016586		C42C1.8	0.812504	1.89838	0.0177047	0.137274
WBGene00021152	mgl-3	Y4C6A.2	-0.398583	5.08501	0.0177255	0.137359
WBGene00021239		Y20F4.4	-0.449656	5.93591	0.0177352	0.137363
WBGene00000900	daf-4	C05D2.1	-0.34368	7.15044	0.0177625	0.1374
WBGene00001953	hlh-8	C02B8.4	0.969524	1.06019	0.0177949	0.1374
WBGene00003837	oat-1	T01B11.7	0.699397	4.62153	0.0177699	0.1374
WBGene00020588		T19H12.2	0.587656	4.24404	0.0177789	0.1374
WBGene00021734		Y50C1A.2	-0.702029	2.15662	0.017791	0.1374
WBGene00044492		Y54G2A.49	-0.831375	1.24929	0.0177762	0.1374
WBGene00008170		C48B4.7	0.941444	1.41454	0.0178513	0.137765
WBGene00008666		F10G8.8	-0.326396	6.21411	0.0179481	0.138395
WBGene00019232	ugt-13	H23N18.1	-0.879483	5.26194	0.0179513	0.138395
WBGene00005967	srx-76	K12G11.5	1.30477	-0.346567	0.0180512	0.139094
WBGene00012040		T26E3.7	1.70237	-0.390521	0.0180649	0.139128
WBGene00008383		D1081.5	-2.09826	-0.776024	0.0181091	0.139396
WBGene00000481	cha-1	ZC416.8	-0.358744	6.13812	0.0181288	0.139476
WBGene00008210		C49F5.6	-0.89173	1.40357	0.0181421	0.139508
WBGene00007886	ethe-1	C33A12.7	-0.628153	3.33271	0.0181765	0.139701
WBGene00017154	ugt-57	F01E11.1	1.68861	3.76455	0.0181862	0.139704
WBGene00007710	rsa-1	C25A1.9	0.772137	2.09153	0.0182011	0.139746
WBGene00018845		F54H12.5	1.24937	-0.0576243	0.0182288	0.139888
WBGene00012431		Y11D7A.7	1.26642	0.281847	0.0182481	0.139893
WBGene00020697		T22F3.7	-0.449205	3.81605	0.0182413	0.139893
WBGene00000086	aex-3	C02H7.3	-0.474371	6.3045	0.0182943	0.140104
WBGene00000139	amx-3	F25C8.2	-0.729142	2.08961	0.0182854	0.140104
WBGene00016973	abch-1	C56E6.5	1.51584	0.208937	0.0183438	0.14041
WBGene00020023	frpr-16	R12C12.3	0.536594	3.54884	0.018353	0.14041
WBGene00013008	clec-146	Y48E1B.9	-0.516969	4.21849	0.0183696	0.140466
WBGene00004296	rad-50	T04H1.4	0.438294	5.01437	0.018397	0.140532
WBGene00019753		M03E7.1	-0.44333	4.13692	0.0183943	0.140532
WBGene00003635	nhr-45	F16H11.5	-0.328742	6.55188	0.018419	0.140628
WBGene00002046	icln-1	C01F6.8	0.378199	5.38381	0.018485	0.141061
WBGene00010157	oac-34	F56G4.1	2.1489	-0.167737	0.0185248	0.141151
WBGene00010551	smg-8	K04B12.3	-0.408585	4.78879	0.018525	0.141151
WBGene00043997		Y79H2A.12	-0.648893	2.19199	0.0185115	0.141151
WBGene00004182	prk-1	C06E8.3	-0.343428	7.16617	0.0185671	0.1414
WBGene00013322		Y57G11C.32	-0.646819	2.51445	0.0186978	0.142251
WBGene00019302		K02D10.2	-0.84539	1.46053	0.0186896	0.142251
WBGene00006728	ubq-2	ZK1010.1	0.356053	9.6858	0.0187301	0.142424
WBGene00014232	ttll-4	ZK1128.6	-0.42218	6.23783	0.0187864	0.142781
WBGene00003068	lrk-1	T27C10.6	-0.378871	6.79225	0.018801	0.142819
WBGene00020267		T05H4.4	0.766077	2.51431	0.018825	0.142929
WBGene00044631	bus-18	F55A11.5	1.7098	0.853233	0.0188601	0.143123
WBGene00011408	nifk-1	T04A8.6	0.48219	5.32602	0.0189616	0.143821
WBGene00002368	let-99	K08E7.3	0.595856	2.67621	0.0189951	0.144002
WBGene00004485	rps-16	T01C3.6	0.299207	10.6293	0.0190544	0.144379
WBGene00009122	tct-1	F25H2.11	0.340728	10.1182	0.0190848	0.144536
WBGene00018839		F54H5.2	0.923829	1.56132	0.0191676	0.14509
WBGene00012778		Y42A5A.3	0.573491	3.88728	0.0192085	0.145327
WBGene00008366	tpra-1	D1046.5	0.456525	6.90665	0.0192205	0.145344
WBGene00007362	cyp-35C1	C06B3.3	-1.16516	4.31604	0.0192415	0.14543
WBGene00007178		B0457.2	-0.431727	5.36698	0.0192535	0.145448
WBGene00006561	tcl-2	Y38C1AA.4	0.405037	4.88306	0.0192861	0.14562
WBGene00010387		H12D21.11	-1.20647	0.318567	0.0193089	0.145719
WBGene00001758	gst-10	Y45G12C.2	-0.702479	4.55072	0.0193302	0.145807
WBGene00016719	math-24	C46F9.3	-0.608128	3.30014	0.0193461	0.145853
WBGene00017993	cec-5	F32E10.6	0.406084	6.63657	0.0193902	0.146083
WBGene00043985		C44C10.11	0.569561	3.3301	0.019396	0.146083
WBGene00000490	che-11	C27A7.4	-0.453468	4.64465	0.0194527	0.146363
WBGene00022591	cuti-1	ZC328.1	1.87304	2.2466	0.0194506	0.146363
WBGene00001135	eat-4	ZK512.6	-0.375009	6.1074	0.0194636	0.146372
WBGene00008167	acox-1.5	C48B4.1	-0.486022	6.49449	0.0195201	0.146723
WBGene00012124		T28D6.4	-0.387956	5.73009	0.0195816	0.147112
[truncated: 13,019 more rows]

## Sheet: daf-16_vs_wild_type
gene_id	symbol	sequence	logFC	logCPM	PValue	FDR
WBGene00005832	srw-85	C25F9.1	-4.85522	6.00187	4.5361e-112	6.81232e-108
WBGene00012404		Y6G8.2	-3.28215	5.46075	3.16518e-53	2.37673e-49
WBGene00019225	bgal-2	H22K11.2	-2.69288	5.08555	5.65299e-29	2.82989e-25
WBGene00020946		W02D7.11	-5.64254	1.86705	1.11174e-27	3.33923e-24
WBGene00044044		C08B6.14	4.18049	2.04765	1.02597e-27	3.33923e-24
WBGene00003778	nnt-1	C15H9.1	-2.20608	5.77363	3.96244e-27	9.91798e-24
WBGene00021587	clec-76	Y46C8AR.1	-3.3851	3.30733	1.56797e-25	3.36397e-22
WBGene00007452		C08F11.3	-4.15132	1.55189	3.32861e-25	6.24863e-22
WBGene00000784	cpr-4	F44C4.3	1.5783	10.3327	9.25338e-25	1.54408e-21
WBGene00021586	clec-75	Y46C8AL.9	-4.12637	2.36404	1.3965e-24	2.09727e-21
WBGene00021583	clec-72	Y46C8AL.5	-2.48828	6.05566	3.82839e-23	5.2268e-20
WBGene00016325		C32E8.9	-2.21872	3.71104	2.42083e-21	3.02967e-18
WBGene00014006		ZK596.1	-1.55569	5.97573	4.59881e-21	5.31269e-18
WBGene00018460		F45D11.15	-3.89891	6.02177	2.64934e-20	2.84198e-17
WBGene00018461		F45D11.16	-3.89422	5.99676	4.58231e-20	4.58781e-17
WBGene00018174		F38B6.4	-3.82154	3.58771	1.42349e-19	1.33613e-16
WBGene00001852	hil-1	C30G7.1	-1.98782	4.69813	2.56138e-19	2.26275e-16
WBGene00018459		F45D11.14	-3.87896	6.01393	2.84534e-19	2.37396e-16
WBGene00008477	clec-17	E03H4.10	-2.11911	5.91958	3.29338e-19	2.60316e-16
WBGene00000785	cpr-5	W07B8.5	1.48627	9.64956	9.11739e-19	6.84625e-16
WBGene00008905		F17B5.1	-5.26193	2.28106	1.93081e-18	1.3808e-15
WBGene00017374	ttr-41	F10G7.11	-1.30468	5.86875	3.35866e-18	2.29274e-15
WBGene00000782	cpr-2	F36D3.9	-4.31414	3.90643	4.16109e-18	2.71701e-15
WBGene00019931		R07C12.1	2.73107	2.77659	1.06171e-16	6.64363e-14
WBGene00008891	clec-42	F16H6.1	-3.8666	5.0889	1.19551e-16	7.18164e-14
WBGene00000102	akt-1	C12D8.10	-1.33253	7.29629	1.49591e-16	8.32059e-14
WBGene00013840	fbxa-151	ZC47.7	-3.07059	1.48443	1.48624e-16	8.32059e-14
WBGene00009908		F49H6.5	2.45715	3.41077	2.21045e-16	1.18559e-13
WBGene00004932	sod-3	C08A9.1	-6.9122	0.328325	5.38261e-16	2.78745e-13
WBGene00009859	clec-33	F49A5.7	2.88349	2.18868	8.24204e-16	4.12597e-13
WBGene00015362	fbxa-105	C02H6.2	-1.94622	3.67704	1.58526e-15	7.67983e-13
WBGene00012070		T26H5.8	-2.65904	2.65479	1.91041e-15	8.9658e-13
WBGene00008042		C40H1.7	1.74881	3.95913	2.86931e-15	1.3058e-12
WBGene00012491		Y20C6A.1	-1.73108	3.68925	7.41214e-15	3.27398e-12
WBGene00009028		F21H7.2	-3.16717	1.99758	1.19423e-14	5.12428e-12
WBGene00021624		Y47D7A.12	3.06127	2.99758	1.69883e-14	7.08693e-12
WBGene00011733		T12D8.5	-2.19116	4.99473	9.68136e-14	3.87266e-11
WBGene00021224	clec-209	Y19D10A.9	-2.28024	4.8904	9.79898e-14	3.87266e-11
WBGene00016013	ugt-66	C23G10.6	-1.98062	3.88212	2.24182e-13	8.63272e-11
WBGene00020329	bath-26	T07H3.6	-1.65291	3.82535	2.81642e-13	1.05742e-10
WBGene00020364		T08E11.8	-2.99102	1.59514	3.85429e-13	1.4118e-10
WBGene00015403	clec-10	C03H5.1	1.86955	5.4164	4.73822e-13	1.69425e-10
WBGene00018910		F56A4.2	-2.49863	4.89814	1.04862e-12	3.66236e-10
WBGene00007440		C08E8.4	-2.35261	2.97681	1.465e-12	5.00031e-10
WBGene00017592		F19C7.2	1.62138	5.05359	1.62531e-12	5.42421e-10
WBGene00002118	ins-35	K02E2.4	-2.37138	3.0862	2.41668e-12	7.88993e-10
WBGene00017443		F13H8.11	-2.62054	2.41825	8.46084e-12	2.70351e-09
WBGene00012531		Y32F6B.1	-1.07813	6.555	9.28992e-12	2.90658e-09
WBGene00008040	ttr-5	C40H1.5	-1.24678	5.30618	1.25465e-11	3.84538e-09
WBGene00013485		Y69H2.10	-1.67558	3.24544	1.75233e-11	5.26331e-09
WBGene00016987		CC8.2	-1.41862	5.3451	1.84956e-11	5.44641e-09
WBGene00019977	fpn-1.2	R09B5.4	1.55344	4.08911	2.08865e-11	6.03218e-09
WBGene00003965	pdk-1	H42K12.1	-1.34377	5.15929	2.28978e-11	6.41009e-09
WBGene00018466		F45E1.5	-1.49631	3.61351	2.30487e-11	6.41009e-09
WBGene00008485	ugt-43	F01D4.1	-2.62059	1.54824	2.61724e-11	6.78448e-09
WBGene00018195	btb-16	F39E9.2	-2.04818	3.28338	2.58209e-11	6.78448e-09
WBGene00045338		M01B2.13	-3.63804	0.529008	2.62019e-11	6.78448e-09
WBGene00271795		Y46C8AM.1	-2.08667	3.67752	2.57459e-11	6.78448e-09
WBGene00017128		E04F6.9	-1.91095	3.29008	6.8533e-11	1.74445e-08
WBGene00014057		ZK673.1	1.12818	5.07153	1.00622e-10	2.51856e-08
WBGene00008415	mce-1	D2030.5	-1.05514	6.33944	1.17507e-10	2.89299e-08
WBGene00219216		K08D10.14	1.67172	3.96627	1.22067e-10	2.95678e-08
WBGene00020135	aakg-4	T01B6.3	-1.22314	5.34297	1.73534e-10	4.13672e-08
WBGene00016302	fbxc-7	C32B5.9	-2.91666	0.899156	2.40952e-10	5.6541e-08
WBGene00008567	acox-1.4	F08A8.4	-1.74462	4.0085	2.94945e-10	6.71134e-08
WBGene00019967	cyp-33C8	R08F11.3	-1.73432	4.58073	2.91757e-10	6.71134e-08
WBGene00020741	dlhd-1	T23F4.3	-2.05112	3.22455	3.41184e-10	7.64762e-08
WBGene00012825		Y43F8C.3	-1.18081	6.96064	4.24655e-10	9.37863e-08
WBGene00015759		C14C6.5	-1.39503	5.59304	6.12457e-10	1.33303e-07
WBGene00019211		H18N23.2	-0.952136	6.39265	6.23252e-10	1.33714e-07
WBGene00009033		F21H7.12	-2.41888	1.28883	1.22573e-09	2.59269e-07
WBGene00000007	aat-6	T11F9.4	1.08627	5.07719	1.27015e-09	2.64933e-07
WBGene00009773	lipl-2	F46B6.8	-1.16343	5.60017	1.36691e-09	2.8121e-07
WBGene00012492	fbxb-7	Y20C6A.2	-3.06966	1.00444	1.41077e-09	2.8631e-07
WBGene00012546		Y37D8A.4	1.11764	4.86709	1.48232e-09	2.96819e-07
WBGene00007890		C33A12.19	-1.32762	3.53417	1.65168e-09	3.26381e-07
WBGene00000411	cdl-1	R06F6.1	0.933894	5.69556	1.72859e-09	3.37143e-07
WBGene00009049		F22B8.7	-1.11605	4.6478	1.92032e-09	3.69735e-07
WBGene00005703	sru-40	R07B5.3	-1.68625	2.62584	2.08061e-09	3.95527e-07
WBGene00008834		F14H8.4	-2.25422	1.88264	2.54418e-09	4.77605e-07
WBGene00001789	gst-41	R13D7.7	-1.55308	3.16411	3.03089e-09	5.61949e-07
WBGene00012545		Y37D8A.3	2.73459	2.90331	3.24407e-09	5.94139e-07
WBGene00009899	efl-3	F49E12.6	1.14072	4.83314	3.36409e-09	6.08698e-07
WBGene00022474	zig-9	Y119C1B.9	-1.11017	4.92223	3.94842e-09	7.0592e-07
WBGene00003473	mtl-1	K11G9.6	-3.32646	4.15227	4.61915e-09	8.16122e-07
WBGene00013904	ugt-6	ZC455.4	-2.39667	2.14124	4.75576e-09	8.30488e-07
WBGene00022496	fbxa-92	Y119D3B.20	-2.04288	2.62441	4.91698e-09	8.48773e-07
WBGene00008850		F15B9.6	-3.31291	1.08294	4.99368e-09	8.52218e-07
WBGene00001692	grd-3	W05E7.1	-1.62309	5.32117	5.44253e-09	9.1838e-07
WBGene00015393	exc-13	C03G6.5	-1.27057	4.04321	5.99761e-09	1.0008e-06
WBGene00009857	clec-28	F49A5.5	1.77444	2.80392	6.16024e-09	1.01664e-06
WBGene00016449	tost-1	C35D10.13	1.40314	3.57995	6.49384e-09	1.06005e-06
WBGene00000103	akt-2	F28H6.1	-0.844333	6.65942	8.03584e-09	1.29766e-06
WBGene00001694	grd-5	F41E6.2	-2.18205	3.8676	9.57074e-09	1.52908e-06
WBGene00008538	sqrd-1	F02H6.5	-1.53117	4.27317	1.0044e-08	1.58779e-06
WBGene00021805		Y53G8AM.5	3.08293	2.6832	1.07306e-08	1.67866e-06
WBGene00004062	pmp-5	T10H9.5	-1.54737	5.00419	1.091e-08	1.68914e-06
WBGene00017336	ugt-41	F10D2.11	-2.38325	3.93749	1.1338e-08	1.7375e-06
WBGene00017364	clec-7	F10G2.3	1.45344	4.59898	1.22075e-08	1.85183e-06
WBGene00020592	ugt-12	T19H12.9	-0.899474	6.47852	1.29521e-08	1.94514e-06
WBGene00020357		T08E11.1	-2.75964	0.625668	1.3501e-08	2.00751e-06
WBGene00003982	pes-9	R11H6.1	-0.932305	7.36699	1.40085e-08	2.04542e-06
WBGene00011052	arrd-11	R06B9.1	-2.94388	1.21345	1.40284e-08	2.04542e-06
WBGene00014206	nit-1	ZK1058.6	-1.69194	5.0912	1.60781e-08	2.32175e-06
WBGene00006611	tre-5	C23H3.7	1.50736	3.59419	1.63618e-08	2.3402e-06
WBGene00022597		ZC395.5	-1.45033	4.05861	1.75567e-08	2.48742e-06
WBGene00000136	amt-4	C05E11.5	-1.04693	5.33786	1.93698e-08	2.71865e-06
WBGene00019854		R03H10.1	-1.53421	2.57742	1.98173e-08	2.7557e-06
WBGene00009984		F53F1.6	1.8171	3.13957	2.10207e-08	2.89622e-06
WBGene00008584	irg-4	F08G5.6	-1.811	5.30259	2.37693e-08	3.24516e-06
WBGene00013073	hmit-1.1	Y51A2D.4	1.21185	5.82406	2.5157e-08	3.38755e-06
WBGene00017246		F08D12.2	-1.81296	2.92396	2.52634e-08	3.38755e-06
WBGene00011539	fbxa-135	T06E6.5	-2.46714	1.37105	2.77328e-08	3.68576e-06
WBGene00018146		F37C4.6	-0.957901	5.26137	2.84892e-08	3.75307e-06
WBGene00016119		C25H3.10	-0.852119	5.67131	2.89923e-08	3.78615e-06
WBGene00044316		F41G3.21	-1.29101	4.09664	3.57887e-08	4.6334e-06
WBGene00016266	idhg-2	C30F12.7	-0.956283	6.32315	3.74912e-08	4.81233e-06
WBGene00013882	msa-1	ZC410.5	-0.999366	7.05987	3.99692e-08	5.08693e-06
WBGene00009856	clec-24	F49A5.4	2.23455	1.73776	4.1508e-08	5.23838e-06
WBGene00009237		F28H7.3	1.2779	6.72332	4.49883e-08	5.63029e-06
WBGene00000673	col-98	F14F7.1	-1.73961	8.41063	5.0262e-08	6.23831e-06
WBGene00016052	dod-3	C24B9.9	-1.0042	6.03258	5.20393e-08	6.40595e-06
WBGene00008490		F01D4.8	1.30525	5.1292	5.48716e-08	6.69969e-06
WBGene00002113	ins-30	ZC334.2	-1.29781	3.92545	5.80721e-08	6.97702e-06
WBGene00019780		M60.4	-1.01498	8.50668	5.77284e-08	6.97702e-06
WBGene00003652	nhr-62	Y67A6A.2	-1.26046	4.46202	7.08827e-08	8.44855e-06
WBGene00000779	cpn-3	F28H1.2	-1.0964	6.99311	8.13875e-08	9.62423e-06
WBGene00017691	ilys-5	F22A3.6	1.47362	6.58641	8.47877e-08	9.94798e-06
WBGene00044382		Y14H12A.2	-1.89566	2.04698	9.38371e-08	1.09244e-05
WBGene00017756		F23F12.12	-1.39387	5.02313	1.02245e-07	1.18117e-05
WBGene00008654	pfas-1	F10F2.2	-1.51459	4.86393	1.03997e-07	1.19224e-05
WBGene00011232	pck-2	R11A5.4	-0.824867	10.143	1.29653e-07	1.4751e-05
WBGene00013078	ttr-25	Y51A2D.10	-1.17503	3.98722	1.309e-07	1.47809e-05
WBGene00022439		Y110A2AL.2	-1.82559	2.02286	1.33064e-07	1.49131e-05
WBGene00012162	sek-6	VZC374L.1	-1.32194	3.06229	1.42498e-07	1.58521e-05
WBGene00003094	lys-5	F58B3.2	1.7578	3.13112	1.46866e-07	1.62179e-05
WBGene00020784	tat-4	T24H7.5	-0.81766	6.60942	1.51226e-07	1.65774e-05
WBGene00010399	clec-13	H16D19.1	-1.98658	4.86161	1.61305e-07	1.75542e-05
WBGene00001853	hil-2	Y73B6BL.9	1.09268	5.93396	1.71388e-07	1.85173e-05
WBGene00011362	cest-1.1	T02B5.1	-4.20986	1.16486	1.73839e-07	1.8648e-05
WBGene00008358	nspc-18	D1025.7	1.27522	3.69331	1.81213e-07	1.93011e-05
WBGene00001386	far-2	F02A9.3	0.970426	6.23838	1.8374e-07	1.94325e-05
WBGene00011931	srsx-19	T22G5.4	-1.53182	2.38432	1.9158e-07	2.01199e-05
WBGene00016943	acdh-1	C55B7.4	-2.62403	5.67099	1.97779e-07	2.06267e-05
WBGene00011584	clec-15	T07D10.4	-1.99798	4.89424	2.17674e-07	2.2545e-05
WBGene00002107	ins-24	ZC334.3	-1.81008	1.74211	2.21135e-07	2.27466e-05
WBGene00008575	scl-24	F08E10.7	-4.36185	1.14545	2.26844e-07	2.31751e-05
WBGene00003409	mrp-3	E03G2.2	-1.03607	5.61038	2.30607e-07	2.34004e-05
WBGene00008617		F09C6.3	2.37849	1.00546	2.39602e-07	2.415e-05
WBGene00011803		T16G12.1	1.15139	6.16205	2.63102e-07	2.63418e-05
WBGene00020909		W01A11.1	-1.42575	5.86462	2.71166e-07	2.69693e-05
WBGene00016939		C55B6.1	1.00765	4.62512	2.8069e-07	2.77329e-05
WBGene00007807		C29F3.7	-1.88592	5.06592	2.8978e-07	2.83748e-05
WBGene00017501	pud-3	F15E11.15	-2.96408	5.17068	2.90966e-07	2.83748e-05
WBGene00003702	nhr-112	Y70C5C.6	-1.49147	2.64375	3.20195e-07	3.10238e-05
WBGene00000133	amt-1	C05E11.4	1.55285	3.85394	3.52235e-07	3.39094e-05
WBGene00000975	dhs-12	K08F4.9	-1.24781	4.8578	3.63772e-07	3.4797e-05
WBGene00014047	clec-61	ZK666.7	-2.89835	0.730004	3.66375e-07	3.48242e-05
WBGene00013923	ghi-1	ZK20.1	1.01058	4.38242	3.87689e-07	3.66183e-05
[truncated: 14,859 more rows]

## Sheet: daf-16;daf-18_vs_wild_type
gene_id	symbol	sequence	logFC	logCPM	PValue	FDR
[truncated: 15,018 more rows]

[truncated: 4 more sheets: daf-18_vs_daf-16, daf-16;daf-18_vs_daf-16, daf-16;daf-18_vs_daf-18, glmQLFTest]
