# Supplementary material for: DAF-18/PTEN protects LIN-35/Rb from CLP-1/CAPN-mediated cleavage to promote starvation resistance
Source: Life Sci Alliance. 2025 Apr 8;8(6):e202403147. doi: 10.26508/lsa.202403147 (PMC11979363; doi:10.26508/lsa.202403147)
Supplement: Supplementary file 2 [file LSA-2024-03147_Supplemental_Data_2.xlsx]

## Sheet: README
WormExp version is v2.0
WormExp dataset was last updated on July 27, 2022
Used genes in Sheet "daf-18_minus_daf-16_targets" as input gene list, and genes in Sheet "background" as the background gene set
Chose FDR 0.1 as the cutoff (WormExp default)
Sheet "results_with_stats" was downloaded directly from WormExp result page, looking specifically at Categories "Mutants" and "TF Targets" and is in drecreasing order of FDR. lin-35 and DREAM related terms are highlighted.

## Sheet: daf-18_minus_daf-16_targets
WBGene00000098
WBGene00000099
WBGene00000107
WBGene00000121
WBGene00000140
WBGene00000176
WBGene00000206
WBGene00000273
WBGene00000287
WBGene00000301
WBGene00000367
WBGene00000373
WBGene00000387
WBGene00000405
WBGene00000473
WBGene00000474
WBGene00000498
WBGene00000539
WBGene00000556
WBGene00000592
WBGene00000664
WBGene00000710
WBGene00000772
WBGene00000781
WBGene00000783
WBGene00000804
WBGene00000863
WBGene00000865
WBGene00000868
WBGene00000871
WBGene00000875
WBGene00000898
WBGene00000913
WBGene00000935
WBGene00000984
WBGene00000988
WBGene00000990
WBGene00000998
WBGene00001016
WBGene00001045
WBGene00001069
WBGene00001071
WBGene00001072
WBGene00001074
WBGene00001102
WBGene00001109
WBGene00001156
WBGene00001320
WBGene00001372
WBGene00001392
WBGene00001395
WBGene00001402
WBGene00001488
WBGene00001492
WBGene00001511
WBGene00001533
WBGene00001536
WBGene00001538
WBGene00001545
WBGene00001548
WBGene00001578
WBGene00001595
WBGene00001602
WBGene00001649
WBGene00001688
WBGene00001690
WBGene00001754
WBGene00001772
WBGene00001782
WBGene00001790
WBGene00001829
WBGene00001831
WBGene00001832
WBGene00001833
WBGene00001841
WBGene00001855
WBGene00001856
WBGene00001862
WBGene00001946
WBGene00001949
WBGene00001950
WBGene00001957
WBGene00001973
WBGene00001996
WBGene00002032
WBGene00002038
WBGene00002041
WBGene00002059
WBGene00002064
WBGene00002073
WBGene00002083
WBGene00002108
WBGene00002133
WBGene00002136
WBGene00002138
WBGene00002174
WBGene00002180
WBGene00002229
WBGene00002231
WBGene00002238
WBGene00002497
WBGene00003036
WBGene00003060
WBGene00003082
WBGene00003095
WBGene00003123
WBGene00003154
WBGene00003157
WBGene00003158
WBGene00003161
WBGene00003222
WBGene00003375
WBGene00003404
WBGene00003405
WBGene00003418
WBGene00003422
WBGene00003525
WBGene00003566
WBGene00003576
WBGene00003621
WBGene00003644
WBGene00003689
WBGene00003741
WBGene00003747
WBGene00003829
WBGene00003943
WBGene00003968
WBGene00003989
WBGene00003992
WBGene00003995
WBGene00004006
WBGene00004040
WBGene00004043
WBGene00004053
WBGene00004076
WBGene00004094
WBGene00004108
WBGene00004114
WBGene00004130
WBGene00004181
WBGene00004227
WBGene00004297
WBGene00004302
WBGene00004313
WBGene00004320
WBGene00004338
WBGene00004339
WBGene00004392
WBGene00004422
WBGene00004433
WBGene00004439
WBGene00004443
WBGene00004444
WBGene00004445
WBGene00004447
WBGene00004448
WBGene00004452
WBGene00004453
WBGene00004490
WBGene00004496
WBGene00004497
WBGene00004498
WBGene00004701
WBGene00004721
WBGene00004728
WBGene00004735
WBGene00004737
WBGene00004878
WBGene00004879
WBGene00004890
WBGene00004915
WBGene00004916
WBGene00004919
WBGene00004952
WBGene00004989
WBGene00004995
WBGene00005011
WBGene00005016
WBGene00005017
WBGene00005078
WBGene00005097
WBGene00005184
WBGene00005716
WBGene00005849
WBGene00005893
WBGene00005975
WBGene00006163
WBGene00006366
WBGene00006404
WBGene00006418
WBGene00006529
WBGene00006537
WBGene00006538
WBGene00006547
WBGene00006630
WBGene00006657
WBGene00006686
WBGene00006742
WBGene00006759
WBGene00006762
WBGene00006767
WBGene00006777
WBGene00006780
WBGene00006795
WBGene00006820
WBGene00006893
WBGene00006897
WBGene00006940
WBGene00006956
WBGene00006974
WBGene00006979
WBGene00006981
WBGene00007055
WBGene00007073
WBGene00007168
WBGene00007240
WBGene00007297
WBGene00007368
WBGene00007397
WBGene00007414
WBGene00007419
WBGene00007439
WBGene00007467
WBGene00007470
WBGene00007482
WBGene00007549
WBGene00007558
WBGene00007573
WBGene00007605
WBGene00007624
WBGene00007625
WBGene00007669
WBGene00007681
WBGene00007728
WBGene00007749
WBGene00007752
WBGene00007804
WBGene00007841
WBGene00007866
WBGene00007938
WBGene00007959
WBGene00007963
WBGene00008035
WBGene00008044
WBGene00008163
WBGene00008218
WBGene00008229
WBGene00008239
WBGene00008311
WBGene00008333
WBGene00008356
WBGene00008359
WBGene00008396
WBGene00008412
WBGene00008451
WBGene00008463
WBGene00008486
WBGene00008488
WBGene00008506
WBGene00008577
WBGene00008634
WBGene00008641
WBGene00008710
WBGene00008722
WBGene00008732
WBGene00008744
WBGene00008794
WBGene00008797
WBGene00008835
WBGene00008921
WBGene00009096
WBGene00009097
WBGene00009192
WBGene00009257
WBGene00009308
WBGene00009349
WBGene00009361
WBGene00009367
WBGene00009390
WBGene00009396
WBGene00009397
WBGene00009404
WBGene00009429
WBGene00009485
WBGene00009490
WBGene00009496
WBGene00009522
WBGene00009523
WBGene00009634
WBGene00009638
WBGene00009722
WBGene00009724
WBGene00009904
WBGene00009926
WBGene00009955
WBGene00009969
WBGene00010033
WBGene00010055
WBGene00010061
WBGene00010072
WBGene00010093
WBGene00010202
WBGene00010203
WBGene00010241
WBGene00010256
WBGene00010262
WBGene00010263
WBGene00010337
WBGene00010351
WBGene00010368
WBGene00010513
WBGene00010516
WBGene00010541
WBGene00010589
WBGene00010609
WBGene00010621
WBGene00010677
WBGene00010678
WBGene00010685
WBGene00010762
WBGene00010780
WBGene00010785
WBGene00010789
WBGene00010835
WBGene00010872
WBGene00010893
WBGene00010923
WBGene00010925
WBGene00011018
WBGene00011038
WBGene00011106
WBGene00011124
WBGene00011155
WBGene00011156
WBGene00011226
WBGene00011234
WBGene00011307
WBGene00011318
WBGene00011328
WBGene00011376
WBGene00011400
WBGene00011404
WBGene00011407
WBGene00011436
WBGene00011464
WBGene00011548
WBGene00011554
WBGene00011591
WBGene00011620
WBGene00011639
WBGene00011675
WBGene00011677
WBGene00011707
WBGene00011726
WBGene00011746
WBGene00011833
WBGene00011839
WBGene00011884
WBGene00012023
WBGene00012035
WBGene00012045
WBGene00012049
WBGene00012110
WBGene00012149
WBGene00012179
WBGene00012186
WBGene00012201
WBGene00012236
WBGene00012255
WBGene00012256
WBGene00012257
WBGene00012261
WBGene00012276
WBGene00012308
WBGene00012487
WBGene00012591
WBGene00012592
WBGene00012593
WBGene00012604
WBGene00012628
WBGene00012650
WBGene00012663
WBGene00012682
WBGene00012686
WBGene00012715
WBGene00012728
WBGene00012729
WBGene00012744
WBGene00012753
WBGene00012770
WBGene00012812
WBGene00012883
WBGene00012886
WBGene00012972
WBGene00013071
WBGene00013081
WBGene00013100
WBGene00013208
WBGene00013209
WBGene00013212
WBGene00013219
WBGene00013263
WBGene00013440
WBGene00013499
WBGene00013553
WBGene00013574
WBGene00013636
WBGene00013637
WBGene00013762
WBGene00013766
WBGene00013862
WBGene00013935
WBGene00013937
WBGene00013939
WBGene00013941
WBGene00014009
WBGene00014034
WBGene00014063
WBGene00014090
WBGene00014198
WBGene00014202
WBGene00015011
WBGene00015026
WBGene00015053
WBGene00015075
WBGene00015096
WBGene00015112
WBGene00015113
WBGene00015131
WBGene00015152
WBGene00015189
WBGene00015313
WBGene00015342
WBGene00015389
WBGene00015424
WBGene00015430
WBGene00015458
WBGene00015474
WBGene00015497
WBGene00015515
WBGene00015529
WBGene00015568
WBGene00015593
WBGene00015599
WBGene00015706
WBGene00015929
WBGene00016006
WBGene00016048
WBGene00016069
WBGene00016091
WBGene00016120
WBGene00016133
WBGene00016151
WBGene00016155
WBGene00016172
WBGene00016233
WBGene00016235
WBGene00016295
WBGene00016310
WBGene00016342
WBGene00016349
WBGene00016365
WBGene00016367
WBGene00016368
WBGene00016407
WBGene00016422
WBGene00016451
WBGene00016488
WBGene00016558
WBGene00016607
WBGene00016650
WBGene00016653
WBGene00016677
WBGene00016686
WBGene00016693
WBGene00016738
WBGene00017103
WBGene00017132
WBGene00017163
WBGene00017190
WBGene00017197
WBGene00017203
WBGene00017265
WBGene00017427
WBGene00017460
WBGene00017471
WBGene00017515
WBGene00017546
WBGene00017594
WBGene00017621
WBGene00017678
WBGene00017719
WBGene00017751
WBGene00017832
WBGene00017962
WBGene00017971
WBGene00017999
WBGene00018016
WBGene00018189
WBGene00018193
WBGene00018201
WBGene00018233
WBGene00018258
WBGene00018273
WBGene00018286
WBGene00018362
WBGene00018363
WBGene00018468
WBGene00018542
WBGene00018572
WBGene00018615
WBGene00018624
WBGene00018694
WBGene00018771
WBGene00018786
WBGene00018830
WBGene00018860
WBGene00018865
WBGene00018886
WBGene00018900
WBGene00018964
WBGene00018965
WBGene00019017
WBGene00019029
WBGene00019068
WBGene00019087
WBGene00019106
WBGene00019226
WBGene00019237
WBGene00019247
WBGene00019262
WBGene00019289
WBGene00019391
WBGene00019407
WBGene00019426
WBGene00019432
WBGene00019466
WBGene00019537
WBGene00019579
WBGene00019595
WBGene00019605
WBGene00019738
WBGene00019763
WBGene00019767
WBGene00019830
WBGene00019840
WBGene00019843
WBGene00019908
WBGene00019917
WBGene00019947
WBGene00019979
WBGene00020022
WBGene00020050
WBGene00020082
WBGene00020103
WBGene00020151
WBGene00020155
WBGene00020157
WBGene00020158
WBGene00020185
WBGene00020191
WBGene00020237
WBGene00020242
WBGene00020245
WBGene00020379
WBGene00020392
WBGene00020439
WBGene00020451
WBGene00020550
WBGene00020564
WBGene00020578
WBGene00020579
WBGene00020593
WBGene00020594
WBGene00020596
WBGene00020687
WBGene00020757
WBGene00020758
WBGene00020777
WBGene00020862
WBGene00020881
WBGene00021012
WBGene00021072
WBGene00021088
WBGene00021089
WBGene00021093
WBGene00021114
WBGene00021121
WBGene00021134
WBGene00021156
WBGene00021159
WBGene00021176
WBGene00021227
WBGene00021268
WBGene00021270
WBGene00021274
WBGene00021347
WBGene00021348
WBGene00021359
WBGene00021406
WBGene00021408
WBGene00021415
WBGene00021420
WBGene00021460
WBGene00021582
WBGene00021637
WBGene00021641
WBGene00021648
WBGene00021675
WBGene00022043
WBGene00022046
WBGene00022072
WBGene00022141
WBGene00022256
WBGene00022396
WBGene00022427
WBGene00022440
WBGene00022445
WBGene00022455
WBGene00022462
WBGene00022488
WBGene00022500
WBGene00022522
WBGene00022605
WBGene00022623
WBGene00022664
WBGene00022694
WBGene00022737
WBGene00022791
WBGene00022801
WBGene00022816
WBGene00023067
WBGene00023417
WBGene00023420
WBGene00023490
WBGene00023517
WBGene00044163
WBGene00044283
WBGene00044287
WBGene00044427
WBGene00044457
WBGene00044489
WBGene00044490
WBGene00044491
WBGene00044536
WBGene00044574
WBGene00044643
WBGene00044661
WBGene00044663
WBGene00044696
WBGene00044723
WBGene00044772
WBGene00044792
WBGene00044811
WBGene00045272
WBGene00045337
WBGene00045339
WBGene00045416
WBGene00045458
WBGene00077616
WBGene00077757
WBGene00077769
WBGene00189950
WBGene00194692
WBGene00206464
WBGene00206532
WBGene00219235
WBGene00219236
WBGene00219241
WBGene00235310
WBGene00269387
WBGene00303023
WBGene00303370
WBGene00304812

## Sheet: background
WBGene00000001
WBGene00000002
WBGene00000003
WBGene00000004
WBGene00000005
WBGene00000006
WBGene00000007
WBGene00000008
WBGene00000009
WBGene00000010
WBGene00000015
WBGene00000016
WBGene00000017
WBGene00000018
WBGene00000019
WBGene00000020
WBGene00000022
WBGene00000023
WBGene00000024
WBGene00000029
WBGene00000030
WBGene00000031
WBGene00000033
WBGene00000034
WBGene00000035
WBGene00000036
WBGene00000037
WBGene00000038
WBGene00000039
WBGene00000040
WBGene00000041
WBGene00000042
WBGene00000043
WBGene00000044
WBGene00000045
WBGene00000046
WBGene00000047
WBGene00000048
WBGene00000049
WBGene00000050
WBGene00000051
WBGene00000053
WBGene00000054
WBGene00000055
WBGene00000056
WBGene00000057
WBGene00000058
WBGene00000059
WBGene00000060
WBGene00000061
WBGene00000062
WBGene00000063
WBGene00000064
WBGene00000065
WBGene00000066
WBGene00000067
WBGene00000068
WBGene00000069
WBGene00000070
WBGene00000071
WBGene00000072
WBGene00000073
WBGene00000074
WBGene00000075
WBGene00000079
WBGene00000080
WBGene00000081
WBGene00000082
WBGene00000083
WBGene00000084
WBGene00000085
WBGene00000086
WBGene00000088
WBGene00000089
WBGene00000090
WBGene00000092
WBGene00000093
WBGene00000094
WBGene00000095
WBGene00000096
WBGene00000097
WBGene00000098
WBGene00000099
WBGene00000100
WBGene00000101
WBGene00000102
WBGene00000103
WBGene00000105
WBGene00000106
WBGene00000107
WBGene00000109
WBGene00000110
WBGene00000111
WBGene00000112
WBGene00000113
WBGene00000114
WBGene00000115
WBGene00000116
WBGene00000117
WBGene00000118
WBGene00000120
WBGene00000121
WBGene00000122
WBGene00000123
WBGene00000133
WBGene00000134
WBGene00000135
WBGene00000136
WBGene00000137
WBGene00000138
WBGene00000139
WBGene00000140
WBGene00000142
WBGene00000143
WBGene00000144
WBGene00000145
WBGene00000146
WBGene00000147
WBGene00000148
WBGene00000149
WBGene00000150
WBGene00000151
WBGene00000155
WBGene00000156
WBGene00000157
WBGene00000158
WBGene00000159
WBGene00000160
WBGene00000161
WBGene00000162
WBGene00000163
WBGene00000164
WBGene00000165
WBGene00000166
WBGene00000168
WBGene00000169
WBGene00000170
WBGene00000172
WBGene00000173
WBGene00000174
WBGene00000175
WBGene00000176
WBGene00000177
WBGene00000178
WBGene00000179
WBGene00000180
WBGene00000181
WBGene00000182
WBGene00000183
WBGene00000184
WBGene00000185
WBGene00000186
WBGene00000187
WBGene00000188
WBGene00000189
WBGene00000190
WBGene00000192
WBGene00000193
WBGene00000195
WBGene00000196
WBGene00000197
WBGene00000198
WBGene00000199
WBGene00000200
WBGene00000201
WBGene00000202
WBGene00000203
WBGene00000204
WBGene00000205
WBGene00000206
WBGene00000207
WBGene00000208
WBGene00000209
WBGene00000210
WBGene00000211
WBGene00000212
WBGene00000213
WBGene00000214
WBGene00000215
WBGene00000216
WBGene00000217
WBGene00000218
WBGene00000219
WBGene00000220
WBGene00000221
WBGene00000222
WBGene00000223
WBGene00000224
WBGene00000225
WBGene00000226
WBGene00000227
WBGene00000228
WBGene00000229
WBGene00000230
WBGene00000231
WBGene00000232
WBGene00000233
WBGene00000235
WBGene00000236
WBGene00000237
WBGene00000238
WBGene00000239
WBGene00000240
WBGene00000241
WBGene00000242
WBGene00000244
WBGene00000245
WBGene00000246
WBGene00000247
WBGene00000248
WBGene00000249
WBGene00000250
WBGene00000251
WBGene00000253
WBGene00000254
WBGene00000257
WBGene00000259
WBGene00000262
WBGene00000263
WBGene00000264
WBGene00000265
WBGene00000266
WBGene00000267
WBGene00000268
WBGene00000269
WBGene00000270
WBGene00000271
WBGene00000272
WBGene00000273
WBGene00000274
WBGene00000275
WBGene00000276
WBGene00000277
WBGene00000279
WBGene00000280
WBGene00000281
WBGene00000282
WBGene00000283
WBGene00000284
WBGene00000285
WBGene00000286
WBGene00000287
WBGene00000288
WBGene00000289
WBGene00000292
WBGene00000293
WBGene00000294
WBGene00000295
WBGene00000296
WBGene00000298
WBGene00000301
WBGene00000302
WBGene00000366
WBGene00000367
WBGene00000368
WBGene00000369
WBGene00000370
WBGene00000371
WBGene00000372
WBGene00000373
WBGene00000375
WBGene00000376
WBGene00000377
WBGene00000378
WBGene00000379
WBGene00000380
WBGene00000381
WBGene00000382
WBGene00000383
WBGene00000386
WBGene00000387
WBGene00000388
WBGene00000390
WBGene00000391
WBGene00000392
WBGene00000393
WBGene00000395
WBGene00000396
WBGene00000397
WBGene00000399
WBGene00000401
WBGene00000402
WBGene00000403
WBGene00000405
WBGene00000406
WBGene00000407
WBGene00000408
WBGene00000409
WBGene00000410
WBGene00000411
WBGene00000412
WBGene00000413
WBGene00000414
WBGene00000415
WBGene00000416
WBGene00000417
WBGene00000418
WBGene00000419
WBGene00000420
WBGene00000421
WBGene00000422
WBGene00000423
WBGene00000424
WBGene00000425
WBGene00000426
WBGene00000428
WBGene00000429
WBGene00000431
WBGene00000433
WBGene00000434
WBGene00000435
WBGene00000437
WBGene00000438
WBGene00000439
WBGene00000440
WBGene00000441
WBGene00000442
WBGene00000443
WBGene00000444
WBGene00000445
WBGene00000446
WBGene00000447
WBGene00000448
WBGene00000449
WBGene00000451
WBGene00000452
WBGene00000453
WBGene00000454
WBGene00000455
WBGene00000457
WBGene00000458
WBGene00000459
WBGene00000460
WBGene00000461
WBGene00000462
WBGene00000463
WBGene00000464
WBGene00000465
WBGene00000466
WBGene00000467
WBGene00000469
WBGene00000472
WBGene00000473
WBGene00000474
WBGene00000475
WBGene00000476
WBGene00000477
WBGene00000478
WBGene00000479
WBGene00000480
WBGene00000481
WBGene00000482
WBGene00000484
WBGene00000485
WBGene00000487
WBGene00000488
WBGene00000490
WBGene00000491
WBGene00000492
WBGene00000493
WBGene00000496
WBGene00000497
WBGene00000498
WBGene00000499
WBGene00000500
WBGene00000501
WBGene00000502
WBGene00000503
WBGene00000506
WBGene00000507
WBGene00000508
WBGene00000509
WBGene00000510
WBGene00000511
WBGene00000512
WBGene00000513
WBGene00000514
WBGene00000515
WBGene00000516
WBGene00000517
WBGene00000518
WBGene00000519
WBGene00000520
WBGene00000521
WBGene00000522
WBGene00000523
WBGene00000524
WBGene00000526
WBGene00000527
WBGene00000528
WBGene00000529
WBGene00000530
WBGene00000531
WBGene00000532
WBGene00000533
WBGene00000534
WBGene00000535
WBGene00000536
WBGene00000537
WBGene00000539
WBGene00000540
WBGene00000541
WBGene00000542
WBGene00000543
WBGene00000544
WBGene00000545
WBGene00000546
WBGene00000547
WBGene00000548
WBGene00000549
WBGene00000550
WBGene00000551
WBGene00000552
WBGene00000553
WBGene00000554
WBGene00000556
WBGene00000557
WBGene00000558
WBGene00000560
WBGene00000561
WBGene00000562
WBGene00000563
WBGene00000564
WBGene00000565
WBGene00000566
WBGene00000567
WBGene00000583
WBGene00000584
WBGene00000585
WBGene00000591
WBGene00000592
WBGene00000594
WBGene00000596
WBGene00000597
WBGene00000601
WBGene00000603
WBGene00000606
WBGene00000608
WBGene00000610
WBGene00000611
WBGene00000612
WBGene00000616
WBGene00000617
WBGene00000618
WBGene00000621
WBGene00000622
WBGene00000623
WBGene00000624
WBGene00000625
WBGene00000630
WBGene00000631
WBGene00000633
WBGene00000634
WBGene00000637
WBGene00000638
WBGene00000641
WBGene00000644
WBGene00000645
WBGene00000646
WBGene00000647
WBGene00000650
WBGene00000652
WBGene00000653
WBGene00000655
WBGene00000656
WBGene00000662
WBGene00000664
WBGene00000665
WBGene00000666
WBGene00000671
WBGene00000672
WBGene00000673
WBGene00000674
WBGene00000675
WBGene00000677
WBGene00000678
WBGene00000679
WBGene00000680
WBGene00000681
WBGene00000682
WBGene00000683
WBGene00000685
WBGene00000687
WBGene00000689
WBGene00000691
WBGene00000692
WBGene00000693
WBGene00000694
WBGene00000695
WBGene00000696
WBGene00000698
WBGene00000699
WBGene00000700
WBGene00000701
WBGene00000702
WBGene00000703
WBGene00000704
WBGene00000705
WBGene00000707
WBGene00000710
WBGene00000713
WBGene00000714
WBGene00000715
WBGene00000716
WBGene00000717
WBGene00000718
WBGene00000719
WBGene00000720
WBGene00000722
WBGene00000723
WBGene00000724
WBGene00000725
WBGene00000726
WBGene00000727
WBGene00000728
WBGene00000729
WBGene00000730
WBGene00000732
WBGene00000733
WBGene00000734
WBGene00000735
WBGene00000736
WBGene00000738
WBGene00000739
WBGene00000740
WBGene00000741
WBGene00000742
WBGene00000743
WBGene00000745
WBGene00000746
WBGene00000747
WBGene00000749
WBGene00000750
WBGene00000753
WBGene00000754
WBGene00000757
WBGene00000759
WBGene00000761
WBGene00000762
WBGene00000763
WBGene00000764
WBGene00000765
WBGene00000766
WBGene00000767
WBGene00000768
WBGene00000770
WBGene00000771
WBGene00000772
WBGene00000773
WBGene00000774
WBGene00000775
WBGene00000776
WBGene00000777
WBGene00000778
WBGene00000779
WBGene00000780
WBGene00000781
WBGene00000782
WBGene00000783
WBGene00000784
WBGene00000785
WBGene00000786
WBGene00000787
WBGene00000788
WBGene00000789
WBGene00000792
WBGene00000793
WBGene00000794
WBGene00000795
WBGene00000796
WBGene00000797
WBGene00000798
WBGene00000799
WBGene00000800
WBGene00000802
WBGene00000803
WBGene00000804
WBGene00000812
WBGene00000813
WBGene00000814
WBGene00000815
WBGene00000816
WBGene00000817
WBGene00000818
WBGene00000819
WBGene00000820
WBGene00000822
WBGene00000829
WBGene00000830
WBGene00000831
WBGene00000832
WBGene00000833
WBGene00000834
WBGene00000835
WBGene00000836
WBGene00000837
WBGene00000838
WBGene00000839
WBGene00000840
WBGene00000841
WBGene00000843
WBGene00000845
WBGene00000846
WBGene00000853
WBGene00000854
WBGene00000857
WBGene00000858
WBGene00000862
WBGene00000863
WBGene00000865
WBGene00000866
WBGene00000867
WBGene00000868
WBGene00000869
WBGene00000870
WBGene00000871
WBGene00000872
WBGene00000874
WBGene00000875
WBGene00000876
WBGene00000877
WBGene00000878
WBGene00000879
WBGene00000880
WBGene00000881
WBGene00000882
WBGene00000883
WBGene00000884
WBGene00000885
WBGene00000886
WBGene00000887
WBGene00000888
WBGene00000889
WBGene00000890
WBGene00000891
WBGene00000892
WBGene00000893
WBGene00000894
WBGene00000895
WBGene00000896
WBGene00000897
WBGene00000898
WBGene00000899
WBGene00000900
WBGene00000901
WBGene00000902
WBGene00000903
WBGene00000904
WBGene00000905
WBGene00000906
WBGene00000907
WBGene00000908
WBGene00000910
WBGene00000911
WBGene00000912
WBGene00000913
WBGene00000914
WBGene00000915
WBGene00000917
WBGene00000920
WBGene00000923
WBGene00000928
WBGene00000929
WBGene00000931
WBGene00000932
WBGene00000933
WBGene00000934
WBGene00000935
WBGene00000936
WBGene00000937
WBGene00000938
WBGene00000939
WBGene00000940
WBGene00000941
WBGene00000942
WBGene00000950
WBGene00000951
WBGene00000952
WBGene00000953
WBGene00000955
WBGene00000958
WBGene00000959
WBGene00000960
WBGene00000961
WBGene00000962
WBGene00000963
WBGene00000964
WBGene00000965
WBGene00000966
WBGene00000967
WBGene00000968
WBGene00000969
WBGene00000970
WBGene00000971
WBGene00000972
WBGene00000973
WBGene00000974
WBGene00000975
WBGene00000976
WBGene00000977
WBGene00000978
WBGene00000979
WBGene00000980
WBGene00000981
WBGene00000982
WBGene00000983
WBGene00000984
WBGene00000985
WBGene00000986
WBGene00000987
WBGene00000988
WBGene00000989
WBGene00000990
WBGene00000991
WBGene00000992
WBGene00000993
WBGene00000994
WBGene00000995
WBGene00000996
WBGene00000998
WBGene00001000
WBGene00001001
WBGene00001002
WBGene00001005
WBGene00001006
WBGene00001007
WBGene00001008
WBGene00001016
WBGene00001017
WBGene00001018
WBGene00001019
WBGene00001020
WBGene00001021
WBGene00001022
WBGene00001023
WBGene00001025
WBGene00001026
WBGene00001027
WBGene00001028
WBGene00001029
WBGene00001030
WBGene00001031
WBGene00001032
WBGene00001033
WBGene00001034
WBGene00001035
WBGene00001036
WBGene00001037
WBGene00001038
WBGene00001039
WBGene00001040
WBGene00001041
WBGene00001042
WBGene00001043
WBGene00001044
WBGene00001045
WBGene00001046
WBGene00001047
WBGene00001048
WBGene00001049
WBGene00001050
WBGene00001052
WBGene00001053
WBGene00001054
WBGene00001055
WBGene00001056
WBGene00001057
WBGene00001058
WBGene00001059
WBGene00001060
WBGene00001061
WBGene00001063
WBGene00001064
WBGene00001065
WBGene00001066
WBGene00001067
WBGene00001068
WBGene00001069
WBGene00001070
WBGene00001071
WBGene00001072
WBGene00001073
WBGene00001074
WBGene00001075
WBGene00001076
WBGene00001077
WBGene00001078
WBGene00001079
WBGene00001080
WBGene00001081
WBGene00001082
WBGene00001085
WBGene00001086
WBGene00001087
WBGene00001088
WBGene00001089
WBGene00001090
WBGene00001092
WBGene00001093
WBGene00001094
WBGene00001095
WBGene00001096
WBGene00001099
WBGene00001101
WBGene00001102
WBGene00001104
WBGene00001105
WBGene00001107
WBGene00001108
WBGene00001109
WBGene00001110
WBGene00001112
WBGene00001113
WBGene00001115
WBGene00001116
WBGene00001117
WBGene00001118
WBGene00001119
WBGene00001121
WBGene00001122
WBGene00001123
WBGene00001127
WBGene00001129
WBGene00001130
WBGene00001131
WBGene00001132
WBGene00001133
WBGene00001134
WBGene00001135
WBGene00001136
WBGene00001137
WBGene00001145
WBGene00001147
WBGene00001148
WBGene00001149
WBGene00001150
WBGene00001151
WBGene00001152
WBGene00001153
WBGene00001154
WBGene00001155
WBGene00001156
WBGene00001157
WBGene00001158
WBGene00001159
WBGene00001160
WBGene00001161
WBGene00001162
WBGene00001163
WBGene00001165
WBGene00001166
WBGene00001167
WBGene00001168
WBGene00001169
WBGene00001170
WBGene00001171
WBGene00001172
WBGene00001173
WBGene00001174
WBGene00001175
WBGene00001177
WBGene00001178
WBGene00001179
WBGene00001182
WBGene00001184
WBGene00001185
WBGene00001186
WBGene00001187
WBGene00001188
WBGene00001189
WBGene00001190
WBGene00001193
WBGene00001194
WBGene00001196
WBGene00001202
WBGene00001204
WBGene00001207
WBGene00001208
WBGene00001209
WBGene00001210
WBGene00001211
WBGene00001214
WBGene00001215
WBGene00001224
WBGene00001225
WBGene00001226
WBGene00001227
WBGene00001228
WBGene00001229
WBGene00001230
WBGene00001231
WBGene00001232
WBGene00001233
WBGene00001234
WBGene00001235
WBGene00001236
WBGene00001237
WBGene00001239
WBGene00001240
WBGene00001241
WBGene00001242
WBGene00001243
WBGene00001244
WBGene00001246
WBGene00001247
WBGene00001248
WBGene00001249
WBGene00001250
WBGene00001251
WBGene00001252
WBGene00001253
WBGene00001258
WBGene00001259
WBGene00001262
WBGene00001263
WBGene00001281
WBGene00001284
WBGene00001303
WBGene00001309
WBGene00001320
WBGene00001324
WBGene00001325
WBGene00001328
WBGene00001329
WBGene00001330
WBGene00001331
WBGene00001332
WBGene00001333
WBGene00001334
WBGene00001335
WBGene00001336
WBGene00001337
WBGene00001338
WBGene00001340
WBGene00001345
WBGene00001352
WBGene00001358
WBGene00001362
WBGene00001365
WBGene00001366
WBGene00001368
WBGene00001371
WBGene00001372
WBGene00001373
WBGene00001374
WBGene00001377
WBGene00001385
WBGene00001386
WBGene00001387
WBGene00001388
WBGene00001389
WBGene00001390
WBGene00001391
WBGene00001392
WBGene00001393
WBGene00001394
WBGene00001395
WBGene00001396
WBGene00001397
WBGene00001398
WBGene00001399
WBGene00001400
WBGene00001401
WBGene00001402
WBGene00001403
WBGene00001404
WBGene00001405
WBGene00001406
WBGene00001410
WBGene00001411
WBGene00001412
WBGene00001413
WBGene00001414
WBGene00001423
WBGene00001425
WBGene00001426
WBGene00001427
WBGene00001428
WBGene00001429
WBGene00001430
WBGene00001431
WBGene00001432
WBGene00001433
WBGene00001434
WBGene00001436
WBGene00001437
WBGene00001438
WBGene00001439
WBGene00001440
WBGene00001441
WBGene00001442
WBGene00001443
WBGene00001444
WBGene00001445
WBGene00001446
WBGene00001447
WBGene00001448
WBGene00001449
WBGene00001450
WBGene00001451
WBGene00001452
WBGene00001453
WBGene00001454
WBGene00001455
WBGene00001456
WBGene00001457
WBGene00001458
WBGene00001459
WBGene00001460
WBGene00001461
WBGene00001462
WBGene00001463
WBGene00001464
WBGene00001465
WBGene00001466
WBGene00001468
WBGene00001470
WBGene00001475
WBGene00001476
WBGene00001477
WBGene00001478
WBGene00001479
WBGene00001480
WBGene00001481
WBGene00001482
WBGene00001483
WBGene00001484
WBGene00001485
WBGene00001486
WBGene00001487
WBGene00001488
WBGene00001489
WBGene00001490
WBGene00001491
WBGene00001492
WBGene00001493
WBGene00001494
WBGene00001496
WBGene00001497
WBGene00001498
WBGene00001499
WBGene00001500
WBGene00001501
WBGene00001502
WBGene00001503
WBGene00001505
WBGene00001506
WBGene00001507
WBGene00001508
WBGene00001509
WBGene00001510
WBGene00001511
WBGene00001512
WBGene00001513
WBGene00001514
WBGene00001515
WBGene00001516
WBGene00001517
WBGene00001518
WBGene00001519
WBGene00001520
WBGene00001522
WBGene00001523
WBGene00001526
WBGene00001527
WBGene00001528
WBGene00001530
WBGene00001531
WBGene00001532
WBGene00001533
WBGene00001534
WBGene00001535
WBGene00001536
WBGene00001537
WBGene00001538
WBGene00001539
WBGene00001540
WBGene00001541
WBGene00001542
WBGene00001543
WBGene00001544
WBGene00001545
WBGene00001546
WBGene00001547
WBGene00001548
WBGene00001549
WBGene00001550
WBGene00001551
WBGene00001552
WBGene00001553
WBGene00001554
WBGene00001555
WBGene00001556
WBGene00001557
WBGene00001558
WBGene00001559
WBGene00001560
WBGene00001561
WBGene00001562
WBGene00001563
WBGene00001564
WBGene00001565
WBGene00001566
WBGene00001568
WBGene00001569
WBGene00001570
WBGene00001571
WBGene00001572
WBGene00001574
WBGene00001575
WBGene00001577
WBGene00001578
WBGene00001579
WBGene00001580
WBGene00001581
WBGene00001582
WBGene00001583
WBGene00001584
WBGene00001585
WBGene00001586
WBGene00001587
WBGene00001588
WBGene00001589
WBGene00001590
WBGene00001591
WBGene00001592
WBGene00001593
WBGene00001594
WBGene00001595
WBGene00001596
WBGene00001597
WBGene00001598
WBGene00001599
WBGene00001600
WBGene00001601
WBGene00001602
WBGene00001604
WBGene00001606
WBGene00001607
WBGene00001608
WBGene00001609
WBGene00001612
WBGene00001613
WBGene00001614
WBGene00001615
WBGene00001616
WBGene00001617
WBGene00001618
WBGene00001619
WBGene00001620
WBGene00001621
WBGene00001622
WBGene00001623
WBGene00001624
WBGene00001625
WBGene00001626
WBGene00001627
WBGene00001628
WBGene00001629
WBGene00001630
WBGene00001631
WBGene00001632
WBGene00001633
WBGene00001635
WBGene00001636
WBGene00001637
WBGene00001638
WBGene00001639
WBGene00001643
WBGene00001644
WBGene00001645
WBGene00001646
WBGene00001647
WBGene00001648
WBGene00001649
WBGene00001650
WBGene00001651
WBGene00001653
WBGene00001660
WBGene00001661
WBGene00001662
WBGene00001663
WBGene00001664
WBGene00001665
WBGene00001666
WBGene00001667
WBGene00001668
WBGene00001669
WBGene00001670
WBGene00001671
WBGene00001672
WBGene00001673
WBGene00001674
WBGene00001675
WBGene00001676
WBGene00001677
WBGene00001678
WBGene00001679
WBGene00001680
WBGene00001681
WBGene00001682
WBGene00001683
WBGene00001684
WBGene00001685
WBGene00001686
WBGene00001687
WBGene00001688
WBGene00001689
WBGene00001690
WBGene00001691
WBGene00001692
WBGene00001694
WBGene00001695
WBGene00001698
WBGene00001699
WBGene00001700
WBGene00001701
WBGene00001702
WBGene00001703
WBGene00001705
WBGene00001707
WBGene00001708
WBGene00001709
WBGene00001710
WBGene00001713
WBGene00001714
WBGene00001715
WBGene00001716
WBGene00001717
WBGene00001718
WBGene00001719
WBGene00001721
WBGene00001722
WBGene00001723
WBGene00001724
WBGene00001725
WBGene00001726
WBGene00001727
WBGene00001729
WBGene00001730
WBGene00001733
WBGene00001737
WBGene00001740
WBGene00001743
WBGene00001744
WBGene00001745
WBGene00001746
WBGene00001747
WBGene00001748
WBGene00001749
WBGene00001750
WBGene00001751
WBGene00001752
WBGene00001753
WBGene00001754
WBGene00001755
WBGene00001756
WBGene00001757
WBGene00001758
WBGene00001759
WBGene00001760
WBGene00001761
WBGene00001762
WBGene00001763
WBGene00001764
WBGene00001765
WBGene00001766
WBGene00001767
WBGene00001768
WBGene00001769
WBGene00001770
WBGene00001771
WBGene00001772
WBGene00001773
WBGene00001774
WBGene00001775
WBGene00001776
WBGene00001777
WBGene00001778
WBGene00001779
WBGene00001780
WBGene00001781
WBGene00001782
WBGene00001783
WBGene00001784
WBGene00001785
WBGene00001786
WBGene00001787
WBGene00001788
WBGene00001789
WBGene00001790
WBGene00001791
WBGene00001792
WBGene00001793
WBGene00001794
WBGene00001795
WBGene00001796
WBGene00001803
WBGene00001804
WBGene00001805
WBGene00001806
WBGene00001808
WBGene00001811
WBGene00001812
WBGene00001813
WBGene00001814
WBGene00001815
WBGene00001816
WBGene00001817
WBGene00001819
WBGene00001820
WBGene00001821
WBGene00001823
WBGene00001824
WBGene00001827
WBGene00001828
WBGene00001829
WBGene00001830
WBGene00001831
WBGene00001832
WBGene00001833
WBGene00001834
WBGene00001835
WBGene00001836
WBGene00001837
WBGene00001838
WBGene00001839
WBGene00001840
WBGene00001841
WBGene00001842
WBGene00001843
WBGene00001844
WBGene00001851
WBGene00001852
WBGene00001853
WBGene00001854
WBGene00001855
WBGene00001856
WBGene00001858
WBGene00001859
WBGene00001860
WBGene00001862
WBGene00001863
WBGene00001864
WBGene00001865
WBGene00001867
WBGene00001869
WBGene00001872
WBGene00001874
WBGene00001876
WBGene00001877
WBGene00001878
WBGene00001879
WBGene00001880
WBGene00001881
WBGene00001883
WBGene00001884
WBGene00001885
WBGene00001887
WBGene00001888
WBGene00001889
WBGene00001891
WBGene00001892
WBGene00001893
WBGene00001895
WBGene00001898
WBGene00001899
WBGene00001900
WBGene00001901
WBGene00001902
WBGene00001906
WBGene00001909
WBGene00001910
WBGene00001911
WBGene00001912
WBGene00001915
WBGene00001916
WBGene00001917
WBGene00001918
WBGene00001921
WBGene00001922
WBGene00001923
WBGene00001924
WBGene00001925
WBGene00001926
WBGene00001927
WBGene00001932
WBGene00001933
WBGene00001934
WBGene00001935
WBGene00001940
WBGene00001945
WBGene00001946
WBGene00001947
WBGene00001948
WBGene00001949
WBGene00001950
WBGene00001951
WBGene00001952
WBGene00001953
WBGene00001954
WBGene00001955
WBGene00001957
WBGene00001958
WBGene00001960
WBGene00001961
WBGene00001962
WBGene00001971
WBGene00001972
WBGene00001973
WBGene00001974
WBGene00001975
WBGene00001976
WBGene00001977
WBGene00001978
WBGene00001979
WBGene00001980
WBGene00001983
WBGene00001984
WBGene00001985
WBGene00001986
WBGene00001987
WBGene00001988
WBGene00001989
WBGene00001990
WBGene00001991
WBGene00001992
WBGene00001993
WBGene00001994
WBGene00001995
WBGene00001996
WBGene00001997
WBGene00001998
WBGene00001999
WBGene00002000
WBGene00002001
WBGene00002002
WBGene00002003
WBGene00002004
WBGene00002005
WBGene00002007
WBGene00002008
WBGene00002010
WBGene00002011
WBGene00002012
WBGene00002013
WBGene00002015
WBGene00002016
WBGene00002017
WBGene00002018
WBGene00002019
WBGene00002020
WBGene00002021
WBGene00002023
WBGene00002024
WBGene00002025
WBGene00002026
WBGene00002027
WBGene00002028
WBGene00002029
WBGene00002030
WBGene00002031
WBGene00002032
WBGene00002033
WBGene00002034
WBGene00002035
WBGene00002036
WBGene00002037
WBGene00002038
WBGene00002039
WBGene00002040
WBGene00002041
WBGene00002042
WBGene00002043
WBGene00002044
WBGene00002045
WBGene00002046
WBGene00002047
WBGene00002048
WBGene00002050
WBGene00002051
WBGene00002052
WBGene00002053
WBGene00002054
WBGene00002055
WBGene00002056
WBGene00002057
WBGene00002058
WBGene00002059
WBGene00002060
WBGene00002061
WBGene00002062
WBGene00002063
WBGene00002064
WBGene00002065
WBGene00002066
WBGene00002067
WBGene00002068
WBGene00002069
WBGene00002070
WBGene00002071
WBGene00002072
WBGene00002073
WBGene00002074
WBGene00002075
WBGene00002076
WBGene00002077
WBGene00002078
WBGene00002079
WBGene00002080
WBGene00002081
WBGene00002083
WBGene00002084
WBGene00002086
WBGene00002087
WBGene00002088
WBGene00002089
WBGene00002093
WBGene00002094
WBGene00002097
WBGene00002100
WBGene00002101
WBGene00002103
WBGene00002105
WBGene00002107
WBGene00002108
WBGene00002109
WBGene00002110
WBGene00002111
WBGene00002112
WBGene00002113
WBGene00002118
WBGene00002123
WBGene00002124
WBGene00002125
WBGene00002127
WBGene00002128
WBGene00002129
WBGene00002132
WBGene00002133
WBGene00002134
WBGene00002135
WBGene00002136
WBGene00002137
WBGene00002138
WBGene00002139
WBGene00002140
WBGene00002141
WBGene00002142
WBGene00002143
WBGene00002144
WBGene00002146
WBGene00002147
WBGene00002148
WBGene00002149
WBGene00002150
WBGene00002151
WBGene00002152
WBGene00002153
WBGene00002162
WBGene00002163
WBGene00002169
WBGene00002173
WBGene00002174
WBGene00002175
WBGene00002176
WBGene00002177
WBGene00002178
WBGene00002179
WBGene00002180
WBGene00002181
WBGene00002182
WBGene00002183
WBGene00002184
WBGene00002185
WBGene00002187
WBGene00002188
WBGene00002189
WBGene00002190
WBGene00002191
WBGene00002192
WBGene00002195
WBGene00002196
WBGene00002198
WBGene00002199
WBGene00002200
WBGene00002201
WBGene00002202
WBGene00002203
WBGene00002205
WBGene00002207
WBGene00002210
WBGene00002211
WBGene00002213
WBGene00002214
WBGene00002215
WBGene00002216
WBGene00002217
WBGene00002218
WBGene00002219
WBGene00002220
WBGene00002222
WBGene00002223
WBGene00002224
WBGene00002225
WBGene00002226
WBGene00002227
WBGene00002228
WBGene00002229
WBGene00002230
WBGene00002231
WBGene00002232
WBGene00002233
WBGene00002234
WBGene00002235
WBGene00002238
WBGene00002239
WBGene00002240
WBGene00002241
WBGene00002242
WBGene00002243
WBGene00002244
WBGene00002245
WBGene00002246
WBGene00002247
WBGene00002248
WBGene00002249
WBGene00002250
WBGene00002251
WBGene00002252
WBGene00002253
WBGene00002254
WBGene00002255
WBGene00002256
WBGene00002257
WBGene00002258
WBGene00002259
WBGene00002260
WBGene00002261
WBGene00002262
WBGene00002263
WBGene00002264
WBGene00002265
WBGene00002266
WBGene00002267
WBGene00002268
WBGene00002269
WBGene00002270
WBGene00002271
WBGene00002272
WBGene00002273
WBGene00002274
WBGene00002275
WBGene00002276
WBGene00002278
WBGene00002280
WBGene00002282
WBGene00002295
WBGene00002297
WBGene00002299
WBGene00002324
WBGene00002335
WBGene00002344
WBGene00002348
WBGene00002363
WBGene00002368
WBGene00002393
WBGene00002497
WBGene00002583
WBGene00002601
WBGene00002632
WBGene00002637
WBGene00002694
WBGene00002696
WBGene00002717
WBGene00002783
WBGene00002804
WBGene00002827
WBGene00002845
WBGene00002850
WBGene00002855
WBGene00002879
WBGene00002881
WBGene00002889
WBGene00002891
WBGene00002915
WBGene00002957
WBGene00002974
WBGene00002975
WBGene00002976
WBGene00002977
WBGene00002978
WBGene00002979
WBGene00002980
WBGene00002981
WBGene00002982
WBGene00002983
WBGene00002985
WBGene00002986
WBGene00002987
WBGene00002988
WBGene00002989
WBGene00002990
WBGene00002991
WBGene00002992
WBGene00002994
WBGene00002996
WBGene00002997
WBGene00002998
WBGene00002999
WBGene00003000
WBGene00003001
WBGene00003002
WBGene00003003
WBGene00003006
WBGene00003007
WBGene00003008
WBGene00003009
WBGene00003010
WBGene00003011
WBGene00003012
WBGene00003014
WBGene00003015
WBGene00003017
WBGene00003018
WBGene00003019
WBGene00003020
WBGene00003021
WBGene00003022
WBGene00003024
WBGene00003025
WBGene00003026
WBGene00003029
WBGene00003030
WBGene00003031
WBGene00003033
WBGene00003034
WBGene00003035
WBGene00003036
WBGene00003037
WBGene00003038
WBGene00003040
WBGene00003041
WBGene00003043
WBGene00003044
WBGene00003045
WBGene00003046
WBGene00003047
WBGene00003048
WBGene00003052
WBGene00003053
WBGene00003055
WBGene00003056
WBGene00003057
WBGene00003058
WBGene00003059
WBGene00003060
WBGene00003061
WBGene00003062
WBGene00003063
WBGene00003064
WBGene00003065
WBGene00003066
WBGene00003068
WBGene00003071
WBGene00003072
WBGene00003073
WBGene00003074
WBGene00003075
WBGene00003076
WBGene00003077
WBGene00003078
WBGene00003079
WBGene00003080
WBGene00003081
WBGene00003082
WBGene00003083
WBGene00003084
WBGene00003085
WBGene00003086
WBGene00003087
WBGene00003089
WBGene00003090
WBGene00003091
WBGene00003092
WBGene00003093
WBGene00003094
WBGene00003095
WBGene00003096
WBGene00003097
WBGene00003099
WBGene00003100
WBGene00003102
WBGene00003104
WBGene00003106
WBGene00003107
WBGene00003111
WBGene00003112
WBGene00003114
WBGene00003119
WBGene00003123
WBGene00003124
WBGene00003129
WBGene00003130
WBGene00003132
WBGene00003133
WBGene00003134
WBGene00003136
WBGene00003142
WBGene00003143
WBGene00003144
WBGene00003148
WBGene00003149
WBGene00003150
WBGene00003151
WBGene00003153
WBGene00003154
WBGene00003155
WBGene00003156
WBGene00003157
WBGene00003158
WBGene00003159
WBGene00003160
WBGene00003161
WBGene00003162
WBGene00003163
WBGene00003164
WBGene00003165
WBGene00003166
WBGene00003167
WBGene00003168
WBGene00003169
WBGene00003170
WBGene00003171
WBGene00003172
WBGene00003173
WBGene00003174
WBGene00003175
WBGene00003176
WBGene00003177
WBGene00003178
WBGene00003179
WBGene00003181
WBGene00003182
WBGene00003183
WBGene00003184
WBGene00003185
WBGene00003186
WBGene00003196
WBGene00003209
WBGene00003210
WBGene00003214
WBGene00003216
WBGene00003218
WBGene00003219
WBGene00003220
WBGene00003221
WBGene00003222
WBGene00003224
WBGene00003225
WBGene00003228
WBGene00003229
WBGene00003230
WBGene00003231
WBGene00003232
WBGene00003233
WBGene00003234
WBGene00003235
WBGene00003236
WBGene00003237
WBGene00003238
WBGene00003239
WBGene00003241
WBGene00003242
WBGene00003243
WBGene00003245
WBGene00003246
WBGene00003247
WBGene00003248
WBGene00003249
WBGene00003252
WBGene00003253
WBGene00003254
WBGene00003258
WBGene00003367
WBGene00003368
WBGene00003369
WBGene00003370
WBGene00003371
WBGene00003372
WBGene00003373
WBGene00003374
WBGene00003375
WBGene00003376
WBGene00003377
WBGene00003378
WBGene00003380
WBGene00003384
WBGene00003385
WBGene00003386
WBGene00003387
WBGene00003388
WBGene00003389
WBGene00003390
WBGene00003391
WBGene00003392
WBGene00003393
WBGene00003394
WBGene00003395
WBGene00003396
WBGene00003397
WBGene00003400
WBGene00003401
WBGene00003402
WBGene00003403
WBGene00003404
WBGene00003405
WBGene00003406
WBGene00003407
WBGene00003408
WBGene00003409
WBGene00003410
WBGene00003411
WBGene00003412
WBGene00003413
WBGene00003414
WBGene00003415
WBGene00003417
WBGene00003418
WBGene00003421
WBGene00003422
WBGene00003423
WBGene00003429
WBGene00003431
WBGene00003471
WBGene00003472
WBGene00003473
WBGene00003474
WBGene00003475
WBGene00003476
WBGene00003477
WBGene00003478
WBGene00003479
WBGene00003480
WBGene00003482
WBGene00003485
WBGene00003495
WBGene00003497
WBGene00003499
WBGene00003504
WBGene00003507
WBGene00003508
WBGene00003509
WBGene00003510
WBGene00003511
WBGene00003514
WBGene00003515
WBGene00003516
WBGene00003517
WBGene00003518
WBGene00003519
WBGene00003520
WBGene00003522
WBGene00003523
WBGene00003524
WBGene00003525
WBGene00003526
WBGene00003527
WBGene00003528
WBGene00003529
WBGene00003530
WBGene00003531
WBGene00003532
WBGene00003533
WBGene00003534
WBGene00003542
WBGene00003544
WBGene00003546
WBGene00003547
WBGene00003548
WBGene00003549
WBGene00003550
WBGene00003551
WBGene00003552
WBGene00003553
WBGene00003554
WBGene00003555
WBGene00003558
WBGene00003559
WBGene00003561
WBGene00003562
WBGene00003563
WBGene00003564
WBGene00003565
WBGene00003566
WBGene00003567
WBGene00003568
WBGene00003569
WBGene00003570
WBGene00003571
[truncated: 13,018 more rows]

## Sheet: results_with_stats
Category	Term	Counts	ListSize	PopHit	Pop Size	FDR
Mutants	down by cec-4 mutant	130	673	669	15003	9.30248e-45
Mutants	UP by lin-35 mutant (Latorre)	96	673	496	15003	6.70796e-32
Mutants	Down glp-1 mutant	145	673	1209	15003	4.4816e-26
Mutants	UP lin-35 mutant(n745, NULL) L1	129	673	1089	15003	2.53931e-22
Mutants	UP lin-35 mutant( n745, NULL) L4	131	673	1167	15003	1.19071e-20
Mutants	down by met-2 set-25 mutant L1	81	673	539	15003	2.30329e-19
Mutants	Down glp-1 (e2141ts) L3	137	673	1318	15003	8.66003e-19
Mutants	UP by lin-35(n745), starved L1	87	673	651	15003	1.11808e-17
Mutants	UP lin-35 num emb	123	673	1151	15003	1.26179e-17
Mutants	UP daf-19 mutant, Phirke	55	673	311	15003	7.56977e-16
TF Targets	Putative E2F-targets	64	673	418	15003	1.65777e-15
Mutants	UP by lin-35 mutant (Grishok)	69	673	482	15003	2.53158e-15
Mutants	down by glp-1 mutant (Boyd)	162	673	1953	15003	2.26103e-13
Mutants	down by ceh-23 mutant	98	673	930	15003	2.55296e-13
Mutants	UP by aak-2 mutant (Burkewitz)	64	673	472	15003	4.8275e-13
Mutants	down by gei-8(ok1671) homozygous mutant	76	673	634	15003	7.2352e-13
Mutants	down by drh-3 (ne4253) mutant	51	673	322	15003	8.35336e-13
Mutants	UP by lin-35 mutant (Petrella)	67	673	523	15003	1.2989e-12
Mutants	UP by crtc-1 mutant	67	673	523	15003	1.2989e-12
Mutants	UP by lin-45 mutant (Burton)	70	673	569	15003	2.10989e-12
Mutants	Up in lin-45 mutant embryos	70	673	569	15003	2.10989e-12
TF Targets	Bound by DREAM (DP, Retinoblastoma [Rb]-like, E2F, and MuvB) complex (L3)	64	673	509	15003	1.1244e-11
Mutants	UP by crtc-1 and aak-2 mutant (Burkewitz)	73	673	667	15003	1.72138e-10
Mutants	UP nhr-66 null	16	673	45	15003	2.74143e-08
TF Targets	Targets of the human and C. elegans pocket proteins	22	673	92	15003	2.74143e-08
TF Targets	Rb/E2F (dpl-1, efl-1, lin-35) targets, ubiquitous	122	673	1567	15003	5.51558e-08
Mutants	UP Y56A3A.19 RNAi ETC complex I	68	673	683	15003	5.57758e-08
Mutants	Down in F3 set-9;set-26	83	673	927	15003	9.74367e-08
Mutants	Down specific ints-5	55	673	519	15003	3.13588e-07
Mutants	down by ets-4 RNAi (Habacher)	72	673	792	15003	7.10902e-07
TF Targets	Commonly regulated by NHR-49 and NHR-66	9	673	13	15003	7.18474e-07
Mutants	UP xpa-1 mutant	63	673	669	15003	1.74348e-06
TF Targets	lin-54 targets	110	673	1462	15003	2.28907e-06
TF Targets	gld-1 iPAR-CLIP targets	46	673	423	15003	2.63974e-06
Mutants	UP by kin-1 mutant	51	673	501	15003	3.63204e-06
Mutants	UP by ceh-23 mutant	37	673	310	15003	6.19983e-06
Mutants	Down gld-1 mutant, total RNA	55	673	584	15003	1.26753e-05
Mutants	UP by ets-4 (uz1) mutant	32	673	256	15003	1.7015e-05
Mutants	UP by ahr-1 (ia03) mutant	26	673	181	15003	1.84734e-05
TF Targets	gld-1 associated	67	673	786	15003	1.97619e-05
Mutants	down by elo-5 mutant under C13ISO	83	673	1066	15003	2.98177e-05
Mutants	Deregulated L4 ogt-1(ok430)	84	673	1098	15003	4.97369e-05
Mutants	UP lin-14 (n179ts) mutant	14	673	59	15003	4.97369e-05
Mutants	Up in F1 set-9;set-26	95	673	1302	15003	6.70043e-05
Mutants	Down gld-1 mutant, polysomal	40	673	390	15003	7.15315e-05
TF Targets	interacting proteins with cey-4	20	673	124	15003	7.5482e-05
TF Targets	Bound by DREAM (DP, Retinoblastoma [Rb]-like, E2F, and MuvB) complex (Embryo)	41	673	410	15003	9.38712e-05
Mutants	down by tdp-1(ok803) mutant	51	673	565	15003	9.56455e-05
Mutants	Down miR-243 mutant	112	673	1627	15003	9.68372e-05
Mutants	UP in lin-35 & down in zfp-1	13	673	55	15003	0.000120212
Mutants	UP by crh-1 mutant (Xiao)	73	673	938	15003	0.000127176
Mutants	UP by nhr-62 mutant under eat-2 mutant	33	673	302	15003	0.000150948
Mutants	Down glp-4 vs. wt L3	18	673	108	15003	0.000150948
Mutants	down by met-2 mutant (eemb)	61	673	741	15003	0.000155368
TF Targets	dcr-1 targets (Rybak-Wolf)	95	673	1336	15003	0.000157926
Mutants	UP by htz-1 mutant (Latorre)	48	673	531	15003	0.000161242
Mutants	Down Day1 wdr-5 mutant vs. wt Transgenerational	46	673	500	15003	0.00016257
Mutants	Down lin-15b mutant	56	673	662	15003	0.000170121
Mutants	down by osm-9 (King)	67	673	850	15003	0.000193424
Mutants	down by lem-2(tm1582) mutant and emr-1 RNAi	85	673	1168	15003	0.000211367
TF Targets	interacting proteins with cey-1	17	673	102	15003	0.000256607
TF Targets	fog-2 associated	49	673	559	15003	0.000261303
Mutants	UP nuo-5 RNAi, ETC complex I	42	673	459	15003	0.000450235
Mutants	UP nhr-49 null	9	673	28	15003	0.000461355
TF Targets	GLD-1 and CGH-1 Co-regulated genes	16	673	96	15003	0.000471524
Mutants	UP by smgl-2 depletion	43	673	478	15003	0.000504515
Mutants	genes with differential H3K4me3 level in F1 set-9 set-26	150	673	2434	15003	0.000514834
Mutants	UP by wrn-1 mutant	50	673	594	15003	0.00055601
TF Targets	Reduce small RNAs reads by adr-1;adr-2 mutant	116	673	1784	15003	0.000607268
Mutants	down by elt-2 RNAi under Hypoxia	52	673	641	15003	0.000959775
Mutants	UP by smgl-1 depletion	97	673	1450	15003	0.00109335
Mutants	Up in daf-19 in 3-fold embryo	13	673	70	15003	0.00109335
Mutants	Down glp-4 vs. wt L4	47	673	566	15003	0.00130388
Mutants	UP glp-1 mutant	72	673	1001	15003	0.00137517
Mutants	UP by pdf-1 mutant	16	673	107	15003	0.00148959
Mutants	Activated by glp-1 mutant (Germ cell absence)	82	673	1186	15003	0.00148959
Mutants	Down gld-1 mutant	32	673	332	15003	0.00165157
Mutants	Down in daf-2 (Senchuk)	16	673	109	15003	0.0017788
Mutants	Down glp-4 vs. wt Adult	139	673	2285	15003	0.00179991
Mutants	down by lin-22 mutant (sp5)	25	673	230	15003	0.00179991
TF Targets	NHR-23 L3 targets (Araya)	18	673	136	15003	0.00205654
Mutants	Up by dop-1	34	673	369	15003	0.00213422
Mutants	UP in alg-1 mutant	20	673	164	15003	0.00229378
Mutants	Down mex-3;skn-1 RNAi mutant 186min	44	673	534	15003	0.0023879
Mutants	Down in set-26; glp-1 vs glp-1	55	673	724	15003	0.00259429
Mutants	down by crh-1 mutant (Xiao)	56	673	742	15003	0.00261549
Mutants	down by csr-1 RNAi (Campbell)	19	673	153	15003	0.00264478
Mutants	UP by P-granule RNAi (pgl-1, pgl-3, glh-1 and glh-4)	19	673	153	15003	0.00264478
Mutants	UP by ham-3 RNAi	23	673	209	15003	0.00272442
Mutants	UP C34B2.8 RNAi ETC complex I	52	673	675	15003	0.00272442
Mutants	Up by ham-3 (RNAi)	23	673	210	15003	0.00283202
Mutants	down by daf-2;rsks-1 mutant	69	673	978	15003	0.00283202
Mutants	Down lin-35 null emb	48	673	610	15003	0.00299735
Mutants	Down in alg-1(gk214)	38	673	443	15003	0.00299735
TF Targets	ego-1 putative targets, L4 and adult	38	673	445	15003	0.0032167
TF Targets	Reduce small RNAs reads by adr-2 mutant	72	673	1039	15003	0.0032167
Mutants	Down nhr-23 RNAi	25	673	242	15003	0.0032167
Mutants	UP by aak-2 overexpressed	36	673	413	15003	0.0032167
Mutants	down by dpy27 RNAi L1	14	673	95	15003	0.00420272
Mutants	UP by tdp-1(ok803) mutant	59	673	814	15003	0.00420272
Mutants	Down nth-1;xbp-1 mutant	46	673	587	15003	0.00422001
Mutants	UP by rege-1 RNAi (Habacher)	31	673	341	15003	0.00453235
Mutants	elt-2 regulated (Block)	20	673	176	15003	0.00462508
TF Targets	BLMP-1 L1 targets (Araya)	10	673	51	15003	0.00504419
Mutants	up at 24h NaCl and dpy-7	58	673	804	15003	0.00511094
Mutants	UP by daf-12 mutant (Delaney)	66	673	950	15003	0.00528757
Mutants	alg-1 candidates	162	673	2822	15003	0.00540895
Mutants	Up in pals-22	32	673	365	15003	0.0062874
Mutants	down by wdr-23 mutant	14	673	100	15003	0.00633674
Mutants	Down gas-1 RNAi, ETC complex I	36	673	431	15003	0.00633674
Mutants	Down pie-1 mutant 83 min after 4 cell stage	45	673	584	15003	0.00644051
Mutants	down by mir-58, mir-80, mir-81, mir-82 mutant	57	673	796	15003	0.00649089
TF Targets	oma-1 RNP-associated proteins	24	673	242	15003	0.00680472
Mutants	Down in F1 morc-1	33	673	386	15003	0.0073832
Mutants	UP by aak-2 overexpressed and rsks-1 mutant	52	673	714	15003	0.00792953
Mutants	UTR3 enriched and down in alg-3, alg-4 double mutant dependent 26G-RNA targets	15	673	116	15003	0.00794156
TF Targets	Up in wt vs elt-2(-);elt-7(-) larvae	69	673	1025	15003	0.00820011
Mutants	down by gld-2 RNAi	41	673	526	15003	0.00897233
Mutants	down by elt-2 RNAi under Normoxia	37	673	459	15003	0.00927038
Mutants	Down by set-26	34	673	411	15003	0.0100784
Mutants	UP mep-1 RNAi	24	673	251	15003	0.0105014
Mutants	down by skn-1 under daf-2 mutant	31	673	363	15003	0.0105917
Mutants	UP L4 hpl-2;hpl-1 and his-24 vs. wildtype	27	673	299	15003	0.0107399
Mutants	Up in elli-1	28	673	315	15003	0.0107399
Mutants	Down rrf-3 and eri-1 mutant	15	673	122	15003	0.0120725
Mutants	Down cgh-1 mutant	15	673	122	15003	0.0120725
Mutants	Down daf-7 mutant	57	673	822	15003	0.0122042
Mutants	UP by ife-1 mutant polysome	45	673	607	15003	0.0122042
Mutants	UP by sek-1 mutant (Wu)	54	673	768	15003	0.0122042
Mutants	Up at 3h, 24h, and dpy-7	20	673	196	15003	0.0136896
Mutants	UP pie-1 mutant 23 min after 4 cell stage	35	673	438	15003	0.0138533
Mutants	down by jmjd-5 mutant (Amendola)	9	673	49	15003	0.0141328
Mutants	down by gld-2 RNAi (Nousch)	73	673	1132	15003	0.0158064
Mutants	UP by egl-9;vhl-1 mutant (Albores)	38	673	494	15003	0.0160478
Mutants	UP by smg-2 depletion	70	673	1077	15003	0.0162225
Mutants	Down in daf-2 (Gao)	16	673	141	15003	0.0164112
TF Targets	LIN-54 targets and in human DRM	10	673	62	15003	0.0164742
Mutants	UP by puf-8 mutant on fbf-1;lip-1	23	673	249	15003	0.0187591
Mutants	down by set-25 mutant (eemb)	48	673	679	15003	0.0199722
Mutants	down by daf-2:rsks-1 mutant	23	673	251	15003	0.0204118
Mutants	UP by dpy-21 mutant (Delaney)	62	673	938	15003	0.0204118
Mutants	UP hpl-1 KO	36	673	470	15003	0.0220251
TF Targets	mir-58 targets	14	673	118	15003	0.0227833
Mutants	down by sir-2.1(O/E)	33	673	420	15003	0.0230994
Mutants	UP by wdr-23 mutant	100	673	1679	15003	0.0233139
Mutants	down by lin-28 RNAi	13	673	105	15003	0.0237612
Mutants	down efl-1 mutant vs. N2	16	673	148	15003	0.0244653
Mutants	UP gas-1 RNAi, ETC complex I	36	673	475	15003	0.0251215
Mutants	down by mex-5 RNAi	23	673	257	15003	0.0257206
Mutants	UP alg-1 mutant (gk214)	39	673	529	15003	0.0258728
Mutants	UP D2030.4 RNAi ETC complex I	80	673	1295	15003	0.0259714
Mutants	down by daf-12 mutant (Delaney)	69	673	1085	15003	0.0266808
Mutants	Down in F1 set-9;set-26	92	673	1532	15003	0.026968
TF Targets	Up in wt vs elt-2(-) larvae	66	673	1031	15003	0.0282461
Mutants	UP by hyl-2 mutant	32	673	411	15003	0.0289315
TF Targets	HLH-11 targets	24	673	278	15003	0.0305118
Mutants	Up in hlh-25	35	673	465	15003	0.0305118
Mutants	UP by hlh-25 mutant	34	673	448	15003	0.0308137
Mutants	Down nth-1 mutant	37	673	501	15003	0.0308979
TF Targets	DPL-1 YA targets (Araya)	16	673	153	15003	0.0308979
Mutants	UP by hbl-1 overexpression	6	673	24	15003	0.031087
Mutants	down by csr-1 hypomorphic mutant	27	673	329	15003	0.031087
Mutants	up at 3h NaCl and dpy-7	22	673	248	15003	0.0328715
Mutants	Down pie-1 mutant 143 min after 4 cell stage	64	673	1004	15003	0.0339618
Mutants	Up in hyl-2 mutants	33	673	435	15003	0.0343513
Mutants	UP by plep-1 mutant (young adult hermaphrodites)	32	673	419	15003	0.0358596
Mutants	UP lin-15b and lin-35 mutant	22	673	251	15003	0.0367796
TF Targets	Down in elt-2(-) larvae vs elt-2(-);elt-7(-) larvae	41	673	580	15003	0.0367796
Mutants	UP his-24 KO	21	673	236	15003	0.0385088
Mutants	UP spr-5 mutant (sprf26 vs. N2)	56	673	861	15003	0.0398916
Mutants	Down in alg-2(ok304)	28	673	354	15003	0.0399426
Mutants	Up in lin-61	27	673	337	15003	0.0399426
Mutants	Down eri-1 mutant	23	673	270	15003	0.0399426
Mutants	UP in homozygous vs. heterozygous kle-2 mutant	21	673	238	15003	0.0410465
Mutants	down by prp-8:prp-6:prp-31 RNAi on smg-1 mutant	13	673	115	15003	0.0418112
Mutants	down by cdk-8 mutant	32	673	426	15003	0.0429121
Mutants	Down by prp-8, prp-31, prp-6 (RNAi) in smg-1 mutant	13	673	116	15003	0.0442862
Mutants	UP by elo-5 mutant under C13ISO	79	673	1313	15003	0.0457025
TF Targets	LIN-54 targets and in fly DRM	26	673	325	15003	0.0466499
Mutants	Down ash-2 RNAi L3	16	673	162	15003	0.0466499
TF Targets	DPL-1 L1 targets (Araya)	21	673	242	15003	0.0473106
Mutants	UP by eat-2 mutant (Calvert)	11	673	89	15003	0.0473617
Mutants	UP by dpy-21(e428) mutant, L3 (Lau)	50	673	759	15003	0.0473617
Mutants	down by jmjd-3.1 expressed	153	673	2819	15003	0.0473617
Mutants	Down by jmjd-3.1 overexpression	153	673	2819	15003	0.0473617
Mutants	Down DBL-1 ++ vs. SMA-6 -	36	673	502	15003	0.0473617
Mutants	UP in lin-35 mutant and down in lin-35;mes-4	8	673	50	15003	0.0473617
Mutants	down by hcf-1 mutant	32	673	431	15003	0.0473617
TF Targets	Low-complexity elt-2 targets	112	673	1979	15003	0.0480969
Mutants	UP let-418 RNAi	40	673	576	15003	0.0486191
TF Targets	daf-16 targets (Kumar)	50	673	763	15003	0.0502672
Mutants	UP mev-1 RNAi, ETC complex I	35	673	487	15003	0.0502672
Mutants	Down xpa-1 mutant	52	673	802	15003	0.0515811
Mutants	Down in emb-4(hc60)	11	673	91	15003	0.0520207
Mutants	UP nduf-6 RNAi, ETC complex I	29	673	383	15003	0.0533727
Mutants	Down daf-8 mutant	38	673	544	15003	0.0533727
Mutants	UP by ife-1 mutant non-polysome	40	673	581	15003	0.0537877
Mutants	Down xbp-1 mutant on daf-2(e1370)	14	673	136	15003	0.0551154
Mutants	Down in atfs-1(et18)	12	673	107	15003	0.0573579
TF Targets	gei-11 L4 targets	13	673	122	15003	0.0580021
Mutants	Down in clk-1	6	673	29	15003	0.0580021
Mutants	Down transgenic myo-4::his-SUMO-1	29	673	387	15003	0.0590054
Mutants	down by aak-2 overexpressed and daf-2 mutant	45	673	679	15003	0.0598567
Mutants	UP by tax-4 RNAi	12	673	108	15003	0.0598567
Mutants	UP spr-5 mutant (sprf1 vs. N2)	50	673	774	15003	0.0608708
Mutants	Down age-1;fer-15 vs. fer-15	7	673	41	15003	0.0611828
Mutants	UP crh-1 null	35	673	497	15003	0.062436
Mutants	UP nth-1 mutant	32	673	443	15003	0.062436
TF Targets	npr-1 associated by eQTL	19	673	219	15003	0.0634246
Mutants	Down nob-1 RNAi in mex-3 mutant Strain	26	673	338	15003	0.0636093
Mutants	down by rhy-1 mutant (Albores)	28	673	373	15003	0.0636093
TF Targets	Targets of the DBL-1 pathway	6	673	30	15003	0.0636093
Mutants	Down pie-1 mutant 101 min after 4 cell stage	56	673	893	15003	0.0648098
Mutants	down by daf-12 mutant	17	673	188	15003	0.0663886
Mutants	down by ife-1 mutant non-polysome	52	673	818	15003	0.0663886
Mutants	DKF-2 induced	9	673	68	15003	0.0673619
Mutants	Down lin-35 mutant( n745, NULL) L4	40	673	594	15003	0.068501
TF Targets	SUP-26::FLAG CLIP Peaks	48	673	744	15003	0.068501
Mutants	UP L3 hpl-2 mutant	31	673	430	15003	0.068883
Mutants	Up in flp-6 mutants	4	673	11	15003	0.0690841
Mutants	UP wdr-5 mutant Day1	128	673	2344	15003	0.0696727
Mutants	Down unc-43 mutant	7	673	43	15003	0.0713966
Mutants	down by mir-58 & mir-80 mutant	31	673	432	15003	0.0717755
Mutants	Down by neuronal jmjd-1.2 overexpression	92	673	1612	15003	0.0717755
Mutants	Down alg-1 mutant	18	673	207	15003	0.0717755
Mutants	Up by heat in hrde-1 mutant	19	673	224	15003	0.0728829
Mutants	down by mec-8 mutant, exons	18	673	208	15003	0.074365
Mutants	down by ife-1 mutant polysome	54	673	867	15003	0.0784783
Mutants	UP by daf-2 RNAi (Roitenberg)	45	673	697	15003	0.0815605
Mutants	Up in N2 raised on P. Aeruginosa	27	673	366	15003	0.0825879
Mutants	UP by lin-22 mutant (oh4271)	35	673	511	15003	0.0825879
TF Targets	Enriched in gld-1 IP vs. myc	87	673	1525	15003	0.0856849
Mutants	Down in drh-3(rrr2) mutant	16	673	179	15003	0.0856849
TF Targets	Targets 26G-RNAs in wild type	123	673	2261	15003	0.0856849
Mutants	UP by lin-22 mutant (oh4265)	11	673	101	15003	0.0863962
Mutants	down by jmjd-1.2 neuron expressed	95	673	1689	15003	0.0871587
TF Targets	Hox gene Targets	22	673	282	15003	0.0912939
Mutants	Down jun-1 mutant vs. wt by Fed	34	673	498	15003	0.0923993
Mutants	down by eat-2 mutant	13	673	133	15003	0.0923993
TF Targets	Reduced siRNA reads by mut-16(mg461) mutant	14	673	150	15003	0.0978061
Mutants	Up in lin-13	40	673	613	15003	0.0987332
