# Supplementary material for: DAF-18/PTEN protects LIN-35/Rb from CLP-1/CAPN-mediated cleavage to promote starvation resistance
Source: Life Sci Alliance. 2025 Apr 8;8(6):e202403147. doi: 10.26508/lsa.202403147 (PMC11979363; doi:10.26508/lsa.202403147)
Supplement: Supplementary file 3 [file LSA-2024-03147_SdataF4_F5_FS2.zip]

Archive with 32 entries (27 files):
- S1 File/
- S1 File/western_blot_images_for_Fig4AandB/
- S1 File/western_blot_images_for_Fig4AandB/README.txt
- S1 File/western_blot_images_for_Fig4AandB/rep1_anti_alpha_tubulin.tif
- S1 File/western_blot_images_for_Fig4AandB/rep1_anti_GFP.tif
- S1 File/western_blot_images_for_Fig4AandB/rep2_anti_alpha_tubulin.tif
- S1 File/western_blot_images_for_Fig4AandB/rep2_anti_GFP.tif
- S1 File/western_blot_images_for_Fig4AandB/rep3_anti_alpha_tubulin.tif
- S1 File/western_blot_images_for_Fig4AandB/rep3_anti_GFP.tif
- S1 File/western_blot_images_for_Fig4CandD/
- S1 File/western_blot_images_for_Fig4CandD/anti_alpha_tubulin_reps1-4.tif
- S1 File/western_blot_images_for_Fig4CandD/anti_GFP_rep1.tif
- S1 File/western_blot_images_for_Fig4CandD/anti_GFP_reps2-4.tif
- S1 File/western_blot_images_for_Fig4CandD/README.txt
- S1 File/western_blot_images_for_Fig5BandC/
- S1 File/western_blot_images_for_Fig5BandC/README.txt
- S1 File/western_blot_images_for_Fig5BandC/rep1_anti_alpha_tubulin.tif
- S1 File/western_blot_images_for_Fig5BandC/rep1_anti_GFP.tif
- S1 File/western_blot_images_for_Fig5BandC/rep2_anti_alpha_tubulin.tif
- S1 File/western_blot_images_for_Fig5BandC/rep2_anti_GFP.tif
- S1 File/western_blot_images_for_Fig5BandC/rep2_anti_GFP_showing_ladder.tif
- S1 File/western_blot_images_for_Fig5BandC/rep3_anti_alpha_tubulin.tif
- S1 File/western_blot_images_for_Fig5BandC/rep3_anti_GFP.tif
- S1 File/western_blot_images_for_FigS2/
- S1 File/western_blot_images_for_FigS2/README.txt
- S1 File/western_blot_images_for_FigS2/rep1_anti_alpha_tubulin_fed.tif
- S1 File/western_blot_images_for_FigS2/rep1_anti_GFP_fed.tif
- S1 File/western_blot_images_for_FigS2/rep2_anti_alpha_tubulin_fed.tif
- S1 File/western_blot_images_for_FigS2/rep2_anti_GFP_fed.tif
- S1 File/western_blot_images_for_FigS2/rep2_membrane_with_ladder.tif
- S1 File/western_blot_images_for_FigS2/rep3_anti_alpha_tubulin_fed.tif
- S1 File/western_blot_images_for_FigS2/rep3_anti_GFP_fed.tif
