# Supplementary material for: DAF-18/PTEN protects LIN-35/Rb from CLP-1/CAPN-mediated cleavage to promote starvation resistance
Source: Life Sci Alliance. 2025 Apr 8;8(6):e202403147. doi: 10.26508/lsa.202403147 (PMC11979363; doi:10.26508/lsa.202403147)
Supplement: Supplementary file 3 [file LSA-2024-03147_SdataF4_F5_FS2.zip › S1 File/western_blot_images_for_FigS2/README.txt]

In all images, from left to right, lanes are:
degron::GFP::lin-35; rpl-28p::TIR1 + EtOH, fed L1s
degron::GFP::lin-35; rpl-28p::TIR1; daf-18(ok480) + EtOH, fed L1s

The ladder used in all images is Thermo Scientific# 26634
 
